# Supplementary material for: Functional annotation and meta-analysis of maize transcriptomes reveal genes involved in biotic and abiotic stress
Source: BMC Genomics. 2024 May 30;25:533. doi: 10.1186/s12864-024-10443-7 (PMC11137889; doi:10.1186/s12864-024-10443-7)
Supplement: Supplementary file 1 — Supplementary Material 1 [file 12864_2024_10443_MOESM1_ESM.xlsx]

## Sheet: Supplementary Table 1
PMID	PMCID	DOI/References	Publication year	Type of stress	Abiotic/biotic	Publication mapped Version of B73	# of libraries	library layout	# of Bioreps	Gene Count (DEGs, log2(fold change) | ≥ 1, Pvalue<0.05)	Up-regulated	Down-regulated	Project accession	Iink to projects	Title of Publication
28298920	PMC5331654	https://doi.org/10.3389/fpls.2017.00290	2017	Drought, salinity,heat,cold	Abiotic	B73v3	12	Paired-end	2	(SaltVsCont, ColdVsCont,DroughtVsCont, HeatVsCont) 5,379| 2,839|3,143|4,645	(SaltVsCont, ColdVsCont,DroughtVsCont, HeatVsCont),2,630|1,184|1,540|2,451	(SaltVsCont, ColdVsCont,DroughtVsCont, HeatVsCont),2,749|1,655|1,603|2,194	PRJNA335771	https://www.ncbi.nlm.nih.gov/sra?term=SRP080208	Transcriptomic Profiling of the Maize (Zea mays L.) Leaf Response to Abiotic Stresses at the Seedling Stage
34557211	PMC8454893	10.3389/fpls.2021.699146	2021	Gibberella stalk rot(GSR)	Biotic	B73v4	18	Paired-end	2	(GSR-24Vs0hai, GSR-12Vs0hai), 2,114|1,654	(GSR-24Vs0hai, GSR-12Vs0hai), 1,510|1,088	(GSR-24Vs0hai, GSR-12Vs0hai), 604|566	PRJNA730310	https://www.ncbi.nlm.nih.gov/Traces/study/?acc=PRJNA730310	Transcriptome and Oxylipin Profiling Joint Analysis Reveals Opposite Roles of 9-Oxylipins and Jasmonic Acid in Maize Resistance to Gibberella Stalk Rot
24885787	PMC4081654	doi.org/10.1186/1471-2229-14-141	2014	Drought(stress memory)	Abiotic	B73v2	6	Single-end	2	(DT-S1vsCont,DT-S3vsCont, DT-S3vsS1), 2,801|5,852|5,327	(DT-S1vsCont,DT-S3vsCont, DT-S3vsS1), 2,342|3,132|2,401	(DT-S1vsCont,DT-S3vsCont, DT-S3vsS1), 459|2,720|2,926	PRJNA210356	https://www.ncbi.nlm.nih.gov/Traces/study/?acc=PRJNA210356	Dehydration stress memory genes of Zea mays; comparison with Arabidopsis thaliana
28298916	PMC6638258	https://doi.org/10.3389/fpls.2017.00267	2017	Drought at flowering	Abiotic	B73v3	6	Paired-end	3	(DT-vsCont), 2,389	(DT-vsCont)1,127	(DT-vsCont), 1,262	SRP082534/ PRJNA339768	[Http://www.ncbi.nlm.nih.gov/sra?term=SRP082534].	Transcriptome Analysis of Flowering Time Genes under Drought Stress in Maize Leaves
27461139	PMC4962059	10.1038/srep30446	2016	Drought,salt and drought+salt	Abiotic	B73v3	16	Single-end	2	DT,S, DS(10days-StressVsCont, 7days-StressVsCont), 907|92	DT,S, DS (10days-StressVsCont, 7days-StressVsCont),526|68	DT,S, DS (10days-StressVsCont, 7days-StressVsCont), 381|24	PRJNA290180	http://www.ncbi.nlm.nih.gov/geo/query/acc.cgi?acc=GSE71046	Stress-induced and epigenetic-mediated maize transcriptome regulation study by means of transcriptome reannotation and differential expression analysis
30257650	PMC6158873	10.1186/s12864-018-5109-8	2018	Cadmium	Abiotic	B73v2	6	Paired-end	2	(Cd-treatedVsUntreated), 4,436	(Cd-treatedVsUntreated), 2,884	(Cd-treatedVsUntreated), 1,552	SRP115510/ PRJNA398446	https://www.ncbi.nlm.nih.gov/sra/?term=SRP115510	Comparative analysis of Cd-responsive maize and rice transcriptomes highlights Cd co-modulated orthologs
26042133	PMC4436580	10.3389/fpls.2015.00341	2015	Phosphate	Abiotic	maize transcript file (version 284_6a, downloaded from Phytozome 10)	8	Single-end	2	(leaf-1000uMvs10uM, root-1000uMvs1000uM) 2,561| 1,051	(leaf-1000uMvs10uM, root-1000uMvs1000uM), 1,669|629	(leaf-1000uMvs10uM, root-1000uMvs1000uM), 892|422	GSE63779/PRJNA269060/SRP050435	https://www.ncbi.nlm.nih.gov/geo/query/acc.cgi?acc=GSE63779	The maize (Zea mays ssp. mays var. B73) genome encodes 33 members of the purple acid phosphatase family
36016425	PMC9415032	org/10.3390/v14081803	2022	Sugar Mosaic Virus Infection	Biotic	B73(de novo assembly)	4	Paired-end	2	(SCMVvsMock), 582	(SCMVvsMock), 348	(SCMVvsMock), 234	PRJNA846583	https://www.ebi.ac.uk/ena/browser/view/PRJNA846583	Differential Expression of Genes between a Tolerant and a Susceptible Maize Line in Response to a Sugarcane Mosaic Virus Infection
32756433	PMC7464670	10.3390/genes11080881	2020	Cold and heat	Abiotic	B73v4	42	Paired-end	3	(EHTvsNT,ELTvsNT,HTvsNT,LTvsNT,MHTvsNT,MLTvsNT) 8,956|9,307|4,552|9,326|6,602|9,493	(EHTvsNT,ELTvsNT,HTvsNT,LTvsNT,MHTvsNT,MLTvsNT), 4,901|5,021|2,098|5,064|3,270|5,055	(EHTvsNT,ELTvsNT,HTvsNT,LTvsNT,MHTvsNT,MLTvsNT), 4,055|4,286|2,454|4,262|3,332|4,438	PRJNA645274	https://www.ebi.ac.uk/ena/browser/view/PRJNA645274	Transcriptomic Analysis Revealed the Common and Divergent Responses of Maize Seedling Leaves to Cold and Heat Stresses
34502437	PMC8431222	10.3390/ijms22179527	2021	Nitric oxide	Abiotic	B73v4	9	single-end	3	(-Nvs+CPTIO, +N0-3-vs+CPTIO, -Nvs+NO3), 2,575|1,958|578	(-Nvs+CPTIO, +N0-3-vs+CPTIO, -Nvs+NO3), 1,279|727|444	(-Nvs+CPTIO, +N0-3-vs+CPTIO, -Nvs+NO3), 1,296|1,231|134	PRJNA723826, SRP315880, GSE173102	https://www.ebi.ac.uk/ena/browser/view/PRJNA723826	Nitrate Regulates Maize Root Transcriptome through Nitric Oxide Dependent and Independent Mechanisms
33730156	PMC8290287	10.1093/plcell/koab083	2021	Drought	Abiotic	B73v4	40	Paired-end	2	(5mm-WS3vsWW, 15mm-WS3vsWW, 20mm-WS3vsWW, 50mm-WS3vsWW), 982|1,186|704|2,373	(5mm-WS3vsWW, 15mm-WS3vsWW, 20mm-WS3vsWW, 50mm-WS3vsWW), 673|835|564|379	(5mm-WS3vsWW, 15mm-WS3vsWW, 20mm-WS3vsWW, 50mm-WS3vsWW), 309|351|140|1,994	PRJNA659061	https://www.ncbi.nlm.nih.gov/Traces/study/?acc=PRJNA659061&o=acc_s%3Aa	Manipulating ZmEXPA4 expression ameliorates the drought-induced prolonged anthesis and silking interval in maize
29206208	PMC5751227	10.3390/ijms18122624	2017	Nitrogen	Abiotic	B73v3	12	Paired-end	6	(HNvsLN), 360	(HNvsLN), 266	(HNvsLN), 94	PRJNA420600	https://www.ebi.ac.uk/ena/browser/view/PRJNA420600	A RNA-Seq Analysis of the Response of Photosynthetic System to Low Nitrogen Supply in Maize Leaf
31968691	PMC7013554	10.3390/ijms21020686	2020	Nitrate and Ammonium	Abiotic	B73 AGPv4	9	Single-end	3	(-Nvs+NO3-, -Nvs+NH4+), 672|1,092	(-Nvs+NO3-, -Nvs+NH4+), 474|1,032	(-Nvs+NO3-, -Nvs+NH4+), 198|60	PRJNA594965/GSE141860	https://www.ncbi.nlm.nih.gov/bioproject/PRJNA594965	Nitrate and ammonium affect the overall maize response to nitrogen availability by triggering specific and common transcriptional signatures in root
33106639		10.1038/s41477-020-00787-9	2020	Fusarium venenatum fungus	Biotic	B73v4	7	Single-end	3	(DamagedVsElicited), 4,774	(DamagedVsElicited), 2,613	(DamagedVsElicited), 2,161	PRJNA577898	https://www.ebi.ac.uk/ena/browser/view/PRJNA577898	Genetic elucidation of interconnected antibiotic pathways mediating maize innate immunity
29426290	PMC5807830	https://doi.org/10.1186/s12864-018-4513-4	2018	Fusarium graminearum	Biotic	B73v2	8	Paired-end	2	(MockVsFusarium(DAI1), MockVsFusarium(DAI2)) 1,600|3,117	(MockVsFusarium(DAI1), MockVsFusarium(DAI2)) 1,188|2,382	(MockVsFusarium(DAI1), MockVsFusarium(DAI2)) 412|735	PRJNA357594	https://www.ebi.ac.uk/ena/browser/view/PRJNA357594	Transcriptome profiling of two maize inbreds with distinct responses to Gibberella ear rot disease to identify candidate resistance genes
28535078		10.1094/MPMI-03-17-0054-R	2017	Cercosporin zeina	Biotic	B73 (v5b.60)	6	Paired-end	3	(LSIvsLMI) 2,064	(LSIvsLMI) 575	(LSIvsLMI) 1,489	GSE94442/PRJNA369690	https://www.ebi.ac.uk/ena/browser/view/PRJNA369690	Complementation of CTB7 in the Maize Pathogen Cercospora zeina Overcomes the Lack of In Vitro Cercosporin Production
30186298	PMC6110934	10.3389/fpls.2018.01222	2018	Mite Herbivores	Biotic	B73 (AGPv3)	28	Paired-end	3	(leaf-BGM_2hVsCont,leaf-BGM_24hVsCont,leaf-TSSM_2hVsCont,leaf-TSSM_24hVsCont,Wounded_2hVsCont,Wounded_24hVsCont), 1,154|2,668|570|3,833|5,386|1,905	(leaf-BGM_2hVsCont,leaf-BGM_24hVsCont,leaf-TSSM_2hVsCont,leaf-TSSM_24hVsCont,Wounded_2hVsCont,Wounded_24hVsCont),1,099|2,417|523|2,864|3,474|1,674	(leaf-BGM_2hVsCont,leaf-BGM_24hVsCont,leaf-TSSM_2hVsCont,leaf-TSSM_24hVsCont,Wounded_2hVsCont,Wounded_24hVsCont),55|251|47|969|1,912|231	PRJNA390756	https://www.ebi.ac.uk/ena/browser/view/PRJNA390756	Generalist and Specialist Mite Herbivores Induce Similar Defense Responses in Maize and Barley but Differ in Susceptibility to Benzoxazinoids
32121334	PMC7140884	10.3390/genes11030267	2020	Waterlogging	Abiotic	B73v4	21	Paired-end	3	(WL_2hVs0h,WL_4hVs0h, WL_6hVs0h,WL_8hVs0h,WL_10hVs0h,WL_12hVs0h), 2,231|13,344|5,669|3,360|5,112|5,109	(WL_2hVs0h,WL_4hVs0h, WL_6hVs0h,WL_8hVs0h,WL_10hVs0h,WL_12hVs0h), 1,370|6,739|2,913|1,633|2,725|2,804	(WL_2hVs0h,WL_4hVs0h, WL_6hVs0h,WL_8hVs0h,WL_10hVs0h,WL_12hVs0h), 861|6,605|2,756|1,727|2,387|2,305	PRJNA606824/SRP249592/GSE146136	https://www.ebi.ac.uk/ena/browser/view/PRJNA606824	A Comprehensive Transcriptomics Analysis Reveals Long Non-Coding RNA to Be Involved in the Key Metabolic Pathway in Response to Waterlogging Stress in Maize
30537259	PMC6850026	10.1111/tpj.14184	2019	Colletotrichum graminicola	Biotic	B73v4	36	Paired-end	3	(24hpiVS0hpi,48hpiVS0hpi,120hpiVS0hpi), 4,548|6,553|5,598	24hpiVS0hpi,48hpiVS0hpi,120hpiVS0hpi)2,681|3,954|3,108	24hpiVS0hpi,48hpiVS0hpi,120hpiVS0hpi),1,867|2,599|2,490	PRJEB10574	https://www.ebi.ac.uk/ena/browser/view/PRJEB10574, https://trace.ncbi.nlm.nih.gov/Traces/study/?acc=ERP011838&o=acc_s%3Aa	An updated gene atlas for maize reveals organ‐specific and stress‐induced genes
25569788	PMC4287451	doi.org/10.1371/journal.pgen.1004915	2015	Cold and heat	Abiotic	B73v2	9	Paired-end	3	(ColdVsCont,HeatVsCont),5,562|7,381	(ColdVsCont,HeatVsCont),2,727|4,512		PRJNA244661	https://www.ebi.ac.uk/ena/browser/view/PRJNA244661	Transposable Elements Contribute to Activation of Maize Genes in Response to Abiotic Stress
25174417	PMC4174653	10.1186/1471-2164-15-741	2014	Low water/water deficit	Abiotic	B73v2	24	Single-end	4	(24h_0.8MPaVs24h_K_sev, 24h_0.2MPaVs24h_K_mild, 6h_0.8MPaVs6h_K_sev, 6h_0.2MPaVs6h_K_mild), 2,695|1,065|573|310	(24h_0.8MPaVs24h_K_sev,24h_0.2MPaVs24h_K_mild, 6h_0.8MPaVs6h_K_sev, 6h_0.2MPaVs6h_K_mild), 1,700|731|422|220	(24h_0.8MPaVs24h_K_sev,24h_0.2MPaVs24h_K_mild, 6h_0.8MPaVs6h_K_sev, 6h_0.2MPaVs6h_K_mild), 995|334|151|90	PRJNA226757	https://www.ebi.ac.uk/ena/browser/view/PRJNA226757	Transcriptomic complexity in young maize primary roots in response to low water potentials
36345007	PMC9639295	10.1186/s13059-022-02807-7	2022	Heat stress	Abiotic	B73v4(AGPv4)	6	Paired-end	3	(HeatVsCont),7,370	(HeatVsCont),3,395	(HeatVsCont),3,975	PRJNA849202	https://www.ebi.ac.uk/ena/browser/view/PRJNA849202	Mapping responsive genomic elements to heat stress in a maize diversity panel
26990640	PMC4798287	https://doi.org/10.1371/journal.pone.0151697	2016	Nitrogen	Abiotic	B73v3	16	paired-end	2	(Normal-N-12vsLow-N-12h, Normal-N-24vsLow-N-24h,Normal-N-48vsLow-N-48h,Normal-N-96vsLow-N-96h),4,300|4,020|2,713|2,809	(Normal-N-12vsLow-N-12h, Normal-N-24vsLow-N-24h,Normal-N-48vsLow-N-48h,Normal-N-96vsLow-N-96h),1,799|2,143|997|1,232	(Normal-N-12vsLow-N-12h, Normal-N-24vsLow-N-24h,Normal-N-48vsLow-N-48h,Normal-N-96vsLow-N-96h), 2,501|1,877|1,716|1,577	PRJNA304223	https://www.ebi.ac.uk/ena/browser/view/PRJNA304223	Comparative RNA-Seq Analysis Reveals That Regulatory Network of Maize Root Development Controls the Expression of Genes in Response to N Stress
35579358	PMC9339315	https://doi.org/10.1093/genetics/iyac080 Advance	2022	Elevated Ozone	Abiotic	B73v4	6	paired-end	3	(EleVsAmb), 1,412	(EleVsAmb),454	(EleVsAmb),958	PRJNA604929	https://www.ebi.ac.uk/ena/browser/view/PRJNA604929	Variation in leaf transcriptome responses to elevated ozone corresponds with physiological sensitivity to ozone across maize inbred lines
