# Supplementary material for: Functional annotation and meta-analysis of maize transcriptomes reveal genes involved in biotic and abiotic stress
Source: BMC Genomics. 2024 May 30;25:533. doi: 10.1186/s12864-024-10443-7 (PMC11137889; doi:10.1186/s12864-024-10443-7)
Supplement: Supplementary file 2 — Supplementary Material 2 [file 12864_2024_10443_MOESM2_ESM.xlsx]

## Sheet: Abiotic_KEGG
Enrichment FDR	nGenes	Pathway Genes	Fold Enrichment	Pathway	URL	Genes
8.16764e-06	102	926	1.71396	Biosynthesis of secondary metabolites	http://www.genome.jp/kegg-bin/show_pathway?zma01110	ZM00001EB002570 ZM00001EB008360 ZM00001EB009940 ZM00001EB010500 ZM00001EB013520 ZM00001EB021510 ZM00001EB023950 ZM00001EB037690 ZM00001EB040280 ZM00001EB041400 ZM00001EB047780 ZM00001EB048560 ZM00001EB050010 ZM00001EB055020 ZM00001EB056510 ZM00001EB056910 ZM00001EB058640 ZM00001EB058670 ZM00001EB064510 ZM00001EB068280 ZM00001EB070270 ZM00001EB071080 ZM00001EB073290 ZM00001EB088800 ZM00001EB089390…
9.36329e-06	27	138	3.04436	Plant-pathogen interaction	http://www.genome.jp/kegg-bin/show_pathway?zma04626	ZM00001EB002180 ZM00001EB010500 ZM00001EB011480 ZM00001EB013100 ZM00001EB015800 ZM00001EB037080 ZM00001EB040550 ZM00001EB056900 ZM00001EB070510 ZM00001EB072810 ZM00001EB078790 ZM00001EB078880 ZM00001EB107190 ZM00001EB134710 ZM00001EB187630 ZM00001EB199590 ZM00001EB213280 ZM00001EB230910 ZM00001EB240620 ZM00001EB296740 ZM00001EB315880 ZM00001EB316410 ZM00001EB341960 ZM00001EB347180 ZM00001EB395260…
0.000216957	151	1646	1.42744	Metabolic pathways	http://www.genome.jp/kegg-bin/show_pathway?zma01100	ZM00001EB001650 ZM00001EB002570 ZM00001EB008360 ZM00001EB009940 ZM00001EB010500 ZM00001EB013520 ZM00001EB015130 ZM00001EB016850 ZM00001EB021510 ZM00001EB021590 ZM00001EB023950 ZM00001EB033870 ZM00001EB034690 ZM00001EB037690 ZM00001EB040400 ZM00001EB041400 ZM00001EB046040 ZM00001EB047780 ZM00001EB048560 ZM00001EB050010 ZM00001EB054420 ZM00001EB055020 ZM00001EB055430 ZM00001EB056510 ZM00001EB056910…
0.00036157	30	201	2.3224	Plant hormone signal transduction	http://www.genome.jp/kegg-bin/show_pathway?zma04075	ZM00001EB005980 ZM00001EB012040 ZM00001EB019470 ZM00001EB024330 ZM00001EB031190 ZM00001EB048770 ZM00001EB071650 ZM00001EB082130 ZM00001EB082150 ZM00001EB084980 ZM00001EB153570 ZM00001EB223620 ZM00001EB247920 ZM00001EB276590 ZM00001EB294200 ZM00001EB295830 ZM00001EB301590 ZM00001EB314010 ZM00001EB317820 ZM00001EB326420 ZM00001EB327450 ZM00001EB327780 ZM00001EB344210 ZM00001EB353520 ZM00001EB361520…
0.00285524	9	33	4.24366	Alpha-Linolenic acid metabolism	http://www.genome.jp/kegg-bin/show_pathway?zma00592	ZM00001EB002570 ZM00001EB056510 ZM00001EB058640 ZM00001EB058670 ZM00001EB102290 ZM00001EB131870 ZM00001EB142480 ZM00001EB214000 ZM00001EB268320
0.00285524	26	187	2.16343	Protein processing in endoplasmic reticulum	http://www.genome.jp/kegg-bin/show_pathway?zma04141	ZM00001EB010530 ZM00001EB011880 ZM00001EB011930 ZM00001EB081770 ZM00001EB096980 ZM00001EB121900 ZM00001EB125030 ZM00001EB148420 ZM00001EB193940 ZM00001EB199590 ZM00001EB210810 ZM00001EB217010 ZM00001EB257130 ZM00001EB283510 ZM00001EB314620 ZM00001EB315880 ZM00001EB316410 ZM00001EB322740 ZM00001EB331940 ZM00001EB351340 ZM00001EB368000 ZM00001EB395330 ZM00001EB397600 ZM00001EB397940 ZM00001EB418610…
0.00501462	9	36	3.89002	Circadian rhythm	http://www.genome.jp/kegg-bin/show_pathway?zma04712	ZM00001EB092230 ZM00001EB122110 ZM00001EB122740 ZM00001EB172450 ZM00001EB247330 ZM00001EB259370 ZM00001EB297250 ZM00001EB319590 ZM00001EB336820
0.0242912	16	111	2.24289	MAPK signaling pathway	http://www.genome.jp/kegg-bin/show_pathway?zma04016	ZM00001EB011480 ZM00001EB012040 ZM00001EB013100 ZM00001EB024330 ZM00001EB040550 ZM00001EB070510 ZM00001EB073290 ZM00001EB074360 ZM00001EB092090 ZM00001EB230910 ZM00001EB276590 ZM00001EB294200 ZM00001EB327780 ZM00001EB344210 ZM00001EB360940 ZM00001EB390330
0.029136	8	39	3.19181	Arginine and proline metabolism	http://www.genome.jp/kegg-bin/show_pathway?zma00330	ZM00001EB070310 ZM00001EB116380 ZM00001EB184470 ZM00001EB185400 ZM00001EB313400 ZM00001EB378210 ZM00001EB391720 ZM00001EB433420
0.029136	15	104	2.24424	Starch and sucrose metabolism	http://www.genome.jp/kegg-bin/show_pathway?zma00500	ZM00001EB023950 ZM00001EB100790 ZM00001EB106420 ZM00001EB121400 ZM00001EB178890 ZM00001EB194210 ZM00001EB222250 ZM00001EB249690 ZM00001EB257510 ZM00001EB305810 ZM00001EB327900 ZM00001EB350640 ZM00001EB353280 ZM00001EB390820 ZM00001EB426520
0.0492175	12	81	2.3052	Cysteine and methionine metabolism	http://www.genome.jp/kegg-bin/show_pathway?zma00270	ZM00001EB041400 ZM00001EB073290 ZM00001EB165890 ZM00001EB184470 ZM00001EB193360 ZM00001EB313400 ZM00001EB340450 ZM00001EB357070 ZM00001EB376890 ZM00001EB418090 ZM00001EB418130 ZM00001EB418140

## Sheet: Biotic_KEGG
Enrichment FDR	nGenes	Pathway Genes	Fold Enrichment	Pathway	URL	Genes
0.0286074	3	21	13.9202	Zeatin biosynthesis	http://www.genome.jp/kegg-bin/show_pathway?zma00908	ZM00001EB042870 ZM00001EB074330 ZM00001EB074370
0.0286074	21	926	2.20979	Biosynthesis of secondary metabolites	http://www.genome.jp/kegg-bin/show_pathway?zma01110	ZM00001EB003760 ZM00001EB009540 ZM00001EB042870 ZM00001EB074330 ZM00001EB074370 ZM00001EB082050 ZM00001EB131000 ZM00001EB179760 ZM00001EB195200 ZM00001EB233720 ZM00001EB242820 ZM00001EB282340 ZM00001EB296230 ZM00001EB319560 ZM00001EB359030 ZM00001EB361640 ZM00001EB385070 ZM00001EB391600 ZM00001EB416690 ZM00001EB419040 ZM00001EB427300

## Sheet: Co-DEGs_KEGG
Enrichment FDR	nGenes	Pathway Genes	Fold Enrichment	Pathway	URL	Genes
1.49765e-05	22	926	3.53755	Biosynthesis of secondary metabolites	http://www.genome.jp/kegg-bin/show_pathway?zma01110	ZM00001EB035010 ZM00001EB077220 ZM00001EB088500 ZM00001EB144910 ZM00001EB185830 ZM00001EB191610 ZM00001EB204960 ZM00001EB209760 ZM00001EB215080 ZM00001EB220390 ZM00001EB247660 ZM00001EB248540 ZM00001EB251960 ZM00001EB302370 ZM00001EB307720 ZM00001EB346150 ZM00001EB360740 ZM00001EB373030 ZM00001EB373050 ZM00001EB379120 ZM00001EB417350 ZM00001EB417940
0.000300805	7	125	8.33834	Phenylpropanoid biosynthesis	http://www.genome.jp/kegg-bin/show_pathway?zma00940	ZM00001EB077220 ZM00001EB191610 ZM00001EB204960 ZM00001EB220390 ZM00001EB247660 ZM00001EB346150 ZM00001EB417350
0.000300805	27	1646	2.44245	Metabolic pathways	http://www.genome.jp/kegg-bin/show_pathway?zma01100	ZM00001EB012930 ZM00001EB021600 ZM00001EB035010 ZM00001EB054680 ZM00001EB077220 ZM00001EB088500 ZM00001EB144910 ZM00001EB157820 ZM00001EB157880 ZM00001EB191610 ZM00001EB204960 ZM00001EB215080 ZM00001EB220390 ZM00001EB246640 ZM00001EB247660 ZM00001EB256380 ZM00001EB285660 ZM00001EB302370 ZM00001EB307720 ZM00001EB346150 ZM00001EB356910 ZM00001EB373030 ZM00001EB373050 ZM00001EB379120 ZM00001EB384280…
0.000680755	4	33	18.0483	Alpha-Linolenic acid metabolism	http://www.genome.jp/kegg-bin/show_pathway?zma00592	ZM00001EB035010 ZM00001EB209760 ZM00001EB373030 ZM00001EB373050
0.0014527	5	78	9.5448	Glutathione metabolism	http://www.genome.jp/kegg-bin/show_pathway?zma00480	ZM00001EB012930 ZM00001EB021600 ZM00001EB054680 ZM00001EB256380 ZM00001EB418060
0.01844	2	12	24.8165	Linoleic acid metabolism	http://www.genome.jp/kegg-bin/show_pathway?zma00591	ZM00001EB035010 ZM00001EB054050
0.0272768	4	105	5.67234	Amino sugar and nucleotide sugar metabolism	http://www.genome.jp/kegg-bin/show_pathway?zma00520	ZM00001EB144910 ZM00001EB157820 ZM00001EB246640 ZM00001EB285660
0.0272768	2	16	18.6124	Thiamine metabolism	http://www.genome.jp/kegg-bin/show_pathway?zma00730	ZM00001EB302370 ZM00001EB356910
0.0474856	2	24	12.4082	Phenylalanine metabolism	http://www.genome.jp/kegg-bin/show_pathway?zma00360	ZM00001EB077220 ZM00001EB247660
0.0474856	2	25	11.9119	Sulfur metabolism	http://www.genome.jp/kegg-bin/show_pathway?zma00920	ZM00001EB088500 ZM00001EB215080
0.0484898	3	74	6.03644	Biosynthesis of nucleotide sugars	http://www.genome.jp/kegg-bin/show_pathway?zma01250	ZM00001EB144910 ZM00001EB285660 ZM00001EB384280
