# Supplementary material for: Functional annotation and meta-analysis of maize transcriptomes reveal genes involved in biotic and abiotic stress
Source: BMC Genomics. 2024 May 30;25:533. doi: 10.1186/s12864-024-10443-7 (PMC11137889; doi:10.1186/s12864-024-10443-7)
Supplement: Supplementary file 3 — Supplementary Material 3 [file 12864_2024_10443_MOESM3_ESM.xlsx]

## Sheet: Abiotic_Clusters_ with ps
	Cluster 1
B73v3_gene_ID	B73v5_gene_ID	gene_Name/NCBI	UniProt_ID	Description	ps	mrca_name
GRMZM2G568636_P01	Zm00001eb176470	nnr1	P17571	Nitrate reductase [NADH]; Nitrate reductase is a key enzyme involved in the first step of nitrate assimilation in plants, fungi and bacteria.	1	cellular_organisms
GRMZM5G845021_P01	Zm00001eb166390	cl1019_1	K7U904	Adenylyl-sulfate kinase; Catalyzes the synthesis of activated sulfate.	1	cellular_organisms
GRMZM2G102959_P01	Zm00001eb255880	N/A	A0A1D6HL75	N/A	1	cellular_organisms
GRMZM2G079381_P01	Zm00001eb193660	NIR	P17847	Ferredoxin--nitrite reductase, chloroplastic	1	cellular_organisms
GRMZM5G878558_P01	Zm00001eb256260	N/A	A0A1D6HLK9	Nitrate reductase [NADH] 2	1	cellular_organisms
GRMZM2G000739_P01	Zm00001eb358930	N/A	K7VJV9	Urophorphyrin methylase 1; Belongs to the precorrin methyltransferase family.	1	cellular_organisms
GRMZM2G149952_P01	Zm00001eb056910	103643994	C0P6J3	Uncharacterized protein	1	cellular_organisms
GRMZM2G087254_P01	Zm00001eb105800	aprl2	A0A1D6EWS4	Adenosine 5'-phosphosulfate reductase 2	1	cellular_organisms
GRMZM2G158147_P01	Zm00001eb089390	100281036	B6SRJ5	Bifunctional 3-phosphoadenosine 5-phosphosulfate synthetase 2	1	cellular_organisms
	Cluster 2
GRMZM2G024718_P01	Zm00001eb400020	100281706	B7ZXR4	Heat shock protein 1; Uncharacterized protein ; Belongs to the heat shock protein 70 family.	1	cellular_organisms
GRMZM5G804658_P01	Zm00001eb012160	N/A	C0PFL9	Uncharacterized protein	2	Eukaryota
GRMZM2G021816_P01	Zm00001eb037640	100285670	B6U7Y1	Activator of 90 kDa heat shock protein ATPase	1	cellular_organisms
GRMZM2G038108_P01	Zm00001eb177410	100285418	B4FNW7	N/A	1	cellular_organisms
GRMZM2G023786_P01	Zm00001eb161610	100285484	B6U5G7	DnaJ-like protein	1	cellular_organisms
GRMZM2G365374_P01	Zm00001eb101990	N/A	C4JBB8	Heat shock 70 kDa protein 9 mitochondrial; Belongs to the heat shock protein 70 family.	1	cellular_organisms
GRMZM2G361605_P02	Zm00001eb283800	103630125	A0A1D6M007	Heat shock 70 kDa protein 14; Belongs to the heat shock protein 70 family.	1	cellular_organisms
GRMZM2G063850_P01	Zm00001eb186100	100501647	C4J4W3	Hsp70-Hsp90 organizing protein 3	2	Eukaryota
GRMZM2G070863_P01	Zm00001eb075450	rs55622338	C0P732	Hsp70-Hsp90 organizing protein 3	2	Eukaryota
GRMZM2G153815_P01	Zm00001eb220140	100285374	A0A1D6GMN4	Heat shock 70 kDa protein	1	cellular_organisms
GRMZM2G310431_P01	Zm00001eb368000	HSP70	P11143	Heat shock 70 kDa protein	1	cellular_organisms
GRMZM2G119316_P01	Zm00001eb343630	100382308	C0P6C7	HSP40/DnaJ peptide-binding protein	1	cellular_organisms
GRMZM2G434173_P01	Zm00001eb065160	pco140434	B6SXW8	RuBisCO large subunit-binding protein subunit alpha ; Belongs to the chaperonin (HSP60) family.	1	cellular_organisms
AC209784.3_FGP007	Zm00001eb148420	103651028	A0A1D6N7I4	N/A	1	cellular_organisms
GRMZM5G802801_P01	Zm00001eb351340	103635762	K7VW90	Putative mediator of RNA polymerase II transcription subunit 37c; Belongs to the heat shock protein 70 family.	1	cellular_organisms
	Cluster 3
GRMZM2G020081_P01	Zm00001eb184870	TIDP3407	A0A1D6Q542	PseudoARR-B transcription factor; Two-component response regulator-like PRR1	1	cellular_organisms
GRMZM2G148453_P01	Zm00001eb247330	100526751	A0A1D6HD87	N/A	1	cellular_organisms
GRMZM2G106363_P01	Zm00001eb201580	100279726	C0PGG9	Uncharacterized protein	1	cellular_organisms
GRMZM2G134476_P01	Zm00001eb396520	pco121378	C4J3V2	Chaperone DnaJ-domain superfamily protein	1	cellular_organisms
GRMZM2G107945_P01	Zm00001eb113780	100383277	A0A1D6F6I1	N/A	3	Viridiplantae
GRMZM5G844173_P01	Zm00001eb122110	100272803	A0A1D6MIW7	Gigantea 1B	5	Streptophytina
GRMZM2G367834_P01	Zm00001eb103490	100285170	A0A1D6ETT4	N/A	1	cellular_organisms
GRMZM2G179024_P01	Zm00001eb319590	100273598	B4FWH6	Two-component response regulator-like APRR9	1	cellular_organisms
	Cluster 4
GRMZM2G122296_P01	Zm00001eb155940	TIDP3272	A0A1D6NER6	Putative phosphoethanolamine N-methyltransferase	1	cellular_organisms
GRMZM5G836174_P02	Zm00001eb361620	100191227	B4F825	Phosphatase phospho1; Uncharacterized protein	2	Eukaryota
GRMZM5G829946_P04	Zm00001eb085150	100383215	C0PE87	Glycerophosphodiester phosphodiesterase GDPD2	6	Embryophyta
GRMZM2G015908_P01	Zm00001eb154650	pco107612	B6TXH8	Phosphatase phospho1	2	Eukaryota
GRMZM2G170400_P01	Zm00001eb294690	PEAMT	A7XZC6	S-adenosyl-L-methionine: phosphoethanolamine N-methyltransferase; Uncharacterized protein	1	cellular_organisms
GRMZM2G425249_P01	Zm00001eb154820	umc1286	B6U018	Choline/ethanolamine kinase; Uncharacterized protein	2	Eukaryota
GRMZM2G018820_P01	Zm00001eb241920	100191201	B4F7Z4	Glycerophosphodiester phosphodiesterase GDPD2	1	cellular_organisms
	Cluster 5
GRMZM2G046055_P01	Zm00001eb215920	103625929	B6T543	Histone H2A	2	Eukaryota
GRMZM2G451254_P01	Zm00001eb243130	N/A	B6SIV8	Histone H3	2	Eukaryota
GRMZM2G447984_P01	Zm00001eb083310	N/A	N/A	Histone H3.2	2	Eukaryota
GRMZM2G355773_P01	Zm00001eb422440	N/A	N/A	Histone H3.3	2	Eukaryota
GRMZM2G401581_P01	Zm00001eb123830	H3C4	P69246	Histone H3.2; Core component of nucleosome. Nucleosomes wrap and compact DNA into chromatin, limiting DNA accessibility to the cellular machineries which require DNA as a template. Histones thereby play a central role in transcription regulation, DNA repair, DNA replication and chromosomal stability. DNA accessibility is regulated via a complex set of post-translational modifications of histones,…	2	Eukaryota
GRMZM5G883764_P01	Zm00001eb410730	N/A	N/A	Histone H2A	2	Eukaryota
	Cluster 6
GRMZM2G372870_P01	Zm00001eb339480	N/A	B8A1D6	DnaJ protein isoform 1; DnaJ protein isoform 2	1	cellular_organisms
GRMZM2G366532_P02	Zm00001eb397600	pco094428	K7VJF3	Heat shock 70 kDa protein 5; Belongs to the heat shock protein 70 family.	1	cellular_organisms
GRMZM2G069651_P01	Zm00001eb316410	100272368	A0A1D6I6T8	N/A	1	cellular_organisms
GRMZM2G399136_P01	Zm00001eb228100	N/A	A0A1D6GWD7	Chaperone protein dnaJ 11	1	cellular_organisms
GRMZM2G111475_P01	Zm00001eb217010	103625973	A0A1D6GK64	N/A	1	cellular_organisms
GRMZM2G024668_P01	Zm00001eb034130	pza03531	C4J3K8	Heat shock protein 90-2	1	cellular_organisms
GRMZM2G083716_P01	Zm00001eb378930	542185	C0PHP3	Chaperonin 60 subunit beta 2 chloroplastic; Putative TCP-1/cpn60 chaperonin family protein isoform 1; Putative TCP-1/cpn60 chaperonin family protein isoform 2; Putative TCP-1/cpn60 chaperonin family protein isoform 3; Uncharacterized protein ; Belongs to the chaperonin (HSP60) family.	1	cellular_organisms
GRMZM2G012631_P01	Zm00001eb199590	HSP90-2	C3UZ63	HSP protein; Putative heat shock protein 90 family protein	1	cellular_organisms
GRMZM2G051135_P01	Zm00001eb386040	MBF1.1	C0P5I3	Multiprotein-bridging factor 1c	6	Embryophyta
GRMZM5G833699_P01	Zm00001eb418610	HSP82	Q08277	Heat shock protein 82; Molecular chaperone that promotes the maturation, structural maintenance and proper regulation of specific target proteins involved for instance in cell cycle control and signal transduction. Undergoes a functional cycle that is linked to its ATPase activity. This cycle probably induces conformational changes in the client proteins, thereby causing their activation. Interac…	1	cellular_organisms
	Cluster 7
GRMZM2G108712_P03	Zm00001eb192050	magi81248	Q9SAQ3	Proliferating cell nuclear antigen; This protein is an auxiliary protein of DNA polymerase delta and is involved in the control of eukaryotic DNA replication by increasing the polymerase's processibility during elongation of the leading strand.	1	cellular_organisms
GRMZM2G112072_P01	Zm00001eb079190	100277636	A0A1D6E7W7	Mitotic spindle checkpoint protein MAD2	2	Eukaryota
GRMZM2G060163_P01	Zm00001eb379830	N/A	K7W7U8	Ribonucleoside-diphosphate reductase small chain	1	cellular_organisms
GRMZM2G038485_P02	Zm00001eb003750	100282062	B6SN08	Cyclin-dependent kinases regulatory subunit; Binds to the catalytic subunit of the cyclin dependent kinases and is essential for their biological function.	2	Eukaryota
GRMZM2G007659_P01	Zm00001eb147490	tdsgR26G07	C0P9R4	N/A	2	Eukaryota
	Cluster 8
GRMZM2G119823_P01	Zm00001eb420440	bhlh108	A0A1D6J570	Putative HLH DNA-binding domain superfamily protein; Uncharacterized protein	7	Tracheophyta
GRMZM2G042895_P01	Zm00001eb415520	100284818	K7UFH5	Putative HLH DNA-binding domain superfamily protein	6	Embryophyta
GRMZM2G036288_P01	Zm00001eb401760	ZIM14	K7VPS1	Putative tify domain/CCT motif transcription factor family protein	20	Zea_mays
GRMZM2G343157_P01	Zm00001eb005980	ZIM26	B6TXD0	ZIM motif family protein	13	Petrosaviidae
GRMZM2G049229_P01	Zm00001eb390330	103638892	K7VC27	Putative HLH DNA-binding domain superfamily protein	5	Streptophytina
GRMZM2G001930_P01	Zm00001eb024330	541694	A0A1D6K972	Transcription factor MYC7E	5	Streptophytina
GRMZM2G117513_P01	Zm00001eb019470	100276585	C0HHL9	Uncharacterized protein	6	Embryophyta
GRMZM2G145407_P01	Zm00001eb084980	100274370	B4G0I3	Uncharacterized protein	10	Magnoliopsida
GRMZM2G126507_P01	Zm00001eb312170	pco139385c	B4FSX6	Uncharacterized protein	6	Embryophyta
	Cluster 9
GRMZM2G140078_P01	Zm00001eb098650	107546758	A0A1D6EPC7	Trehalose 6-phosphate phosphatase; Removes the phosphate from trehalose 6-phosphate to produce free trehalose.	1	cellular_organisms
GRMZM2G112830_P07	Zm00001eb249690	cl426_1a	N/A	Uncharacterized protein	1	cellular_organisms
GRMZM2G312521_P01	Zm00001eb192680	trps10	A0A1D6QCI5	Putative trehalose phosphatase/synthase family protein	1	cellular_organisms
GRMZM2G007736_P02	Zm00001eb177020	trps8	A0A1D6PZL5	Trehalose-6-phosphate synthase8	1	cellular_organisms
GRMZM2G122231_P01	Zm00001eb257510	gpm600	A0A1D6HMX6	Trehalose-6-phosphate synthase	1	cellular_organisms
GRMZM2G086841_P01	Zm00001eb388670	TIDP2779	K7VBI4	Chaperone protein dnaJ 8 chloroplastic	1	cellular_organisms
GRMZM2G151044_P01	Zm00001eb194210	100381600	C0HHB8	Trehalose 6-phosphate phosphatase; Removes the phosphate from trehalose 6-phosphate to produce free trehalose.	1	cellular_organisms
	Cluster 10
GRMZM2G038598_P01	Zm00001eb016850	tdsgR02B06	C0HI30	UDP-glucose 4-epimerase 4	1	cellular_organisms
GRMZM2G328500_P01	Zm00001eb057810	TIDP3299	B6T9P0	UDP-glucose 6-dehydrogenase	1	cellular_organisms
GRMZM2G429899_P01	Zm00001eb159060	sh2	P55241	Glucose-1-phosphate adenylyltransferase large subunit 1, chloroplastic/amyloplastic; This protein plays a role in synthesis of starch. It catalyzes the synthesis of the activated glycosyl donor, ADP- glucose from Glc-1-P and ATP.	1	cellular_organisms
GRMZM5G862540_P01	Zm00001eb214560	100282847	B7ZYX8	UDP-glucose 6-dehydrogenase	1	cellular_organisms
GRMZM2G044281_P03	Zm00001eb012590	N/A	A0A096QI23	N/A	1	cellular_organisms
	Cluster 11
AC206201.3_FGP004	Zm00001eb063220	N/A	N/A	N/A	1	cellular_organisms
GRMZM2G046163_P01	Zm00001eb060890	N/A	A0A1D6L7V9	Tryptophan synthase alpha chain chloroplastic; Belongs to the TrpA family.	1	cellular_organisms
GRMZM2G015892_P01	Zm00001eb060840	103644182	B4F800	Tryptophan synthase alpha chain chloroplastic; Belongs to the TrpA family.	1	cellular_organisms
GRMZM2G054465_P01	Zm00001eb387730		A0A1D6P4E8	Tryptophan synthase beta type 2	1	cellular_organisms
	Cluster 12
GRMZM2G027723_P01	Zm00001eb283110	cesa2	Q9LLI8	Cellulose synthase-2; Cellulose synthase2 ; Belongs to the glycosyltransferase 2 family. Plant cellulose synthase subfamily.	1	cellular_organisms
GRMZM2G112336_P01	Zm00001eb345740	CesA-1	K7V1Z8	Cellulose synthase1 ; Belongs to the glycosyltransferase 2 family. Plant cellulose synthase subfamily	1	cellular_organisms
GRMZM2G177631_P01	Zm00001eb304560	cesa8	A0A1D6HWT7	Cellulose synthase-8 ; Belongs to the glycosyltransferase 2 family. Plant cellulose synthase subfamily.	4	Streptophyta
GRMZM2G424832_P01	Zm00001eb303110	542624	A0A1D6HVV0	Cellulose synthase-4 ; Belongs to the glycosyltransferase 2 family. Plant cellulose synthase subfamily.	1	cellular_organisms
	Cluster 13
GRMZM2G016290_P04	Zm00001eb064350	pco134507	A0A1D6LBR8	Uncharacterized protein; Belongs to the pirin family.	2	Eukaryota
GRMZM2G103972_P01	Zm00001eb323730	N/A	A0A1D6IEQ9	N/A	4	Streptophyta
GRMZM2G094304_P01	Zm00001eb335560	100501517	K7UQ67	Class I glutamine amidotransferase-like superfamily protein	1	cellular_organisms
GRMZM2G060544_P01	Zm00001eb019930	LOB15	B6SPU9	LOB domain-containing protein 42	5	Streptophytina
	Cluster 14
GRMZM2G000052_P01	Zm00001eb070310	101027113	A0A1D6DYV6	Lysine-specific histone demethylase 1	1	cellular_organisms
GRMZM2G150248_P01	Zm00001eb433420	TIDP3366	A0A1D6JHP9	Lysine-specific histone demethylase 1	1	cellular_organisms
GRMZM2G034152_P01	Zm00001eb413630	pao1	O64411	Polyamine oxidase; Catalyzes the oxidation of the secondary amino group of polyamines (spermine, spermidine and their acetyl derivatives). Plays an important role in the regulation of polyamine intracellular concentration; Belongs to the flavin monoamine oxidase family.	1	cellular_organisms
GRMZM2G359298_P01	Zm00001eb420190	103641531	K7U2E4	Uncharacterized protein	1	cellular_organisms
	Cluster 15
AC197705.4_FGP001	Zm00001eb351810	pdc1	P28516	Pyruvate decarboxylase isozyme 1	1	cellular_organisms
GRMZM2G038821_P01	Zm00001eb336190	pdc2	Q05326	Pyruvate decarboxylase isozyme 2 ; Belongs to the TPP enzyme family.	1	cellular_organisms
GRMZM2G442658_P06	Zm00001eb056510	adh1	P00333	Alcohol dehydrogenase 1	1	cellular_organisms
GRMZM2G098346_P01	Zm00001eb168550	adh2	P04707	Alcohol dehydrogenase 2 ; Belongs to the zinc-containing alcohol dehydrogenase family.	1	cellular_organisms
	Cluster 16
GRMZM2G083810_P01	Zm00001eb121900	hsp18f	P24631	17.5 kDa class II heat shock protein	1	cellular_organisms
GRMZM2G306679_P01	Zm00001eb011930	100191552	B4F976	17.4 kDa class I heat shock protein 3; Uncharacterized protein ; Belongs to the small heat shock protein (HSP20) family.	1	cellular_organisms
GRMZM2G360681_P01	Zm00001eb293780	541780	C0PDC7	Heat-shock protein 101; Uncharacterized protein ; Belongs to the ClpA/ClpB family.	1	cellular_organisms
GRMZM2G149647_P01	Zm00001eb010530	hsp26	Q41815	Heat shock protein 26; Small heat shock protein ; Belongs to the small heat shock protein (HSP20) family.	1	cellular_organisms
	Cluster 17
GRMZM2G116238_P03	Zm00001eb350150	100382412	K7UZY9	Protein UPSTREAM OF FLC	6	Embryophyta
GRMZM2G373859_P01	Zm00001eb040900	100284850	B6TY22	GDU1	6	Embryophyta
GRMZM2G177510_P01	Zm00001eb181420	N/A	A0A1X7YF29	Putative O-glycosyl hydrolase family 17 protein; Uncharacterized protein ; Belongs to the glycosyl hydrolase 17 family.	6	Embryophyta
GRMZM2G335685_P01	Zm00001eb250990	100279084	B6UHK2	Putative uncharacterized protein	8	Euphyllophyta
	Cluster 18
GRMZM2G104081_P03	Zm00001eb121400	100192075	B4FB85	Uncharacterized protein; Belongs to the hexokinase family.	2	Eukaryota
GRMZM2G095287_P01	Zm00001eb389720	100281068	B6SRX9	Fructose-1,6-bisphosphatase ; Belongs to the FBPase class 1 family.	1	cellular_organisms
GRMZM2G456471_P01	Zm00001eb167360	TIDP2936	A0A1D6PR44	Mannose-6-phosphate isomerase ; Belongs to the mannose-6-phosphate isomerase type 1 family.	1	cellular_organisms
GRMZM2G132069_P01	Zm00001eb121310	100857010	C0HFI5	ATP-dependent 6-phosphofructokinase; Catalyzes the phosphorylation of D-fructose 6-phosphate to fructose 1,6-bisphosphate by ATP, the first committing step of glycolysis.	1	cellular_organisms
	Cluster 19
GRMZM2G020150_P01	Zm00001eb291730	103630553	A0A1D6M7D1	Putative AP2/EREBP transcription factor superfamily protein	3	Viridiplantae
GRMZM2G357631_P01	Zm00001eb323070	100285353	B6SJB7	PRAS-rich protein	16	Poaceae
GRMZM2G174347_P01	Zm00001eb352580	100280582	B6SIZ8	Ethylene-responsive transcription factor 4; Putative AP2/EREBP transcription factor superfamily protein	3	Viridiplantae
GRMZM2G438202_P01	Zm00001eb430640	103642046	K7TSB0	Putative AP2/EREBP transcription factor superfamily protein	3	Viridiplantae
	Cluster 20
GRMZM2G330302_P01	Zm00001eb158100	100193891	A0A1D6NH75	Putative CTP synthase; Catalyzes the ATP-dependent amination of UTP to CTP with either L-glutamine or ammonia as the source of nitrogen.	1	cellular_organisms
GRMZM5G855337_P01	Zm00001eb296480	100194241	A0A1D6MDH3	Uncharacterized protein; Catalyzes the ATP-dependent amination of UTP to CTP with either L-glutamine or ammonia as the source of nitrogen.	1	cellular_organisms
AC212570.3_FG006	Zm00001eb303580	100284315	B6TSA2	Small nucleolar ribonucleoprotein complex subunit	2	Eukaryota
GRMZM5G855860_P02	Zm00001eb285100	N/A	C4J3T2	N2N2-dimethylguanosine tRNA methyltransferase; Belongs to the class I-like SAM-binding methyltransferase superfamily. Trm1 family.	3	Viridiplantae

## Sheet: Biotic_Clusters_with ps
	Cluster 1
B73v3_gene_ID	B73v5_gene_ID	gene_Name/NCBI	UniProt_ID	Description	ps	mrca_name
GRMZM2G407650_P01	Zm00001eb419010	N/A	A0A1D6J2Y8	Putative cytochrome P450 superfamily protein	1	cellular_organisms
GRMZM2G148441_P01	Zm00001eb419040	103641445	K7TJ40	Putative cytochrome P450 superfamily protein	1	cellular_organisms
GRMZM2G062396_P01	Zm00001eb067380	TIDP2907	B4F8K3	Naringenin2-oxoglutarate 3-dioxygenase; Belongs to the iron/ascorbate-dependent oxidoreductase family.	1	cellular_organisms
GRMZM2G013726_P01	Zm00001eb359030	100272982	B4FS33	Anthocyaninless4; Uncharacterized protein	1	cellular_organisms
GRMZM2G423331_P01	Zm00001eb400190	N/A	A0A1D6PGY4	Flavone 3'-O-methyltransferase 1; Belongs to the class I-like SAM-binding methyltransferase superfamily. Cation-independent O- methyltransferase family.	1	cellular_organisms
	Cluster 2
GRMZM2G012397_P01	Zm00001eb299990	psa6	B6TR16	Photosystem I reaction center subunit psaK	3	Viridiplantae
GRMZM2G449496_P01	Zm00001eb346280	100383193	C0PE12	Protein plastid transcriptionally active 16 chloroplastic	4	Streptophyta
AC190623.3_FGP001	Zm00001eb151750	pco070877	B4FUI4	Photosystem II reaction center W protein; Uncharacterized protein	3	Viridiplantae
GRMZM2G380414_P01	Zm00001eb336410	103634849	K7UQM2	Ultraviolet-B-repressible protein	3	Viridiplantae
	Cluster 3
GRMZM5G806449_P03	Zm00001eb258600	gpm745b	B4FWU6	Glutathione reductase cytosolic; Belongs to the class-I pyridine nucleotide-disulfide oxidoreductase family.	1	cellular_organisms
GRMZM2G028556_P03	Zm00001eb141080	gst7	Q9ZP60	Glutathione transferase7	1	cellular_organisms
GRMZM2G150474_P01	Zm00001eb354260	LOC542630	Q9FQC4	Glutathione S-transferase GST 15; Uncharacterized protein ; Belongs to the GST superfamily.	4	Streptophyta
	Cluster 4
GRMZM2G127087_P03	Zm00001eb412960	tps6	Q1EG72	(S)-beta-macrocarpene synthase; Involved in the biosynthesis of the bicyclic sesquiterpene (S)-beta-macrocarpene. Can use both geranyl diphosphate and farnesyl diphosphate as substrate, but not geranylgeranyl diphosphate. Produces mainly (S)-beta-macrocarpene, but also smaller amounts of beta-bisabolene and (E)-beta-farnesene when used with farnesyl diphosphate as substrate. In the presence of ge…	8	Euphyllophyta
GRMZM2G108847_P01	Zm00001eb127310	IDP370	A3FMA3	Putative serine type endopeptidase inhibitor	8	Euphyllophyta
GRMZM2G075283_P01	Zm00001eb410040	100280981	B6SQM6	Pathogeneis protein 10; Pathogenesis-related protein 10; Uncharacterized protein	6	Embryophyta

## Sheet: co-DEGs_Clusters_with ps
	Cluster 1
B73v3_gene_ID	B73v5_gene_ID	gene_Name/NCBI	UniProt_ID	Description	ps	mrca_name
GRMZM2G068973_P01	Zm00001eb369060	IDP275	K7W3P2	Putative NAC domain transcription factor superfamily protein; Uncharacterized protein	11	Mesangiospermae
AC197764.4_FG003	Zm00001eb223590	zim30	A0A1D6GR78N/A	N/A	7	Tracheophyta
GRMZM2G445634_P01	Zm00001eb006000	ZIM16	A0A060D890	ZIM motif family protein	7	Tracheophyta
GRMZM5G838098_P02	Zm00001eb005990	zim27	N/A	Uncharacterized protein	6	Embryophyta
	Cluster 2
GRMZM2G139874_P01	Zm00001eb346150	100272801	B4FQS9	Putative cytochrome P450 superfamily protein; Uncharacterized protein	1	cellular_organisms
GRMZM2G099420_P01	Zm00001eb191610	103654125	K7UJU3	Cinnamoyl-CoA reductase 1	1	cellular_organisms
GRMZM2G118345_P01	Zm00001eb077220	100281042	A0A1D6E5Y8	Phenylalanine ammonia-lyase	1	cellular_organisms
