# Supplementary material for: Functional annotation and meta-analysis of maize transcriptomes reveal genes involved in biotic and abiotic stress
Source: BMC Genomics. 2024 May 30;25:533. doi: 10.1186/s12864-024-10443-7 (PMC11137889; doi:10.1186/s12864-024-10443-7)
Supplement: Supplementary file 4 — Supplementary Material 4 [file 12864_2024_10443_MOESM4_ESM.xlsx]

## Sheet: Abiotic_TFs
TF	Gene model
ZmABI16	Zm00001eb250760
ZmABI25	Zm00001eb051370
ZmABI31	Zm00001eb144270
ZmABI48	Zm00001eb161000
ZmEREB2	Zm00001eb429870
ZmEREB7	Zm00001eb193670
ZmEREB12	Zm00001eb344200
ZmEREB16	Zm00001eb250560
ZmEREB34	Zm00001eb296430
ZmEREB36	Zm00001eb318890
ZmEREB47	Zm00001eb068530
ZmEREB71	Zm00001eb401290
ZmEREB83	Zm00001eb369560
ZmEREB92	Zm00001eb352580
ZmEREB104	Zm00001eb249470
ZmEREB105	Zm00001eb073550
ZmEREB127	Zm00001eb187190
ZmEREB139	Zm00001eb255860
ZmEREB147	Zm00001eb150840
ZmEREB156	Zm00001eb432090
ZmEREB162	Zm00001eb294830
ZmEREB197	Zm00001eb068520
ZmEREB198	Zm00001eb074930
ZmEREB232	Zm00001eb360750
ZmEREB8	Zm00001eb206360
ZmEREB25	Zm00001eb271520
ZmEREB37	Zm00001eb232560
ZmEREB56	Zm00001eb269420
ZmEREB64	Zm00001eb303690
ZmEREB65	Zm00001eb103110
ZmEREB69	Zm00001eb285760
ZmEREB93	Zm00001eb352570
ZmEREB115	Zm00001eb318910
ZmEREB119	Zm00001eb037040
ZmEREB160	Zm00001eb374110
ZmEREB170	Zm00001eb185680
ZmEREB172	Zm00001eb038070
ZmEREB174	Zm00001eb146650
ZmEREB182	Zm00001eb006210
ZmEREB193	Zm00001eb130510
ZmEREB196	Zm00001eb291730
ZmEREB200	Zm00001eb330490
ZmEREB204	Zm00001eb042240
ZmEREB205	Zm00001eb430640
ZmEREB211	Zm00001eb100800
ZmEREB212	Zm00001eb432100
ZmEREB216	Zm00001eb257030
ZmEREB227	Zm00001eb023680
ZmARF2	Zm00001eb045640
ZmARF8	Zm00001eb133000
ZmARF24	Zm00001eb295830
ZmARF39	Zm00001eb082150
ZmIAA1	Zm00001eb031190
ZmIAA19	Zm00001eb276990
ZmIAA25	Zm00001eb301590
ZmIAA37	Zm00001eb432400
ZmCOL2	Zm00001eb054810
ZmCOL5	Zm00001eb253150
ZmCOL12	Zm00001eb253650
ZmCOL14	Zm00001eb189080
ZmDOF6	Zm00001eb128310
ZmDOF23	Zm00001eb428830
ZmDOF40	Zm00001eb048370
ZmGATA15	Zm00001eb240100
ZmGATA24	Zm00001eb258290
ZmGATA29	Zm00001eb385190
ZmC2H149	Zm00001eb357220
ZmC2H150	Zm00001eb038910
ZmC3H15	Zm00001eb107170
ZmC3H21	Zm00001eb158610
ZmC3H23	Zm00001eb333470
ZmC3H40	Zm00001eb316870
ZmC3H47	Zm00001eb337450
ZmC3H68	Zm00001eb265040
ZmCAMTA3	Zm00001eb143060
ZmCADR5	Zm00001eb172020
ZmCADR21	Zm00001eb040460
ZmCA2P1	Zm00001eb216950
ZmCA2P4	Zm00001eb108930
ZmCA3P17	Zm00001eb108760
ZmCA5P14	Zm00001eb199430
ZmCA5P20	Zm00001eb215920
ZmCA5P23	Zm00001eb410730
ZmCPP14	Zm00001eb370000
ZmFHA6	Zm00001eb091700
ZmGLK4	Zm00001eb406610
ZmGLK5	Zm00001eb406660
ZmGLK16	Zm00001eb067190
ZmGLK27	Zm00001eb118010
ZmGLK29	Zm00001eb187880
ZmGLK42	Zm00001eb135200
ZmGLK44	Zm00001eb058460
ZmGLK67	Zm00001eb332340
ZmGLK68	Zm00001eb337410
ZmGLK69	Zm00001eb123770
ZmGLK74	Zm00001eb391130
ZmHAG6	Zm00001eb058360
ZmHAG21	Zm00001eb213090
ZmGRAS4	Zm00001eb141310
ZmGRAS8	Zm00001eb054480
ZmGRAS32	Zm00001eb379340
ZmGRAS38	Zm00001eb325750
ZmGRAS45	Zm00001eb401210
ZmGRAS52	Zm00001eb073130
ZmGRAS67	Zm00001eb012280
ZmGRAS68	Zm00001eb164480
ZmGRAS75	Zm00001eb107910
ZmGRF1	Zm00001eb056050
ZmGRF8	Zm00001eb071830
ZmGRF12	Zm00001eb373670
ZmGRF14	Zm00001eb215560
ZmHMG7	Zm00001eb198700
ZmHSF4	Zm00001eb301280
ZmHSF6	Zm00001eb242480
ZmHSF8	Zm00001eb037600
ZmHSF10	Zm00001eb319350
ZmHSF13	Zm00001eb004670
ZmHSF20	Zm00001eb428800
ZmHSF24	Zm00001eb047760
ZmHB6	Zm00001eb202150
ZmHB15	Zm00001eb024680
ZmHB20	Zm00001eb403720
ZmHB22	Zm00001eb402220
ZmHB36	Zm00001eb056260
ZmHB41	Zm00001eb248930
ZmHB45	Zm00001eb009550
ZmHB54	Zm00001eb101280
ZmHB60	Zm00001eb270270
ZmHB62	Zm00001eb399360
ZmHB64	Zm00001eb005020
ZmHB65	Zm00001eb061430
ZmHB70	Zm00001eb427650
ZmHB78	Zm00001eb023620
ZmHB100	Zm00001eb021980
ZmHB120	Zm00001eb315750
ZmHB123	Zm00001eb347710
ZmHB126	Zm00001eb103330
ZmHB127	Zm00001eb027860
ZmHB129	Zm00001eb037670
ZmHB141	Zm00001eb367780
ZmHB144	Zm00001eb333350
ZmJMJ14	Zm00001eb025020
ZmJMJ16	Zm00001eb224940
ZmLBD5	Zm00001eb019930
ZmLBD11	Zm00001eb051620
ZmLBD26	Zm00001eb218120
ZmLBD38	Zm00001eb353230
ZmLBD41	Zm00001eb397130
ZmLBD49	Zm00001eb326190
ZmLIM7	Zm00001eb137920
ZmLSD6	Zm00001eb173250
ZmMADS26	Zm00001eb253580
ZmMADS74	Zm00001eb372960
ZmMBF1	Zm00001eb386040
ZmMED26_13	Zm00001eb349390
ZmMED26_24	Zm00001eb110330
ZmMYB2	Zm00001eb278680
ZmMYB6	Zm00001eb136720
ZmMYB8	Zm00001eb138920
ZmMYB21	Zm00001eb266370
ZmMYB25	Zm00001eb348760
ZmMYB32	Zm00001eb146230
ZmMYB40	Zm00001eb130260
ZmMYB41	Zm00001eb247570
ZmMYB75	Zm00001eb015120
ZmMYB85	Zm00001eb289320
ZmMYB94	Zm00001eb328280
ZmMYB99	Zm00001eb294560
ZmMYB100	Zm00001eb028610
ZmMYB112	Zm00001eb387370
ZmMYB125	Zm00001eb041540
ZmMYB132	Zm00001eb426670
ZmMYB139	Zm00001eb095690
ZmMYB162	Zm00001eb312600
ZmMYB182	Zm00001eb415640
ZmMYB214	Zm00001eb288890
ZmMYBR17	Zm00001eb161460
ZmMYBR20	Zm00001eb072870
ZmMYBR35	Zm00001eb357780
ZmMYBR52	Zm00001eb250940
ZmMYBR58	Zm00001eb187450
ZmMYBR78	Zm00001eb252160
ZmMYBR87	Zm00001eb344000
ZmMYBR96	Zm00001eb228670
ZmMYBR103	Zm00001eb035050
ZmMYBR105	Zm00001eb081280
ZmMYBR111	Zm00001eb428070
ZmMYBR115	Zm00001eb359630
ZmNAC5	Zm00001eb095110
ZmNAC11	Zm00001eb015570
ZmNAC13	Zm00001eb246010
ZmNAC20	Zm00001eb288360
ZmNAC24	Zm00001eb102160
ZmNAC25	Zm00001eb405590
ZmNAC29	Zm00001eb395380
ZmNAC30	Zm00001eb245030
ZmNAC40	Zm00001eb183190
ZmNAC43	Zm00001eb024300
ZmNAC44	Zm00001eb015630
ZmNAC49	Zm00001eb062170
ZmNAC53	Zm00001eb002660
ZmNAC66	Zm00001eb128000
ZmNAC95	Zm00001eb145340
ZmNAC109	Zm00001eb145580
ZmNAC110	Zm00001eb413540
ZmNAC113	Zm00001eb224800
ZmNAC123	Zm00001eb260850
ZmNAC125	Zm00001eb201290
ZmNAC143	Zm00001eb390560
ZmNAC156	Zm00001eb290700
ZmNLP13	Zm00001eb320950
ZmOFP17	Zm00001eb153300
ZmOrphan1	Zm00001eb071240
ZmOrphan11	Zm00001eb367840
ZmOrphan24	Zm00001eb003210
ZmOrphan27	Zm00001eb400570
ZmOrphan28	Zm00001eb208040
ZmOrphan42	Zm00001eb013450
ZmOrphan43	Zm00001eb016800
ZmOrphan49	Zm00001eb017140
ZmOrphan66	Zm00001eb388430
ZmOrphan70	Zm00001eb285830
ZmOrphan74	Zm00001eb022330
ZmOrphan88	Zm00001eb082130
ZmOrphan90	Zm00001eb184870
ZmOrphan91	Zm00001eb062680
ZmOrphan94	Zm00001eb297870
ZmOrphan104	Zm00001eb364280
ZmOrphan120	Zm00001eb306330
ZmOrphan131	Zm00001eb093890
ZmOrphan134	Zm00001eb248800
ZmOrphan135	Zm00001eb103490
ZmOrphan141	Zm00001eb073660
ZmOrphan160	Zm00001eb217440
ZmOrphan166	Zm00001eb247920
ZmOrphan167	Zm00001eb183690
ZmOrphan177	Zm00001eb058130
ZmOrphan180	Zm00001eb319590
ZmOrphan191	Zm00001eb319460
ZmOrphan193	Zm00001eb396970
ZmOrphan215	Zm00001eb099640
ZmOrphan218	Zm00001eb092230
ZmOrphan219	Zm00001eb315010
ZmOrphan223	Zm00001eb402720
ZmOrphan225	Zm00001eb214950
ZmOrphan230	Zm00001eb047820
ZmOrphan234	Zm00001eb244600
ZmOrphan238	Zm00001eb253970
ZmOrphan249	Zm00001eb294200
ZmOrphan257	Zm00001eb247330
ZmOrphan261	Zm00001eb246000
ZmOrphan265	Zm00001eb252920
ZmOrphan268	Zm00001eb036970
ZmOrphan296	Zm00001eb417220
ZmOrphan301	Zm00001eb170080
ZmOrphan316	Zm00001eb068240
ZmOrphan318	Zm00001eb106510
ZmOrphan327	Zm00001eb391230
ZmPHD36	Zm00001eb396440
ZmPHD49	Zm00001eb133860
ZmRAV1	Zm00001eb156040
ZmSBP34	Zm00001eb317760
ZmSET21	Zm00001eb048280
ZmSET40	Zm00001eb069580
ZmBAF60_7	Zm00001eb214330
ZmBAF60_9	Zm00001eb433030
ZmSIG5	Zm00001eb172090
ZmSIG6	Zm00001eb210370
ZmTCP4	Zm00001eb259370
ZmTCP21	Zm00001eb037480
ZmTCP26	Zm00001eb254600
ZmTCP43	Zm00001eb117560
ZmTRAF16	Zm00001eb219190
ZmTRAF33	Zm00001eb199410
ZmTRAF38	Zm00001eb428440
ZmTUB4	Zm00001eb076160
ZmTHX40	Zm00001eb181760
ZmTHX48	Zm00001eb340550
ZmULT2	Zm00001eb151460
ZmWRKY8	Zm00001eb203940
ZmWRKY17	Zm00001eb330710
ZmWRKY34	Zm00001eb346880
ZmWRKY38	Zm00001eb098330
ZmWRKY40	Zm00001eb149570
ZmWRKY48	Zm00001eb234120
ZmWRKY53	Zm00001eb312870
ZmWRKY73	Zm00001eb154960
ZmWRKY80	Zm00001eb337270
ZmWRKY81	Zm00001eb149550
ZmWRKY83	Zm00001eb286490
ZmWRKY90	Zm00001eb368850
ZmWRKY92	Zm00001eb350280
ZmWRKY104	Zm00001eb312890
ZmWRKY114	Zm00001eb275080
ZmWRKY126	Zm00001eb135910
ZmZHD1	Zm00001eb168120
ZmZHD9	Zm00001eb163680
ZmZIM1	Zm00001eb312170
ZmZIM3	Zm00001eb048770
ZmZIM10	Zm00001eb223620
ZmZIM12	Zm00001eb109190
ZmZIM13	Zm00001eb100130
ZmZIM14	Zm00001eb401760
ZmZIM23	Zm00001eb327450
ZmZIM24	Zm00001eb019470
ZmZIM26	Zm00001eb005980
ZmZIM28	Zm00001eb314010
ZmZIM33	Zm00001eb084980
ZmbHLH3	Zm00001eb009490
ZmbHLH20	Zm00001eb100380
ZmbHLH29	Zm00001eb252100
ZmbHLH32	Zm00001eb143520
ZmbHLH41	Zm00001eb112680
ZmbHLH48	Zm00001eb062130
ZmbHLH60	Zm00001eb213550
ZmbHLH63	Zm00001eb119900
ZmbHLH79	Zm00001eb370010
ZmbHLH81	Zm00001eb036040
ZmbHLH83	Zm00001eb126610
ZmbHLH88	Zm00001eb099470
ZmbHLH91	Zm00001eb390330
ZmbHLH97	Zm00001eb402170
ZmbHLH108	Zm00001eb420440
ZmbHLH116	Zm00001eb415520
ZmbHLH117	Zm00001eb417610
ZmbHLH132	Zm00001eb144450
ZmbHLH137	Zm00001eb055830
ZmbHLH149	Zm00001eb024330
ZmbHLH150	Zm00001eb314810
ZmbHLH152	Zm00001eb244380
ZmbHLH157	Zm00001eb101410
ZmbHLH160	Zm00001eb006680
ZmbHLH171	Zm00001eb374120
ZmbHLH173	Zm00001eb036990
ZmbHLH179	Zm00001eb151300
ZmbHLH181	Zm00001eb023350
ZmbHLH199	Zm00001eb246520
ZmbZIP6	Zm00001eb122740
ZmbZIP12	Zm00001eb264930
ZmbZIP16	Zm00001eb199200
ZmbZIP23	Zm00001eb092090
ZmbZIP35	Zm00001eb387600
ZmbZIP51	Zm00001eb299280
ZmbZIP76	Zm00001eb275130
ZmbZIP80	Zm00001eb385610
ZmbZIP93	Zm00001eb386770
ZmbZIP97	Zm00001eb189840
ZmbZIP111	Zm00001eb031210
ZmbZIP122	Zm00001eb336820
ZmMTERF17	Zm00001eb246440
ZmMTERF23	Zm00001eb299540
ZmMTERF24	Zm00001eb299540

## Sheet: Biotic_TFs
TF	Gene model
ZmEREB54	Zm00001eb413930
ZmEREB129	Zm00001eb242090
ZmEREB134	Zm00001eb153470
ZmEREB149	Zm00001eb421430
ZmEREB177	Zm00001eb307550
ZmIAA17	Zm00001eb258220
ZmC3H7	Zm00001eb354920
ZmC3H39	Zm00001eb284250
ZmGRAS25	Zm00001eb082700
ZmHSF21	Zm00001eb314890
ZmMADS83	Zm00001eb155060
ZmMYB72	Zm00001eb077700
ZmNAC70	Zm00001eb149810
ZmOrphan61	Zm00001eb190410
ZmPHD56	Zm00001eb119840
ZmWRKY16	Zm00001eb195420
ZmWRKY32	Zm00001eb015320
ZmWRKY37	Zm00001eb310260
ZmWRKY57	Zm00001eb290350
ZmWRKY64	Zm00001eb159340
ZmWRKY99	Zm00001eb129690
ZmWRKY106	Zm00001eb344160
ZmWRKY108	Zm00001eb112840
ZmWRKY115	Zm00001eb368640
ZmZIM37	Zm00001eb300140
ZmbHLH70	Zm00001eb120960
ZmbHLH94	Zm00001eb160210
ZmbHLH124	Zm00001eb284130

## Sheet: co-DEGs_TFs
TF	Gene model
ZmEREB195	Zm00001eb249290
ZmEREB97	Zm00001eb071190
ZmEREB111	Zm00001eb202570
ZmEREB113	Zm00001eb348560
ZmEREB148	Zm00001eb340140
ZmC2H154	Zm00001eb030190
ZmHSF7	Zm00001eb198620
ZmLBD25	Zm00001eb195020
ZmMYB4	Zm00001eb165000
ZmNAC2	Zm00001eb330910
ZmNAC23	Zm00001eb369060
ZmNAC67	Zm00001eb408860
ZmNAC126	Zm00001eb093650
ZmNLP15	Zm00001eb231720
ZmOrphan92	Zm00001eb325790
ZmOrphan153	Zm00001eb120740
ZmOrphan326	Zm00001eb214320
ZmSBP18	Zm00001eb364360
ZmTAZ8	Zm00001eb425100
ZmWRKY56	Zm00001eb121610
ZmWRKY68	Zm00001eb356430
ZmWRKY79	Zm00001eb310270
ZmWRKY82	Zm00001eb294180
ZmWRKY117	Zm00001eb296020
ZmWRKY128	Zm00001eb206730
ZmZIM16	Zm00001eb006000
ZmZIM27	Zm00001eb005990
ZmZIM30	Zm00001eb223590
ZmbHLH1	Zm00001eb429330
ZmbZIP17	Zm00001eb389660
ZmbZIP45	Zm00001eb028160
