# Supplementary material for: Functional annotation and meta-analysis of maize transcriptomes reveal genes involved in biotic and abiotic stress
Source: BMC Genomics. 2024 May 30;25:533. doi: 10.1186/s12864-024-10443-7 (PMC11137889; doi:10.1186/s12864-024-10443-7)
Supplement: Supplementary file 5 — Supplementary Material 5 [file 12864_2024_10443_MOESM5_ESM.xlsx]

## Sheet: Abiotic_GO terms
GO term	Ontology	Description	Number in input list	Number in BG/Ref	p-value	FDR
GO:0044699	P	single-organism process	2011	28803	1.4e-18	2.5e-15
GO:0050896	P	response to stimulus	1757	22704	8.7e-39	1.5e-35
GO:0044763	P	single-organism cellular process	1504	20993	1.8e-12	3.1e-09
GO:0044710	P	single-organism metabolic process	1347	17698	2.6e-19	4.5e-16
GO:0032502	P	developmental process	1176	16379	1.6e-08	2.8e-05
GO:0032501	P	multicellular organismal process	1166	16632	3.3e-06	0.0058
GO:0048856	P	anatomical structure development	1043	13917	2.6e-11	4.6e-08
GO:0006950	P	response to stress	1019	12007	6e-27	1e-23
GO:0042221	P	response to chemical	994	9294	1.4e-68	2.5e-65
GO:0044767	P	single-organism developmental process	975	12990	1.7e-10	3e-07
GO:0044707	P	single-multicellular organism process	952	12777	1.7e-09	2.9e-06
GO:0007275	P	multicellular organism development	933	12465	1.1e-09	2e-06
GO:0051716	P	cellular response to stimulus	826	10722	1.2e-10	2e-07
GO:0023052	P	signaling	712	8380	4.1e-17	7.1e-14
GO:0010033	P	response to organic substance	694	5992	9.2e-55	1.6e-51
GO:0007154	P	cell communication	692	7931	4.4e-19	7.7e-16
GO:0009628	P	response to abiotic stimulus	656	5674	5.7e-51	1e-47
GO:1901700	P	response to oxygen-containing compound	651	4781	7.9e-75	1.4e-71
GO:0044700	P	single organism signaling	637	7185	8.9e-19	1.5e-15
GO:0007165	P	signal transduction	626	7006	4.1e-19	7.1e-16
GO:0048731	P	system development	619	7929	1.4e-08	2.5e-05
GO:0009719	P	response to endogenous stimulus	580	4462	3.7e-59	6.4e-56
GO:0044711	P	single-organism biosynthetic process	535	6412	2.8e-11	5e-08
GO:0051252	P	regulation of RNA metabolic process	513	6835	2.6e-05	0.045
GO:0009725	P	response to hormone	504	3950	2.1e-48	3.6e-45
GO:1903506	P	regulation of nucleic acid-templated transcription	502	6641	1.6e-05	0.028
GO:2001141	P	regulation of RNA biosynthetic process	502	6643	1.7e-05	0.029
GO:0051704	P	multi-organism process	484	4833	5e-23	8.6e-20
GO:0009605	P	response to external stimulus	459	4265	1.2e-27	2.1e-24
GO:0001101	P	response to acid chemical	429	3035	1.1e-50	2e-47
GO:0000003	P	reproduction	418	5342	5.3e-06	0.0092
GO:0070887	P	cellular response to chemical stimulus	404	3617	5.5e-27	9.6e-24
GO:0048513	P	animal organ development	398	4830	7.2e-08	0.00013
GO:0022414	P	reproductive process	394	4935	1.8e-06	0.0031
GO:0009653	P	anatomical structure morphogenesis	376	4749	6.6e-06	0.011
GO:0009607	P	response to biotic stimulus	369	3201	8.1e-27	1.4e-23
GO:0006952	P	defense response	369	3346	1.2e-23	2e-20
GO:0010035	P	response to inorganic substance	366	2920	6.6e-33	1.2e-29
GO:0009791	P	post-embryonic development	356	4254	9.9e-08	0.00017
GO:0043207	P	response to external biotic stimulus	353	2998	4.2e-27	7.3e-24
GO:0051707	P	response to other organism	349	2986	2.8e-26	5e-23
GO:0071310	P	cellular response to organic substance	347	2867	1.4e-28	2.4e-25
GO:0003006	P	developmental process involved in reproduction	343	3998	1.7e-08	3e-05
GO:1902578	P	single-organism localization	340	3753	8e-11	1.4e-07
GO:0044702	P	single organism reproductive process	339	4163	2.2e-06	0.0038
GO:0044765	P	single-organism transport	337	3653	1.4e-11	2.4e-08
GO:0033993	P	response to lipid	296	2067	3e-35	5.3e-32
GO:0071495	P	cellular response to endogenous stimulus	293	2308	5.6e-27	9.7e-24
GO:0044283	P	small molecule biosynthetic process	285	3307	2.3e-07	0.00041
GO:0009314	P	response to radiation	282	2302	7.5e-24	1.3e-20
GO:0032870	P	cellular response to hormone stimulus	280	2137	1.1e-27	1.9e-24
GO:0009416	P	response to light stimulus	277	2186	2.2e-25	3.8e-22
GO:0048608	P	reproductive structure development	276	3139	7.6e-08	0.00013
GO:0061458	P	reproductive system development	276	3139	7.6e-08	0.00013
GO:0009755	P	hormone-mediated signaling pathway	272	2048	1.1e-27	1.9e-24
GO:0006811	P	ion transport	269	2879	6.9e-10	1.2e-06
GO:0099402	P	plant organ development	268	2768	2.8e-11	5e-08
GO:0009266	P	response to temperature stimulus	267	1840	1.4e-32	2.5e-29
GO:0097305	P	response to alcohol	264	1760	2.8e-34	5e-31
GO:0048583	P	regulation of response to stimulus	260	2322	2.1e-17	3.6e-14
GO:0002376	P	immune system process	255	2292	8.8e-17	1.5e-13
GO:0006970	P	response to osmotic stress	245	1843	5.3e-25	9.2e-22
GO:0048367	P	shoot system development	243	2650	2.2e-08	3.8e-05
GO:1901701	P	cellular response to oxygen-containing compound	239	2014	1e-18	1.7e-15
GO:0098542	P	defense response to other organism	236	1975	8e-19	1.4e-15
GO:0035556	P	intracellular signal transduction	229	2402	3.1e-09	5.4e-06
GO:0014070	P	response to organic cyclic compound	227	1706	3.1e-23	5.3e-20
GO:0009651	P	response to salt stress	226	1708	7.3e-23	1.3e-19
GO:0009737	P	response to abscisic acid	224	1520	3.9e-28	6.7e-25
GO:0009888	P	tissue development	218	2545	9.9e-06	0.017
GO:1901698	P	response to nitrogen compound	212	1431	6.5e-27	1.1e-23
GO:0006955	P	immune response	210	1894	8e-14	1.4e-10
GO:0071554	P	cell wall organization or biogenesis	205	2231	2.6e-07	0.00046
GO:0048646	P	anatomical structure formation involved in morphogenesis	204	2336	6.4e-06	0.011
GO:0071229	P	cellular response to acid chemical	202	1455	1.2e-22	2.1e-19
GO:0009743	P	response to carbohydrate	199	1392	1.2e-23	2.1e-20
GO:0019748	P	secondary metabolic process	198	1706	8.7e-15	1.5e-11
GO:0045087	P	innate immune response	197	1591	3e-17	5.2e-14
GO:0016053	P	organic acid biosynthetic process	193	2021	5.2e-08	9.1e-05
GO:0044262	P	cellular carbohydrate metabolic process	182	1909	1.4e-07	0.00025
GO:0040007	P	growth	181	2046	1.1e-05	0.019
GO:0006979	P	response to oxidative stress	173	1291	3.7e-18	6.4e-15
GO:0080134	P	regulation of response to stress	170	1227	4.1e-19	7.1e-16
GO:0009753	P	response to jasmonic acid	168	914	1.8e-30	3.1e-27
GO:0008219	P	cell death	168	1410	1.5e-13	2.5e-10
GO:0009415	P	response to water	165	1025	2.1e-24	3.7e-21
GO:0010243	P	response to organonitrogen compound	161	883	6.7e-29	1.2e-25
GO:0009414	P	response to water deprivation	161	968	4e-25	6.9e-22
GO:0009617	P	response to bacterium	161	1243	8.6e-16	1.5e-12
GO:0050793	P	regulation of developmental process	159	1765	1.6e-05	0.028
GO:0046394	P	carboxylic acid biosynthetic process	158	1600	1.4e-07	0.00024
GO:0048589	P	developmental growth	158	1604	1.6e-07	0.00028
GO:0051239	P	regulation of multicellular organismal process	158	1769	2.6e-05	0.045
GO:0009620	P	response to fungus	156	1039	1.7e-20	2.9e-17
GO:0071705	P	nitrogen compound transport	154	1446	2.5e-09	4.3e-06
GO:0031347	P	regulation of defense response	153	1056	7.4e-19	1.3e-15
GO:0009409	P	response to cold	153	1197	1.2e-14	2.1e-11
GO:0009751	P	response to salicylic acid	152	896	1.6e-24	2.7e-21
GO:0048827	P	phyllome development	150	1552	9e-07	0.0016
GO:0009611	P	response to wounding	149	883	7.3e-24	1.3e-20
GO:0010200	P	response to chitin	147	773	4.3e-28	7.6e-25
GO:0012501	P	programmed cell death	147	1282	6.3e-11	1.1e-07
GO:0010154	P	fruit development	145	1383	1.8e-08	3.1e-05
GO:0045229	P	external encapsulating structure organization	143	1532	8.6e-06	0.015
GO:0071555	P	cell wall organization	140	1457	2.8e-06	0.0048
GO:0006820	P	anion transport	138	1134	6.2e-12	1.1e-08
GO:0010038	P	response to metal ion	138	1276	7.2e-09	1.3e-05
GO:0048364	P	root development	137	1365	4.3e-07	0.00074
GO:0022622	P	root system development	137	1370	5.1e-07	0.00089
GO:0010941	P	regulation of cell death	136	1064	3.8e-13	6.7e-10
GO:2000026	P	regulation of multicellular organismal development	133	1430	2.1e-05	0.036
GO:0071396	P	cellular response to lipid	130	985	1.7e-13	2.9e-10
GO:0071407	P	cellular response to organic cyclic compound	130	1005	6e-13	1.1e-09
GO:0044802	P	single-organism membrane organization	129	1219	6.9e-08	0.00012
GO:0043067	P	regulation of programmed cell death	127	1015	8.5e-12	1.5e-08
GO:0002682	P	regulation of immune system process	125	940	3.1e-13	5.4e-10
GO:0072330	P	monocarboxylic acid biosynthetic process	125	1163	5.1e-08	8.9e-05
GO:0009308	P	amine metabolic process	125	1200	2.4e-07	0.00041
GO:1902580	P	single-organism cellular localization	124	1284	8.2e-06	0.014
GO:0009814	P	defense response, incompatible interaction	122	921	7.6e-13	1.3e-09
GO:1902582	P	single-organism intracellular transport	122	1228	2.9e-06	0.005
GO:0042742	P	defense response to bacterium	121	890	2e-13	3.4e-10
GO:0048316	P	seed development	121	1259	1.3e-05	0.022
GO:0009723	P	response to ethylene	119	812	3e-15	5.3e-12
GO:0010817	P	regulation of hormone levels	118	1028	4.7e-09	8.2e-06
GO:0009408	P	response to heat	117	589	6.2e-24	1.1e-20
GO:0050776	P	regulation of immune response	117	807	1e-14	1.8e-11
GO:0045088	P	regulation of innate immune response	114	770	6.3e-15	1.1e-11
GO:0009733	P	response to auxin	114	927	2.5e-10	4.4e-07
GO:0044550	P	secondary metabolite biosynthetic process	114	958	1.4e-09	2.4e-06
GO:1901615	P	organic hydroxy compound metabolic process	114	1117	1.9e-06	0.0034
GO:0097306	P	cellular response to alcohol	113	769	1.3e-14	2.3e-11
GO:0060560	P	developmental growth involved in morphogenesis	112	1127	7.1e-06	0.012
GO:0009626	P	plant-type hypersensitive response	111	737	5.1e-15	9e-12
GO:0034050	P	host programmed cell death induced by symbiont	111	740	6.6e-15	1.1e-11
GO:0046686	P	response to cadmium ion	111	986	3.4e-08	5.9e-05
GO:0048585	P	negative regulation of response to stimulus	110	794	8.6e-13	1.5e-09
GO:0080135	P	regulation of cellular response to stress	109	737	2.6e-14	4.6e-11
GO:0000302	P	response to reactive oxygen species	108	765	4.9e-13	8.5e-10
GO:0071446	P	cellular response to salicylic acid stimulus	107	624	6.7e-18	1.2e-14
GO:0009863	P	salicylic acid mediated signaling pathway	106	609	3.8e-18	6.6e-15
GO:0021700	P	developmental maturation	106	1045	5.6e-06	0.0098
GO:0090150	P	establishment of protein localization to membrane	103	755	1e-11	1.8e-08
GO:0072657	P	protein localization to membrane	103	761	1.6e-11	2.7e-08
GO:0010363	P	regulation of plant-type hypersensitive response	102	636	1.9e-15	3.4e-12
GO:0006612	P	protein targeting to membrane	102	702	4.7e-13	8.2e-10
GO:0071215	P	cellular response to abscisic acid stimulus	100	662	9.9e-14	1.7e-10
GO:0009642	P	response to light intensity	99	500	2.3e-20	4.1e-17
GO:0009627	P	systemic acquired resistance	99	676	6.8e-13	1.2e-09
GO:0009867	P	jasmonic acid mediated signaling pathway	98	549	1.7e-17	2.9e-14
GO:0071395	P	cellular response to jasmonic acid stimulus	98	552	2.3e-17	3.9e-14
GO:0009698	P	phenylpropanoid metabolic process	98	761	5.4e-10	9.4e-07
GO:0034976	P	response to endoplasmic reticulum stress	97	689	8.7e-12	1.5e-08
GO:0009738	P	abscisic acid-activated signaling pathway	96	620	8.5e-14	1.5e-10
GO:0006066	P	alcohol metabolic process	95	936	1.7e-05	0.029
GO:0050832	P	defense response to fungus	93	737	3.6e-09	6.4e-06
GO:0048366	P	leaf development	93	914	1.9e-05	0.032
GO:0006972	P	hyperosmotic response	89	467	1.5e-17	2.7e-14
GO:0023014	P	signal transduction by protein phosphorylation	87	665	2.5e-09	4.4e-06
GO:0000160	P	phosphorelay signal transduction system	86	496	6.8e-15	1.2e-11
GO:0006457	P	protein folding	83	692	1.8e-07	0.00031
GO:0042445	P	hormone metabolic process	81	678	2.8e-07	0.0005
GO:0072593	P	reactive oxygen species metabolic process	81	743	7e-06	0.012
GO:0044106	P	cellular amine metabolic process	81	762	1.6e-05	0.028
GO:0042542	P	response to hydrogen peroxide	80	514	7.9e-12	1.4e-08
GO:0009644	P	response to high light intensity	79	375	7.6e-18	1.3e-14
GO:0000165	P	MAPK cascade	75	567	2.1e-08	3.6e-05
GO:0009862	P	systemic acquired resistance, salicylic acid mediated signaling pathway	72	375	1.3e-14	2.3e-11
GO:0031348	P	negative regulation of defense response	72	452	3.4e-11	6e-08
GO:1901617	P	organic hydroxy compound biosynthetic process	71	626	7.7e-06	0.013
GO:0042743	P	hydrogen peroxide metabolic process	70	636	2.1e-05	0.037
GO:0071369	P	cellular response to ethylene stimulus	68	378	1e-12	1.8e-09
GO:0002252	P	immune effector process	68	552	9.5e-07	0.0017
GO:0042538	P	hyperosmotic salinity response	67	317	2.1e-15	3.6e-12
GO:0015698	P	inorganic anion transport	67	592	1.4e-05	0.025
GO:0046942	P	carboxylic acid transport	66	511	3.1e-07	0.00054
GO:0015711	P	organic anion transport	66	518	4.8e-07	0.00083
GO:0009873	P	ethylene-activated signaling pathway	65	348	7.5e-13	1.3e-09
GO:0009812	P	flavonoid metabolic process	64	493	4e-07	0.00069
GO:0007568	P	aging	62	441	5e-08	8.7e-05
GO:0009739	P	response to gibberellin	59	355	4.8e-10	8.4e-07
GO:0006865	P	amino acid transport	59	390	1.1e-08	1.8e-05
GO:0060548	P	negative regulation of cell death	59	421	1.1e-07	0.0002
GO:0042446	P	hormone biosynthetic process	58	468	4.9e-06	0.0086
GO:0043269	P	regulation of ion transport	57	452	3.7e-06	0.0064
GO:0009813	P	flavonoid biosynthetic process	56	438	3.1e-06	0.0054
GO:0016137	P	glycoside metabolic process	55	365	3.7e-08	6.4e-05
GO:0009694	P	jasmonic acid metabolic process	54	280	2.2e-11	3.9e-08
GO:2000377	P	regulation of reactive oxygen species metabolic process	54	310	5.9e-10	1e-06
GO:0006576	P	cellular biogenic amine metabolic process	54	380	2.6e-07	0.00046
GO:0043069	P	negative regulation of programmed cell death	54	401	1.2e-06	0.002
GO:0080167	P	response to karrikin	54	426	5.7e-06	0.01
GO:0051606	P	detection of stimulus	52	330	2.4e-08	4.2e-05
GO:0006986	P	response to unfolded protein	52	363	3.5e-07	0.00061
GO:0009695	P	jasmonic acid biosynthetic process	51	248	1.1e-11	1.9e-08
GO:0035967	P	cellular response to topologically incorrect protein	51	371	1.3e-06	0.0023
GO:0034620	P	cellular response to unfolded protein	49	352	1.5e-06	0.0027
GO:0030968	P	endoplasmic reticulum unfolded protein response	48	348	2.5e-06	0.0043
GO:0010286	P	heat acclimation	47	155	4.4e-16	7.8e-13
GO:0010310	P	regulation of hydrogen peroxide metabolic process	47	249	8e-10	1.4e-06
GO:0048511	P	rhythmic process	47	275	1.3e-08	2.2e-05
GO:0043455	P	regulation of secondary metabolic process	47	292	6.3e-08	0.00011
GO:0002679	P	respiratory burst involved in defense response	46	216	3.9e-11	6.8e-08
GO:0045730	P	respiratory burst	46	218	5.1e-11	8.9e-08
GO:0006984	P	ER-nucleus signaling pathway	46	322	1.7e-06	0.003
GO:0007623	P	circadian rhythm	43	252	5.4e-08	9.3e-05
GO:0043449	P	cellular alkene metabolic process	42	224	7.3e-09	1.3e-05
GO:0009692	P	ethylene metabolic process	42	224	7.3e-09	1.3e-05
GO:0009693	P	ethylene biosynthetic process	42	224	7.3e-09	1.3e-05
GO:0043450	P	alkene biosynthetic process	42	224	7.3e-09	1.3e-05
GO:1900673	P	olefin metabolic process	42	225	8.2e-09	1.4e-05
GO:1900674	P	olefin biosynthetic process	42	225	8.2e-09	1.4e-05
GO:2000762	P	regulation of phenylpropanoid metabolic process	41	256	4.8e-07	0.00083
GO:0016138	P	glycoside biosynthetic process	41	272	1.9e-06	0.0033
GO:0010167	P	response to nitrate	41	295	1.1e-05	0.019
GO:0042402	P	cellular biogenic amine catabolic process	40	196	2.1e-09	3.6e-06
GO:0009310	P	amine catabolic process	40	208	8.9e-09	1.6e-05
GO:0043900	P	regulation of multi-organism process	40	285	1.1e-05	0.02
GO:0015706	P	nitrate transport	40	287	1.3e-05	0.023
GO:0015804	P	neutral amino acid transport	37	181	7.9e-09	1.4e-05
GO:1900376	P	regulation of secondary metabolite biosynthetic process	37	219	5.4e-07	0.00095
GO:0009697	P	salicylic acid biosynthetic process	36	254	2.5e-05	0.044
GO:0036293	P	response to decreased oxygen levels	35	167	1.1e-08	2e-05
GO:0070482	P	response to oxygen levels	35	168	1.3e-08	2.3e-05
GO:0009962	P	regulation of flavonoid biosynthetic process	35	230	8.5e-06	0.015
GO:0015824	P	proline transport	33	136	1.3e-09	2.3e-06
GO:0002831	P	regulation of response to biotic stimulus	33	191	1.4e-06	0.0025
GO:0009963	P	positive regulation of flavonoid biosynthetic process	33	197	2.6e-06	0.0045
GO:0001666	P	response to hypoxia	31	159	3.1e-07	0.00054
GO:0009595	P	detection of biotic stimulus	29	164	4e-06	0.007
GO:1900378	P	positive regulation of secondary metabolite biosynthetic process	29	176	1.3e-05	0.023
GO:0006595	P	polyamine metabolic process	23	106	2.1e-06	0.0037
GO:0009646	P	response to absence of light	20	77	9.1e-07	0.0016
GO:0006598	P	polyamine catabolic process	19	69	8.1e-07	0.0014
GO:0043167	F	ion binding	539	7312	8.7e-05	0.037
GO:0043169	F	cation binding	513	6905	6.7e-05	0.029
GO:0046872	F	metal ion binding	512	6850	3.9e-05	0.017
GO:0016491	F	oxidoreductase activity	306	3759	7.5e-06	0.0032
GO:0003700	F	transcription factor activity, sequence-specific DNA binding	195	1850	3.7e-11	1.6e-08
GO:0001071	F	nucleic acid binding transcription factor activity	195	1853	4.2e-11	1.8e-08
GO:0004674	F	protein serine/threonine kinase activity	139	1559	8.3e-05	0.035
GO:0004871	F	signal transducer activity	97	968	2.1e-05	0.0091
GO:0016705	F	oxidoreductase activity, acting on paired donors, with incorporation or reduction of molecular oxygen	90	735	2.3e-08	9.8e-06
GO:0009055	F	electron carrier activity	85	648	3.5e-09	1.5e-06
GO:0020037	F	heme binding	85	664	9.5e-09	4e-06
GO:0046906	F	tetrapyrrole binding	85	726	3.1e-07	0.00013
GO:0060089	F	molecular transducer activity	82	825	0.00011	0.049
GO:0005506	F	iron ion binding	81	636	2.6e-08	1.1e-05
GO:0005509	F	calcium ion binding	73	631	3.1e-06	0.0013
GO:0004497	F	monooxygenase activity	71	522	1.8e-08	7.8e-06
GO:0016160	F	amylase activity	11	33	3.9e-05	0.017
GO:0031224	C	intrinsic component of membrane	1278	18717	0.00011	0.024
GO:0016021	C	integral component of membrane	1274	18662	0.00011	0.026
GO:0071944	C	cell periphery	664	8255	2.4e-11	5.3e-09
GO:0005886	C	plasma membrane	575	6798	3.9e-13	8.8e-11
GO:0005576	C	extracellular region	235	2695	1.4e-06	0.0003

## Sheet: Biotic_GO terms
GO term	Ontology	Description	Number in input list	Number in BG/Ref	p-value	FDR
GO:0044699	P	single-organism process	328	28803	4.1e-05	0.031
GO:0050896	P	response to stimulus	308	22704	1.2e-15	9.2e-13
GO:0003824	F	catalytic activity	291	24350	5.1e-06	0.00081
GO:0016020	C	membrane	284	24684	0.00045	0.045
GO:0044763	P	single-organism cellular process	256	20993	1.6e-05	0.012
GO:0044710	P	single-organism metabolic process	254	17698	1.6e-13	1.2e-10
GO:0044425	C	membrane part	234	19621	0.00044	0.044
GO:0031224	C	intrinsic component of membrane	230	18717	6.1e-05	0.0061
GO:0016021	C	integral component of membrane	229	18662	7.3e-05	0.0073
GO:0006950	P	response to stress	188	12007	6.6e-12	4.9e-09
GO:0042221	P	response to chemical	171	9294	6e-17	4.5e-14
GO:0016740	F	transferase activity	150	10355	8.8e-07	0.00014
GO:0071944	C	cell periphery	148	8255	2.9e-13	2.9e-11
GO:0044281	P	small molecule metabolic process	131	8585	4.2e-07	0.00031
GO:0010033	P	response to organic substance	126	5992	5.3e-16	4e-13
GO:0005886	C	plasma membrane	122	6798	1.1e-10	1.1e-08
GO:0007154	P	cell communication	121	7931	1.5e-06	0.0011
GO:0023052	P	signaling	120	8380	3.6e-05	0.027
GO:1901700	P	response to oxygen-containing compound	117	4781	1.4e-19	1e-16
GO:0007165	P	signal transduction	110	7006	1.5e-06	0.0011
GO:0044700	P	single organism signaling	110	7185	4.8e-06	0.0036
GO:0009628	P	response to abiotic stimulus	101	5674	1.3e-08	9.5e-06
GO:0044711	P	single-organism biosynthetic process	99	6412	1.2e-05	0.0092
GO:0009719	P	response to endogenous stimulus	94	4462	9.3e-12	6.9e-09
GO:0051704	P	multi-organism process	94	4833	6.4e-10	4.7e-07
GO:0009605	P	response to external stimulus	88	4265	1.5e-10	1.1e-07
GO:0006082	P	organic acid metabolic process	86	4597	2.5e-08	1.9e-05
GO:0009607	P	response to biotic stimulus	83	3201	5.2e-15	3.9e-12
GO:0043436	P	oxoacid metabolic process	82	4198	9e-09	6.7e-06
GO:0006952	P	defense response	80	3346	1.2e-12	8.6e-10
GO:0019752	P	carboxylic acid metabolic process	77	4025	6.7e-08	5e-05
GO:0070887	P	cellular response to chemical stimulus	76	3617	1.7e-09	1.3e-06
GO:0044248	P	cellular catabolic process	76	4779	6.6e-05	0.049
GO:0009725	P	response to hormone	75	3950	1.4e-07	0.0001
GO:0051707	P	response to other organism	74	2986	1.9e-12	1.4e-09
GO:0043207	P	response to external biotic stimulus	74	2998	2.2e-12	1.7e-09
GO:0001101	P	response to acid chemical	74	3035	4e-12	3e-09
GO:0016491	F	oxidoreductase activity	72	3759	1.9e-07	3e-05
GO:0044712	P	single-organism catabolic process	63	3285	1.2e-06	0.0009
GO:1901701	P	cellular response to oxygen-containing compound	59	2014	7.4e-13	5.5e-10
GO:0071310	P	cellular response to organic substance	59	2867	3e-07	0.00023
GO:0016773	F	phosphotransferase activity, alcohol group as acceptor	59	3172	7e-06	0.0011
GO:0010035	P	response to inorganic substance	58	2920	1.2e-06	0.00088
GO:0005576	C	extracellular region	57	2695	2.1e-07	2.1e-05
GO:0002376	P	immune system process	56	2292	2.3e-09	1.7e-06
GO:0006811	P	ion transport	56	2879	3.4e-06	0.0025
GO:0019748	P	secondary metabolic process	55	1706	1.3e-13	9.4e-11
GO:0004672	F	protein kinase activity	55	2728	1.5e-06	0.00024
GO:0032787	P	monocarboxylic acid metabolic process	52	2716	1.2e-05	0.0091
GO:0044255	P	cellular lipid metabolic process	52	2844	4.1e-05	0.03
GO:0005773	C	vacuole	52	3129	0.00041	0.041
GO:0098542	P	defense response to other organism	50	1975	6e-09	4.5e-06
GO:1901698	P	response to nitrogen compound	49	1431	3.9e-13	2.9e-10
GO:0071229	P	cellular response to acid chemical	49	1455	6.9e-13	5.1e-10
GO:0006970	P	response to osmotic stress	49	1843	1.9e-09	1.4e-06
GO:0071495	P	cellular response to endogenous stimulus	49	2308	1.5e-06	0.0011
GO:0045087	P	innate immune response	47	1591	1.6e-10	1.2e-07
GO:0006955	P	immune response	47	1894	3.2e-08	2.4e-05
GO:0014070	P	response to organic cyclic compound	46	1706	4.1e-09	3e-06
GO:0009651	P	response to salt stress	46	1708	4.2e-09	3.1e-06
GO:0032870	P	cellular response to hormone stimulus	46	2137	2.2e-06	0.0017
GO:0009755	P	hormone-mediated signaling pathway	44	2048	4e-06	0.0029
GO:0009743	P	response to carbohydrate	43	1392	2.7e-10	2e-07
GO:0033993	P	response to lipid	43	2067	1.1e-05	0.0082
GO:0010243	P	response to organonitrogen compound	39	883	7e-14	5.2e-11
GO:0009620	P	response to fungus	39	1039	8.5e-12	6.3e-09
GO:0097305	P	response to alcohol	38	1760	1.7e-05	0.013
GO:0004674	F	protein serine/threonine kinase activity	38	1559	1.1e-06	0.00018
GO:0009737	P	response to abscisic acid	37	1520	1.6e-06	0.0012
GO:0008219	P	cell death	35	1410	2e-06	0.0015
GO:0071705	P	nitrogen compound transport	35	1446	3.5e-06	0.0026
GO:0010200	P	response to chitin	34	773	3.4e-12	2.5e-09
GO:1901565	P	organonitrogen compound catabolic process	34	1438	7.9e-06	0.0059
GO:0031347	P	regulation of defense response	33	1056	2.8e-08	2.1e-05
GO:0080134	P	regulation of response to stress	33	1227	7.6e-07	0.00057
GO:0006979	P	response to oxidative stress	32	1291	5.9e-06	0.0044
GO:0030001	P	metal ion transport	32	1403	2.9e-05	0.022
GO:0009414	P	response to water deprivation	31	968	4.4e-08	3.3e-05
GO:0009415	P	response to water	31	1025	1.5e-07	0.00011
GO:0012501	P	programmed cell death	31	1282	1.3e-05	0.0098
GO:0071396	P	cellular response to lipid	30	985	2.1e-07	0.00015
GO:0050832	P	defense response to fungus	29	737	1.6e-09	1.2e-06
GO:0009751	P	response to salicylic acid	29	896	9.8e-08	7.3e-05
GO:0006820	P	anion transport	29	1134	9.2e-06	0.0068
GO:0044802	P	single-organism membrane organization	29	1219	3.3e-05	0.025
GO:0009626	P	plant-type hypersensitive response	28	737	6.5e-09	4.8e-06
GO:0034050	P	host programmed cell death induced by symbiont	28	740	7e-09	5.2e-06
GO:0009814	P	defense response, incompatible interaction	27	921	1.7e-06	0.0013
GO:0043067	P	regulation of programmed cell death	27	1015	9.6e-06	0.0071
GO:0010941	P	regulation of cell death	27	1064	2.1e-05	0.016
GO:0045088	P	regulation of innate immune response	26	770	2.1e-07	0.00016
GO:0050776	P	regulation of immune response	26	807	5e-07	0.00037
GO:0009723	P	response to ethylene	26	812	5.6e-07	0.00041
GO:0009753	P	response to jasmonic acid	26	914	4.5e-06	0.0033
GO:0002682	P	regulation of immune system process	26	940	7.3e-06	0.0054
GO:0071407	P	cellular response to organic cyclic compound	26	1005	2.2e-05	0.017
GO:0010363	P	regulation of plant-type hypersensitive response	25	636	2.3e-08	1.7e-05
GO:0071215	P	cellular response to abscisic acid stimulus	25	662	4.8e-08	3.5e-05
GO:0080135	P	regulation of cellular response to stress	25	737	3.3e-07	0.00025
GO:0097306	P	cellular response to alcohol	25	769	7.1e-07	0.00052
GO:0009611	P	response to wounding	25	883	7.4e-06	0.0055
GO:0044550	P	secondary metabolite biosynthetic process	25	958	2.8e-05	0.021
GO:0048046	C	apoplast	25	905	1.1e-05	0.0011
GO:0009863	P	salicylic acid mediated signaling pathway	24	609	4.1e-08	3.1e-05
GO:0071446	P	cellular response to salicylic acid stimulus	24	624	6.4e-08	4.8e-05
GO:0006612	P	protein targeting to membrane	24	702	5e-07	0.00037
GO:0090150	P	establishment of protein localization to membrane	24	755	1.7e-06	0.0013
GO:0072657	P	protein localization to membrane	24	761	2e-06	0.0015
GO:0043069	P	negative regulation of programmed cell death	23	401	9.4e-11	7e-08
GO:0060548	P	negative regulation of cell death	23	421	2.3e-10	1.7e-07
GO:0009738	P	abscisic acid-activated signaling pathway	23	620	2.2e-07	0.00017
GO:0035966	P	response to topologically incorrect protein	22	644	1.5e-06	0.0011
GO:0042440	P	pigment metabolic process	22	750	1.6e-05	0.012
GO:0046906	F	tetrapyrrole binding	22	726	9.6e-06	0.0015
GO:0009404	P	toxin metabolic process	21	395	2.2e-09	1.7e-06
GO:0034976	P	response to endoplasmic reticulum stress	21	689	1.4e-05	0.01
GO:0020037	F	heme binding	21	664	8.2e-06	0.0013
GO:0009627	P	systemic acquired resistance	20	676	3.4e-05	0.025
GO:0031668	P	cellular response to extracellular stimulus	20	683	3.9e-05	0.029
GO:0071496	P	cellular response to external stimulus	20	686	4.1e-05	0.03
GO:0009055	F	electron carrier activity	20	648	1.9e-05	0.003
GO:0004872	F	receptor activity	19	722	0.00023	0.036
GO:0016705	F	oxidoreductase activity, acting on paired donors, with incorporation or reduction of molecular oxygen	19	735	0.00028	0.045
GO:0009407	P	toxin catabolic process	18	349	4.9e-08	3.6e-05
GO:0090487	P	secondary metabolite catabolic process	18	349	4.9e-08	3.6e-05
GO:0009867	P	jasmonic acid mediated signaling pathway	18	549	2.3e-05	0.017
GO:0071395	P	cellular response to jasmonic acid stimulus	18	552	2.5e-05	0.018
GO:0061025	P	membrane fusion	17	504	2.7e-05	0.02
GO:0000041	P	transition metal ion transport	16	428	1.4e-05	0.011
GO:0006972	P	hyperosmotic response	16	467	3.9e-05	0.029
GO:0030968	P	endoplasmic reticulum unfolded protein response	15	348	5.3e-06	0.0039
GO:0034620	P	cellular response to unfolded protein	15	352	6e-06	0.0045
GO:0006986	P	response to unfolded protein	15	363	8.6e-06	0.0064
GO:0035967	P	cellular response to topologically incorrect protein	15	371	1.1e-05	0.0081
GO:0006984	P	ER-nucleus signaling pathway	14	322	9.9e-06	0.0073
GO:0002679	P	respiratory burst involved in defense response	13	216	7.1e-07	0.00052
GO:0010583	P	response to cyclopentenone	13	217	7.4e-07	0.00055
GO:0045730	P	respiratory burst	13	218	7.8e-07	0.00058
GO:0009624	P	response to nematode	13	241	2.2e-06	0.0017
GO:0042538	P	hyperosmotic salinity response	13	317	3.6e-05	0.027
GO:0030145	F	manganese ion binding	10	102	2.2e-07	3.5e-05
GO:0031012	C	extracellular matrix	10	121	9.6e-07	9.6e-05
GO:0080044	F	quercetin 7-O-glucosyltransferase activity	9	122	8e-06	0.0013
GO:0033609	P	oxalate metabolic process	8	49	1.1e-07	8e-05
GO:0050162	F	oxalate oxidase activity	8	32	5.8e-09	9.2e-07
GO:0016623	F	oxidoreductase activity, acting on the aldehyde or oxo group of donors, oxygen as acceptor	8	39	2.2e-08	3.5e-06
GO:0045735	F	nutrient reservoir activity	8	106	2.2e-05	0.0034
GO:0080043	F	quercetin 3-O-glucosyltransferase activity	8	121	5.3e-05	0.0084
GO:0008061	F	chitin binding	6	64	7.7e-05	0.012
GO:0009820	P	alkaloid metabolic process	5	34	4.4e-05	0.033

## Sheet: co-DEGs_GO terms
GO term	Ontology	Description	Number in input list	Number in BG/Ref	p-value	FDR
GO:0044699	P	single-organism process	220	28803	7.6e-05	0.046
GO:0050896	P	response to stimulus	212	22704	8.1e-15	4.9e-12
GO:0044763	P	single-organism cellular process	173	20993	4.4e-05	0.027
GO:0044710	P	single-organism metabolic process	163	17698	3.8e-08	2.3e-05
GO:0006950	P	response to stress	133	12007	1.7e-11	1e-08
GO:0042221	P	response to chemical	131	9294	6.7e-20	4e-17
GO:0010033	P	response to organic substance	90	5992	3.5e-14	2.1e-11
GO:0044281	P	small molecule metabolic process	87	8585	2.2e-05	0.013
GO:0009628	P	response to abiotic stimulus	84	5674	8.3e-13	5e-10
GO:1901700	P	response to oxygen-containing compound	78	4781	5.6e-14	3.4e-11
GO:0009719	P	response to endogenous stimulus	77	4462	4.6e-15	2.8e-12
GO:0044711	P	single-organism biosynthetic process	75	6412	6.3e-07	0.00038
GO:0051704	P	multi-organism process	70	4833	3.6e-10	2.2e-07
GO:0006952	P	defense response	66	3346	1.7e-15	1e-12
GO:0009605	P	response to external stimulus	66	4265	9e-11	5.4e-08
GO:0009725	P	response to hormone	64	3950	2.9e-11	1.7e-08
GO:0009607	P	response to biotic stimulus	61	3201	1.2e-13	7.1e-11
GO:0006082	P	organic acid metabolic process	61	4597	1.6e-07	9.8e-05
GO:0043436	P	oxoacid metabolic process	60	4198	1.6e-08	9.5e-06
GO:0001101	P	response to acid chemical	58	3035	4.9e-13	3e-10
GO:0051707	P	response to other organism	57	2986	8.6e-13	5.2e-10
GO:0043207	P	response to external biotic stimulus	57	2998	1e-12	6e-10
GO:0019752	P	carboxylic acid metabolic process	57	4025	5.4e-08	3.3e-05
GO:0070887	P	cellular response to chemical stimulus	56	3617	3.5e-09	2.1e-06
GO:0044283	P	small molecule biosynthetic process	49	3307	1.5e-07	9.3e-05
GO:0002376	P	immune system process	48	2292	3.4e-12	2e-09
GO:0071310	P	cellular response to organic substance	48	2867	5.4e-09	3.2e-06
GO:0032787	P	monocarboxylic acid metabolic process	47	2716	2.9e-09	1.7e-06
GO:0044765	P	single-organism transport	45	3653	5.8e-05	0.035
GO:0019748	P	secondary metabolic process	43	1706	1.5e-13	8.9e-11
GO:0010035	P	response to inorganic substance	43	2920	1.2e-06	0.00072
GO:1901698	P	response to nitrogen compound	42	1431	2.1e-15	1.2e-12
GO:1901701	P	cellular response to oxygen-containing compound	42	2014	1.1e-10	6.4e-08
GO:0071495	P	cellular response to endogenous stimulus	42	2308	5.6e-09	3.4e-06
GO:0032870	P	cellular response to hormone stimulus	40	2137	6.4e-09	3.8e-06
GO:0071229	P	cellular response to acid chemical	39	1455	3.7e-13	2.2e-10
GO:0006955	P	immune response	39	1894	7.6e-10	4.6e-07
GO:0009755	P	hormone-mediated signaling pathway	38	2048	2e-08	1.2e-05
GO:0098542	P	defense response to other organism	37	1975	2.5e-08	1.5e-05
GO:0045087	P	innate immune response	36	1591	3.2e-10	1.9e-07
GO:0014070	P	response to organic cyclic compound	35	1706	6.8e-09	4.1e-06
GO:0010243	P	response to organonitrogen compound	34	883	7.1e-16	4.3e-13
GO:0016053	P	organic acid biosynthetic process	34	2021	1.1e-06	0.00066
GO:0009743	P	response to carbohydrate	33	1392	6.1e-10	3.7e-07
GO:0009620	P	response to fungus	32	1039	1.8e-12	1.1e-09
GO:0097305	P	response to alcohol	32	1760	4.6e-07	0.00028
GO:0033993	P	response to lipid	32	2067	1.2e-05	0.0074
GO:0009611	P	response to wounding	31	883	1.6e-13	9.4e-11
GO:0046394	P	carboxylic acid biosynthetic process	31	1600	1.9e-07	0.00011
GO:0009651	P	response to salt stress	31	1708	7.3e-07	0.00044
GO:0006970	P	response to osmotic stress	31	1843	3.4e-06	0.0021
GO:0010200	P	response to chitin	29	773	2.1e-13	1.2e-10
GO:0072330	P	monocarboxylic acid biosynthetic process	28	1163	9.8e-09	5.9e-06
GO:0009737	P	response to abscisic acid	28	1520	2e-06	0.0012
GO:0009753	P	response to jasmonic acid	27	914	2.7e-10	1.6e-07
GO:0009617	P	response to bacterium	27	1243	1.4e-07	8.4e-05
GO:0009814	P	defense response, incompatible interaction	25	921	6.6e-09	3.9e-06
GO:0044550	P	secondary metabolite biosynthetic process	25	958	1.4e-08	8.4e-06
GO:0080134	P	regulation of response to stress	25	1227	1.3e-06	0.00077
GO:0008219	P	cell death	25	1410	1.4e-05	0.0082
GO:0050832	P	defense response to fungus	24	737	4.3e-10	2.6e-07
GO:0012501	P	programmed cell death	24	1282	8.5e-06	0.0051
GO:0097306	P	cellular response to alcohol	23	769	4.8e-09	2.9e-06
GO:0042742	P	defense response to bacterium	23	890	6.4e-08	3.9e-05
GO:0071396	P	cellular response to lipid	23	985	3.7e-07	0.00022
GO:0010941	P	regulation of cell death	23	1064	1.3e-06	0.0008
GO:0009626	P	plant-type hypersensitive response	22	737	1.1e-08	6.5e-06
GO:0034050	P	host programmed cell death induced by symbiont	22	740	1.2e-08	7e-06
GO:0009698	P	phenylpropanoid metabolic process	22	761	1.9e-08	1.1e-05
GO:0009414	P	response to water deprivation	22	968	1e-06	0.00062
GO:0043067	P	regulation of programmed cell death	22	1015	2.2e-06	0.0013
GO:0009415	P	response to water	22	1025	2.5e-06	0.0015
GO:0031347	P	regulation of defense response	22	1056	4.1e-06	0.0024
GO:0071215	P	cellular response to abscisic acid stimulus	21	662	8.6e-09	5.2e-06
GO:0009723	P	response to ethylene	21	812	2.4e-07	0.00015
GO:0002682	P	regulation of immune system process	21	940	2.4e-06	0.0014
GO:0080167	P	response to karrikin	20	426	3e-11	1.8e-08
GO:0045088	P	regulation of innate immune response	20	770	4.4e-07	0.00027
GO:0050776	P	regulation of immune response	20	807	9e-07	0.00054
GO:0009738	P	abscisic acid-activated signaling pathway	19	620	7.6e-08	4.6e-05
GO:0010363	P	regulation of plant-type hypersensitive response	19	636	1.1e-07	6.7e-05
GO:0006612	P	protein targeting to membrane	19	702	4.8e-07	0.00029
GO:0080135	P	regulation of cellular response to stress	19	737	9.7e-07	0.00058
GO:0090150	P	establishment of protein localization to membrane	19	755	1.4e-06	0.00082
GO:0072657	P	protein localization to membrane	19	761	1.5e-06	0.00092
GO:0009751	P	response to salicylic acid	19	896	1.5e-05	0.0089
GO:0042743	P	hydrogen peroxide metabolic process	18	636	5.2e-07	0.00031
GO:0009627	P	systemic acquired resistance	18	676	1.2e-06	0.00073
GO:0072593	P	reactive oxygen species metabolic process	18	743	4.3e-06	0.0026
GO:0009812	P	flavonoid metabolic process	16	493	4e-07	0.00024
GO:0009863	P	salicylic acid mediated signaling pathway	16	609	5.6e-06	0.0034
GO:0071446	P	cellular response to salicylic acid stimulus	16	624	7.5e-06	0.0045
GO:0002679	P	respiratory burst involved in defense response	15	216	5.8e-11	3.5e-08
GO:0045730	P	respiratory burst	15	218	6.6e-11	4e-08
GO:0009813	P	flavonoid biosynthetic process	15	438	4.8e-07	0.00029
GO:0009699	P	phenylpropanoid biosynthetic process	15	456	7.9e-07	0.00047
GO:0002252	P	immune effector process	15	552	7.5e-06	0.0045
GO:0009862	P	systemic acquired resistance, salicylic acid mediated signaling pathway	14	375	4.4e-07	0.00026
GO:0009867	P	jasmonic acid mediated signaling pathway	14	549	3e-05	0.018
GO:0071395	P	cellular response to jasmonic acid stimulus	14	552	3.2e-05	0.019
GO:0009694	P	jasmonic acid metabolic process	13	280	1.1e-07	6.4e-05
GO:0009696	P	salicylic acid metabolic process	13	302	2.4e-07	0.00015
GO:0009407	P	toxin catabolic process	13	349	1.2e-06	0.0007
GO:0090487	P	secondary metabolite catabolic process	13	349	1.2e-06	0.0007
GO:0009404	P	toxin metabolic process	13	395	4.3e-06	0.0026
GO:0031348	P	negative regulation of defense response	13	452	1.7e-05	0.01
GO:0010583	P	response to cyclopentenone	12	217	5.4e-08	3.3e-05
GO:0009695	P	jasmonic acid biosynthetic process	12	248	2.2e-07	0.00013
GO:0010310	P	regulation of hydrogen peroxide metabolic process	11	249	1.6e-06	0.00098
GO:2000377	P	regulation of reactive oxygen species metabolic process	11	310	1.2e-05	0.0072
GO:0042538	P	hyperosmotic salinity response	10	317	7.8e-05	0.047
GO:0015804	P	neutral amino acid transport	9	181	5.8e-06	0.0035
GO:0009963	P	positive regulation of flavonoid biosynthetic process	9	197	1.1e-05	0.0067
GO:0009962	P	regulation of flavonoid biosynthetic process	9	230	3.6e-05	0.022
GO:1900378	P	positive regulation of secondary metabolite biosynthetic process	8	176	3.6e-05	0.022
GO:0009816	P	defense response to bacterium, incompatible interaction	7	101	8.5e-06	0.0051
GO:0015824	P	proline transport	7	136	5.2e-05	0.032
GO:0031408	P	oxylipin biosynthetic process	6	80	2.5e-05	0.015
GO:0031407	P	oxylipin metabolic process	6	81	2.7e-05	0.016
GO:0016491	F	oxidoreductase activity	44	3759	0.00022	0.025
GO:0005506	F	iron ion binding	19	636	1.1e-07	1.2e-05
GO:0008194	F	UDP-glycosyltransferase activity	15	727	0.00016	0.018
GO:0020037	F	heme binding	14	664	0.00021	0.023
GO:0004497	F	monooxygenase activity	12	522	0.00028	0.031
GO:0004364	F	glutathione transferase activity	8	153	1.4e-05	0.0015
GO:0016709	F	oxidoreductase activity, acting on paired donors, with incorporation or reduction of molecular oxygen, NAD(P)H as one donor, and incorporation of one atom of oxygen	8	241	0.00029	0.032
GO:0008061	F	chitin binding	6	64	7.6e-06	0.00085
GO:0004568	F	chitinase activity	5	61	8.1e-05	0.009
GO:0071944	C	cell periphery	80	8255	0.00025	0.016
GO:0005886	C	plasma membrane	71	6798	6.9e-05	0.0045
