# Supplementary material for: Functional annotation and meta-analysis of maize transcriptomes reveal genes involved in biotic and abiotic stress
Source: BMC Genomics. 2024 May 30;25:533. doi: 10.1186/s12864-024-10443-7 (PMC11137889; doi:10.1186/s12864-024-10443-7)
Supplement: Supplementary file 6 — Supplementary Material 6 [file 12864_2024_10443_MOESM6_ESM.xlsx]

## Sheet: Abiotic-DEGs
source	term_name	term_id	highlighted	adjusted_p_value	negative_log10_of_adjusted_p_value	term_size	query_size	intersection_size	effective_domain_size	intersections
GO:MF	DNA-binding transcription factor activity	GO:0003700	TRUE	3.23e-10	9.4914	1616	1768	194	24439	ZM00001EB399360,ZM00001EB015120,ZM00001EB406610,ZM00001EB189840,ZM00001EB372960,ZM00001EB431580,ZM00001EB286490,ZM00001EB346880,ZM00001EB390330,ZM00001EB350280,ZM00001EB058460,ZM00001EB024330,ZM00001EB266370,ZM00001EB387600,ZM00001EB128310,ZM00001EB048370,ZM00001EB234120,ZM00001EB420440,ZM00001EB318910,ZM00001EB269420,ZM00001EB374120,ZM00001EB347710,ZM00001EB232560,ZM00001EB271520,ZM00001EB202140…
GO:MF	oxidoreductase activity, acting on paired donors, with incorporation or reduction of molecular oxygen	GO:0016705	TRUE	1.83e-07	6.73647	517	1768	78	24439	ZM00001EB370660,ZM00001EB078340,ZM00001EB173980,ZM00001EB159210,ZM00001EB418090,ZM00001EB116380,ZM00001EB418140,ZM00001EB219330,ZM00001EB013360,ZM00001EB214000,ZM00001EB283860,ZM00001EB050010,ZM00001EB418130,ZM00001EB103310,ZM00001EB103380,ZM00001EB247830,ZM00001EB079790,ZM00001EB150550,ZM00001EB169710,ZM00001EB077080,ZM00001EB339110,ZM00001EB397050,ZM00001EB202620,ZM00001EB196960,ZM00001EB419450…
GO:MF	transcription regulator activity	GO:0140110	FALSE	3.94e-07	6.40504	1799	1768	198	24439	ZM00001EB399360,ZM00001EB015120,ZM00001EB406610,ZM00001EB189840,ZM00001EB372960,ZM00001EB431580,ZM00001EB286490,ZM00001EB346880,ZM00001EB390330,ZM00001EB350280,ZM00001EB058460,ZM00001EB024330,ZM00001EB266370,ZM00001EB387600,ZM00001EB128310,ZM00001EB143060,ZM00001EB048370,ZM00001EB234120,ZM00001EB420440,ZM00001EB318910,ZM00001EB269420,ZM00001EB374120,ZM00001EB347710,ZM00001EB232560,ZM00001EB271520…
GO:MF	unfolded protein binding	GO:0051082	TRUE	7.38e-07	6.13222	204	1768	41	24439	ZM00001EB397940,ZM00001EB368000,ZM00001EB400020,ZM00001EB397600,ZM00001EB121900,ZM00001EB272290,ZM00001EB011880,ZM00001EB193940,ZM00001EB371530,ZM00001EB034130,ZM00001EB011930,ZM00001EB209550,ZM00001EB101990,ZM00001EB257130,ZM00001EB351340,ZM00001EB228120,ZM00001EB229930,ZM00001EB220140,ZM00001EB339480,ZM00001EB316410,ZM00001EB343630,ZM00001EB421600,ZM00001EB148420,ZM00001EB418610,ZM00001EB315880…
GO:MF	calcium ion binding	GO:0005509	TRUE	3.93754e-06	5.40477	400	1768	62	24439	ZM00001EB223800,ZM00001EB224230,ZM00001EB072810,ZM00001EB107190,ZM00001EB172970,ZM00001EB002180,ZM00001EB230910,ZM00001EB154950,ZM00001EB428080,ZM00001EB015800,ZM00001EB207790,ZM00001EB213280,ZM00001EB148780,ZM00001EB078790,ZM00001EB347180,ZM00001EB296740,ZM00001EB160330,ZM00001EB258370,ZM00001EB141120,ZM00001EB421600,ZM00001EB056900,ZM00001EB078110,ZM00001EB271480,ZM00001EB001650,ZM00001EB125050…
GO:MF	monooxygenase activity	GO:0004497	FALSE	6.78509e-06	5.16844	472	1768	69	24439	ZM00001EB078340,ZM00001EB173980,ZM00001EB159210,ZM00001EB140370,ZM00001EB219330,ZM00001EB214000,ZM00001EB050010,ZM00001EB103310,ZM00001EB103380,ZM00001EB403180,ZM00001EB150550,ZM00001EB169710,ZM00001EB339110,ZM00001EB202620,ZM00001EB196960,ZM00001EB419450,ZM00001EB063780,ZM00001EB018030,ZM00001EB300490,ZM00001EB009340,ZM00001EB256920,ZM00001EB214410,ZM00001EB110050,ZM00001EB017640,ZM00001EB110040…
GO:MF	protein self-association	GO:0043621	TRUE	2.51204e-05	4.59997	46	1768	16	24439	ZM00001EB397940,ZM00001EB121900,ZM00001EB011880,ZM00001EB371530,ZM00001EB011930,ZM00001EB257130,ZM00001EB010530,ZM00001EB395330,ZM00001EB256460,ZM00001EB147840,ZM00001EB423300,ZM00001EB125030,ZM00001EB395360,ZM00001EB252460,ZM00001EB081770,ZM00001EB322740
GO:MF	sequence-specific DNA binding	GO:0043565	TRUE	3.51573e-05	4.45398	1344	1768	149	24439	ZM00001EB172450,ZM00001EB399360,ZM00001EB015120,ZM00001EB406610,ZM00001EB372960,ZM00001EB152510,ZM00001EB431580,ZM00001EB286490,ZM00001EB346880,ZM00001EB390330,ZM00001EB350280,ZM00001EB058460,ZM00001EB024330,ZM00001EB357780,ZM00001EB266370,ZM00001EB138920,ZM00001EB130260,ZM00001EB161460,ZM00001EB428070,ZM00001EB250940,ZM00001EB234120,ZM00001EB072870,ZM00001EB420440,ZM00001EB374120,ZM00001EB347710…
GO:MF	misfolded protein binding	GO:0051787	TRUE	3.5696e-05	4.44738	22	1768	11	24439	ZM00001EB368000,ZM00001EB400020,ZM00001EB397600,ZM00001EB209550,ZM00001EB101990,ZM00001EB351340,ZM00001EB229930,ZM00001EB220140,ZM00001EB350050,ZM00001EB148420,ZM00001EB283510
GO:MF	heme binding	GO:0020037	TRUE	4.79042e-05	4.31963	606	1768	80	24439	ZM00001EB255880,ZM00001EB256260,ZM00001EB047120,ZM00001EB193660,ZM00001EB176470,ZM00001EB260610,ZM00001EB078340,ZM00001EB173980,ZM00001EB268320,ZM00001EB159210,ZM00001EB367110,ZM00001EB199950,ZM00001EB035440,ZM00001EB219330,ZM00001EB214000,ZM00001EB050010,ZM00001EB103310,ZM00001EB103380,ZM00001EB036720,ZM00001EB128620,ZM00001EB366470,ZM00001EB150550,ZM00001EB169710,ZM00001EB339110,ZM00001EB202620…
GO:MF	trehalose-phosphatase activity	GO:0004805	TRUE	0.000295979	3.52874	31	1768	12	24439	ZM00001EB327900,ZM00001EB178890,ZM00001EB018720,ZM00001EB312020,ZM00001EB257510,ZM00001EB192680,ZM00001EB153280,ZM00001EB249690,ZM00001EB353280,ZM00001EB098650,ZM00001EB194210,ZM00001EB177020
GO:MF	dioxygenase activity	GO:0051213	FALSE	0.000395204	3.40318	175	1768	32	24439	ZM00001EB370660,ZM00001EB268320,ZM00001EB188280,ZM00001EB418090,ZM00001EB116380,ZM00001EB216870,ZM00001EB418140,ZM00001EB013360,ZM00001EB081610,ZM00001EB283860,ZM00001EB297330,ZM00001EB418130,ZM00001EB247830,ZM00001EB079790,ZM00001EB004670,ZM00001EB077080,ZM00001EB265150,ZM00001EB300240,ZM00001EB191220,ZM00001EB298190,ZM00001EB410960,ZM00001EB193360,ZM00001EB375120,ZM00001EB397060,ZM00001EB122500…
GO:MF	iron ion binding	GO:0005506	TRUE	0.000421741	3.37495	495	1768	66	24439	ZM00001EB078340,ZM00001EB173980,ZM00001EB159210,ZM00001EB140370,ZM00001EB116380,ZM00001EB219330,ZM00001EB214000,ZM00001EB050010,ZM00001EB103310,ZM00001EB103380,ZM00001EB150550,ZM00001EB004670,ZM00001EB169710,ZM00001EB339110,ZM00001EB202620,ZM00001EB196960,ZM00001EB063780,ZM00001EB018030,ZM00001EB300490,ZM00001EB009340,ZM00001EB256920,ZM00001EB214410,ZM00001EB110050,ZM00001EB428470,ZM00001EB017640…
GO:MF	protein folding chaperone	GO:0044183	TRUE	0.00109135	2.96204	166	1768	30	24439	ZM00001EB368000,ZM00001EB400020,ZM00001EB397600,ZM00001EB272290,ZM00001EB034130,ZM00001EB209550,ZM00001EB283800,ZM00001EB101990,ZM00001EB351340,ZM00001EB228120,ZM00001EB229930,ZM00001EB220140,ZM00001EB214940,ZM00001EB316410,ZM00001EB148420,ZM00001EB418610,ZM00001EB315880,ZM00001EB199590,ZM00001EB217010,ZM00001EB065160,ZM00001EB329030,ZM00001EB044260,ZM00001EB034690,ZM00001EB110270,ZM00001EB378930…
GO:MF	tetrapyrrole binding	GO:0046906	FALSE	0.00147393	2.83152	660	1768	80	24439	ZM00001EB255880,ZM00001EB256260,ZM00001EB047120,ZM00001EB193660,ZM00001EB176470,ZM00001EB260610,ZM00001EB078340,ZM00001EB173980,ZM00001EB268320,ZM00001EB159210,ZM00001EB367110,ZM00001EB199950,ZM00001EB035440,ZM00001EB219330,ZM00001EB214000,ZM00001EB050010,ZM00001EB103310,ZM00001EB103380,ZM00001EB036720,ZM00001EB128620,ZM00001EB366470,ZM00001EB150550,ZM00001EB169710,ZM00001EB339110,ZM00001EB202620…
GO:MF	ATP-dependent protein folding chaperone	GO:0140662	FALSE	0.00147583	2.83096	135	1768	26	24439	ZM00001EB368000,ZM00001EB400020,ZM00001EB397600,ZM00001EB272290,ZM00001EB034130,ZM00001EB209550,ZM00001EB283800,ZM00001EB101990,ZM00001EB351340,ZM00001EB228120,ZM00001EB229930,ZM00001EB220140,ZM00001EB214940,ZM00001EB316410,ZM00001EB148420,ZM00001EB418610,ZM00001EB315880,ZM00001EB199590,ZM00001EB217010,ZM00001EB065160,ZM00001EB044260,ZM00001EB034690,ZM00001EB378930,ZM00001EB188700,ZM00001EB294310…
GO:MF	DNA binding	GO:0003677	FALSE	0.0016859	2.77317	3267	1768	300	24439	ZM00001EB172450,ZM00001EB399360,ZM00001EB133000,ZM00001EB015120,ZM00001EB406610,ZM00001EB189840,ZM00001EB390560,ZM00001EB378280,ZM00001EB372960,ZM00001EB152510,ZM00001EB431580,ZM00001EB286490,ZM00001EB346880,ZM00001EB390330,ZM00001EB350280,ZM00001EB058460,ZM00001EB024330,ZM00001EB357780,ZM00001EB266370,ZM00001EB138920,ZM00001EB395380,ZM00001EB130260,ZM00001EB161460,ZM00001EB387600,ZM00001EB428070…
GO:MF	amylase activity	GO:0016160	TRUE	0.00176823	2.75246	25	1768	10	24439	ZM00001EB390820,ZM00001EB016920,ZM00001EB154950,ZM00001EB023950,ZM00001EB003440,ZM00001EB038060,ZM00001EB394740,ZM00001EB100790,ZM00001EB222250,ZM00001EB106420
GO:MF	carbohydrate phosphatase activity	GO:0019203	FALSE	0.00754672	2.12224	47	1768	13	24439	ZM00001EB327900,ZM00001EB178890,ZM00001EB018720,ZM00001EB389720,ZM00001EB312020,ZM00001EB257510,ZM00001EB192680,ZM00001EB153280,ZM00001EB249690,ZM00001EB353280,ZM00001EB098650,ZM00001EB194210,ZM00001EB177020
GO:MF	protein serine/threonine kinase activity	GO:0004674	TRUE	0.00959883	2.01778	1008	1768	108	24439	ZM00001EB296060,ZM00001EB072810,ZM00001EB107190,ZM00001EB297110,ZM00001EB002180,ZM00001EB230910,ZM00001EB282360,ZM00001EB207430,ZM00001EB428080,ZM00001EB228010,ZM00001EB291070,ZM00001EB213280,ZM00001EB040920,ZM00001EB417810,ZM00001EB323690,ZM00001EB015930,ZM00001EB127490,ZM00001EB396960,ZM00001EB258370,ZM00001EB114060,ZM00001EB201880,ZM00001EB389680,ZM00001EB429130,ZM00001EB062230,ZM00001EB227950…
GO:MF	2-oxoglutarate-dependent dioxygenase activity	GO:0016706	FALSE	0.0156693	1.80495	79	1768	17	24439	ZM00001EB370660,ZM00001EB418090,ZM00001EB116380,ZM00001EB418140,ZM00001EB013360,ZM00001EB283860,ZM00001EB418130,ZM00001EB247830,ZM00001EB079790,ZM00001EB077080,ZM00001EB265150,ZM00001EB298190,ZM00001EB193360,ZM00001EB397060,ZM00001EB122500,ZM00001EB145600,ZM00001EB164860
GO:MF	oxidoreductase activity	GO:0016491	FALSE	0.0166326	1.77904	2068	1768	196	24439	ZM00001EB255880,ZM00001EB370660,ZM00001EB256260,ZM00001EB047120,ZM00001EB193660,ZM00001EB176470,ZM00001EB260610,ZM00001EB078340,ZM00001EB173980,ZM00001EB268320,ZM00001EB159210,ZM00001EB151670,ZM00001EB140370,ZM00001EB250600,ZM00001EB012040,ZM00001EB391720,ZM00001EB172970,ZM00001EB188280,ZM00001EB418090,ZM00001EB116380,ZM00001EB199950,ZM00001EB216870,ZM00001EB035440,ZM00001EB102030,ZM00001EB418140…
GO:MF	amylopectin maltohydrolase activity	GO:0102229	TRUE	0.0253686	1.5957	16	1768	7	24439	ZM00001EB390820,ZM00001EB016920,ZM00001EB023950,ZM00001EB003440,ZM00001EB394740,ZM00001EB222250,ZM00001EB106420
GO:MF	alpha,alpha-trehalose-phosphate synthase (UDP-forming) activity	GO:0003825	TRUE	0.0404333	1.39326	17	1768	7	24439	ZM00001EB178890,ZM00001EB312020,ZM00001EB257510,ZM00001EB192680,ZM00001EB153280,ZM00001EB353280,ZM00001EB177020
GO:BP	response to chemical	GO:0042221	TRUE	6.21e-11	10.2067	1615	1603	200	21762	ZM00001EB100130,ZM00001EB047120,ZM00001EB260610,ZM00001EB250120,ZM00001EB272400,ZM00001EB397940,ZM00001EB133000,ZM00001EB106010,ZM00001EB048640,ZM00001EB038910,ZM00001EB247920,ZM00001EB268320,ZM00001EB368000,ZM00001EB400020,ZM00001EB357780,ZM00001EB408850,ZM00001EB161460,ZM00001EB093580,ZM00001EB404560,ZM00001EB397600,ZM00001EB058550,ZM00001EB321140,ZM00001EB012040,ZM00001EB121900,ZM00001EB107990…
GO:BP	response to heat	GO:0009408	FALSE	6.42e-11	10.1925	124	1603	37	21762	ZM00001EB397940,ZM00001EB400020,ZM00001EB121900,ZM00001EB272290,ZM00001EB011880,ZM00001EB193940,ZM00001EB371530,ZM00001EB011930,ZM00001EB257130,ZM00001EB225360,ZM00001EB034050,ZM00001EB154070,ZM00001EB010530,ZM00001EB047760,ZM00001EB184000,ZM00001EB418610,ZM00001EB315880,ZM00001EB199590,ZM00001EB396940,ZM00001EB007060,ZM00001EB301280,ZM00001EB004670,ZM00001EB395330,ZM00001EB293780,ZM00001EB247000…
GO:BP	response to temperature stimulus	GO:0009266	FALSE	1.21e-10	9.91577	228	1603	52	21762	ZM00001EB250120,ZM00001EB397940,ZM00001EB400020,ZM00001EB121900,ZM00001EB272290,ZM00001EB011880,ZM00001EB193940,ZM00001EB002180,ZM00001EB371530,ZM00001EB006310,ZM00001EB011930,ZM00001EB257130,ZM00001EB225360,ZM00001EB187010,ZM00001EB034050,ZM00001EB154070,ZM00001EB109440,ZM00001EB145490,ZM00001EB010530,ZM00001EB047760,ZM00001EB184000,ZM00001EB417550,ZM00001EB378210,ZM00001EB418610,ZM00001EB427810…
GO:BP	response to stimulus	GO:0050896	FALSE	3.34e-09	8.47608	4461	1603	439	21762	ZM00001EB060190,ZM00001EB100130,ZM00001EB370660,ZM00001EB047120,ZM00001EB260610,ZM00001EB250120,ZM00001EB272400,ZM00001EB397940,ZM00001EB133000,ZM00001EB106010,ZM00001EB048640,ZM00001EB033130,ZM00001EB038910,ZM00001EB247920,ZM00001EB268320,ZM00001EB286490,ZM00001EB368000,ZM00001EB346880,ZM00001EB350280,ZM00001EB400020,ZM00001EB357780,ZM00001EB408850,ZM00001EB161460,ZM00001EB093580,ZM00001EB404560…
GO:BP	response to abiotic stimulus	GO:0009628	FALSE	8.38e-09	8.07664	682	1603	101	21762	ZM00001EB370660,ZM00001EB250120,ZM00001EB397940,ZM00001EB038910,ZM00001EB400020,ZM00001EB121900,ZM00001EB272290,ZM00001EB011880,ZM00001EB193940,ZM00001EB002180,ZM00001EB371530,ZM00001EB077130,ZM00001EB006310,ZM00001EB011930,ZM00001EB297250,ZM00001EB257130,ZM00001EB225360,ZM00001EB187010,ZM00001EB034050,ZM00001EB201290,ZM00001EB264930,ZM00001EB154070,ZM00001EB113780,ZM00001EB109440,ZM00001EB201580…
GO:BP	protein folding	GO:0006457	TRUE	1.28694e-06	5.89044	402	1603	65	21762	ZM00001EB397940,ZM00001EB368000,ZM00001EB400020,ZM00001EB397600,ZM00001EB121900,ZM00001EB272290,ZM00001EB011880,ZM00001EB371530,ZM00001EB034130,ZM00001EB011930,ZM00001EB095310,ZM00001EB209550,ZM00001EB283800,ZM00001EB101990,ZM00001EB257130,ZM00001EB036130,ZM00001EB351340,ZM00001EB228120,ZM00001EB229930,ZM00001EB220140,ZM00001EB170080,ZM00001EB214940,ZM00001EB339480,ZM00001EB316410,ZM00001EB343630…
GO:BP	regulation of DNA-templated transcription	GO:0006355	TRUE	6.79646e-06	5.16772	2804	1603	283	21762	ZM00001EB399360,ZM00001EB133000,ZM00001EB015120,ZM00001EB406610,ZM00001EB189840,ZM00001EB390560,ZM00001EB378280,ZM00001EB372960,ZM00001EB431580,ZM00001EB286490,ZM00001EB346880,ZM00001EB390330,ZM00001EB350280,ZM00001EB058460,ZM00001EB024330,ZM00001EB266370,ZM00001EB138920,ZM00001EB395380,ZM00001EB130260,ZM00001EB387600,ZM00001EB128310,ZM00001EB143060,ZM00001EB048370,ZM00001EB071830,ZM00001EB145580…
GO:BP	regulation of RNA biosynthetic process	GO:2001141	FALSE	6.79646e-06	5.16772	2804	1603	283	21762	ZM00001EB399360,ZM00001EB133000,ZM00001EB015120,ZM00001EB406610,ZM00001EB189840,ZM00001EB390560,ZM00001EB378280,ZM00001EB372960,ZM00001EB431580,ZM00001EB286490,ZM00001EB346880,ZM00001EB390330,ZM00001EB350280,ZM00001EB058460,ZM00001EB024330,ZM00001EB266370,ZM00001EB138920,ZM00001EB395380,ZM00001EB130260,ZM00001EB387600,ZM00001EB128310,ZM00001EB143060,ZM00001EB048370,ZM00001EB071830,ZM00001EB145580…
GO:BP	response to organic substance	GO:0010033	FALSE	1.12116e-05	4.95033	1015	1603	124	21762	ZM00001EB100130,ZM00001EB250120,ZM00001EB272400,ZM00001EB133000,ZM00001EB048640,ZM00001EB247920,ZM00001EB268320,ZM00001EB368000,ZM00001EB400020,ZM00001EB357780,ZM00001EB408850,ZM00001EB161460,ZM00001EB397600,ZM00001EB321140,ZM00001EB012040,ZM00001EB312170,ZM00001EB314010,ZM00001EB209550,ZM00001EB153200,ZM00001EB101990,ZM00001EB247330,ZM00001EB187010,ZM00001EB351340,ZM00001EB374110,ZM00001EB229930…
GO:BP	response to inorganic substance	GO:0010035	FALSE	1.3011e-05	4.88569	207	1603	40	21762	ZM00001EB250120,ZM00001EB397940,ZM00001EB038910,ZM00001EB268320,ZM00001EB121900,ZM00001EB107990,ZM00001EB011880,ZM00001EB371530,ZM00001EB077130,ZM00001EB011930,ZM00001EB257130,ZM00001EB187010,ZM00001EB070780,ZM00001EB330490,ZM00001EB427810,ZM00001EB300010,ZM00001EB434030,ZM00001EB348400,ZM00001EB344820,ZM00001EB395330,ZM00001EB247000,ZM00001EB245250,ZM00001EB056760,ZM00001EB285200,ZM00001EB416090…
GO:BP	protein complex oligomerization	GO:0051259	TRUE	2.43333e-05	4.6138	38	1603	15	21762	ZM00001EB397940,ZM00001EB121900,ZM00001EB011880,ZM00001EB371530,ZM00001EB077130,ZM00001EB011930,ZM00001EB257130,ZM00001EB288410,ZM00001EB395330,ZM00001EB423300,ZM00001EB125030,ZM00001EB395360,ZM00001EB252460,ZM00001EB081770,ZM00001EB322740
GO:BP	response to osmotic stress	GO:0006970	FALSE	0.00011343	3.94527	120	1603	27	21762	ZM00001EB397940,ZM00001EB121900,ZM00001EB011880,ZM00001EB193940,ZM00001EB371530,ZM00001EB011930,ZM00001EB257130,ZM00001EB201290,ZM00001EB264930,ZM00001EB154070,ZM00001EB160330,ZM00001EB417550,ZM00001EB427810,ZM00001EB395330,ZM00001EB247000,ZM00001EB199410,ZM00001EB246440,ZM00001EB423300,ZM00001EB125030,ZM00001EB249690,ZM00001EB395360,ZM00001EB252460,ZM00001EB221970,ZM00001EB179210,ZM00001EB081770…
GO:BP	response to oxygen-containing compound	GO:1901700	FALSE	0.00014434	3.84061	551	1603	75	21762	ZM00001EB100130,ZM00001EB250120,ZM00001EB397940,ZM00001EB268320,ZM00001EB357780,ZM00001EB408850,ZM00001EB161460,ZM00001EB012040,ZM00001EB121900,ZM00001EB011880,ZM00001EB312170,ZM00001EB371530,ZM00001EB077130,ZM00001EB314010,ZM00001EB011930,ZM00001EB153200,ZM00001EB257130,ZM00001EB199950,ZM00001EB187010,ZM00001EB035440,ZM00001EB054480,ZM00001EB154070,ZM00001EB019470,ZM00001EB070510,ZM00001EB330490…
GO:BP	response to salt stress	GO:0009651	FALSE	0.000154601	3.81079	93	1603	23	21762	ZM00001EB397940,ZM00001EB121900,ZM00001EB011880,ZM00001EB371530,ZM00001EB011930,ZM00001EB257130,ZM00001EB201290,ZM00001EB160330,ZM00001EB417550,ZM00001EB427810,ZM00001EB395330,ZM00001EB247000,ZM00001EB199410,ZM00001EB246440,ZM00001EB423300,ZM00001EB125030,ZM00001EB249690,ZM00001EB395360,ZM00001EB252460,ZM00001EB221970,ZM00001EB179210,ZM00001EB081770,ZM00001EB322740
GO:BP	biological regulation	GO:0065007	TRUE	0.00017656	3.75311	5769	1603	513	21762	ZM00001EB060190,ZM00001EB100130,ZM00001EB052250,ZM00001EB399360,ZM00001EB133000,ZM00001EB015120,ZM00001EB406610,ZM00001EB189840,ZM00001EB390560,ZM00001EB378280,ZM00001EB372960,ZM00001EB048640,ZM00001EB431580,ZM00001EB247920,ZM00001EB151670,ZM00001EB286490,ZM00001EB346880,ZM00001EB390330,ZM00001EB350280,ZM00001EB058460,ZM00001EB070760,ZM00001EB024330,ZM00001EB266370,ZM00001EB408850,ZM00001EB138920…
GO:BP	regulation of RNA metabolic process	GO:0051252	FALSE	0.000355073	3.44968	2962	1603	286	21762	ZM00001EB399360,ZM00001EB133000,ZM00001EB015120,ZM00001EB406610,ZM00001EB189840,ZM00001EB390560,ZM00001EB378280,ZM00001EB372960,ZM00001EB431580,ZM00001EB286490,ZM00001EB346880,ZM00001EB390330,ZM00001EB350280,ZM00001EB058460,ZM00001EB024330,ZM00001EB266370,ZM00001EB138920,ZM00001EB395380,ZM00001EB130260,ZM00001EB387600,ZM00001EB128310,ZM00001EB143060,ZM00001EB048370,ZM00001EB071830,ZM00001EB145580…
GO:BP	regulation of nucleobase-containing compound metabolic process	GO:0019219	FALSE	0.000669566	3.17421	3020	1603	289	21762	ZM00001EB399360,ZM00001EB133000,ZM00001EB015120,ZM00001EB406610,ZM00001EB189840,ZM00001EB390560,ZM00001EB378280,ZM00001EB372960,ZM00001EB431580,ZM00001EB286490,ZM00001EB346880,ZM00001EB390330,ZM00001EB350280,ZM00001EB058460,ZM00001EB024330,ZM00001EB266370,ZM00001EB138920,ZM00001EB395380,ZM00001EB130260,ZM00001EB387600,ZM00001EB128310,ZM00001EB143060,ZM00001EB048370,ZM00001EB071830,ZM00001EB145580…
GO:BP	response to hydrogen peroxide	GO:0042542	FALSE	0.000993949	3.00264	37	1603	13	21762	ZM00001EB397940,ZM00001EB121900,ZM00001EB011880,ZM00001EB371530,ZM00001EB011930,ZM00001EB257130,ZM00001EB395330,ZM00001EB423300,ZM00001EB125030,ZM00001EB395360,ZM00001EB252460,ZM00001EB081770,ZM00001EB322740
GO:BP	regulation of biological process	GO:0050789	FALSE	0.00142676	2.84565	5452	1603	481	21762	ZM00001EB060190,ZM00001EB100130,ZM00001EB052250,ZM00001EB399360,ZM00001EB133000,ZM00001EB015120,ZM00001EB406610,ZM00001EB189840,ZM00001EB390560,ZM00001EB378280,ZM00001EB372960,ZM00001EB048640,ZM00001EB431580,ZM00001EB247920,ZM00001EB286490,ZM00001EB346880,ZM00001EB390330,ZM00001EB350280,ZM00001EB058460,ZM00001EB070760,ZM00001EB024330,ZM00001EB266370,ZM00001EB408850,ZM00001EB138920,ZM00001EB395380…
GO:BP	response to endogenous stimulus	GO:0009719	FALSE	0.0020743	2.68313	865	1603	101	21762	ZM00001EB100130,ZM00001EB250120,ZM00001EB272400,ZM00001EB133000,ZM00001EB048640,ZM00001EB247920,ZM00001EB268320,ZM00001EB357780,ZM00001EB408850,ZM00001EB161460,ZM00001EB321140,ZM00001EB012040,ZM00001EB312170,ZM00001EB314010,ZM00001EB247330,ZM00001EB187010,ZM00001EB374110,ZM00001EB054480,ZM00001EB154070,ZM00001EB082150,ZM00001EB319590,ZM00001EB301590,ZM00001EB253970,ZM00001EB019470,ZM00001EB364280…
GO:BP	response to hormone	GO:0009725	FALSE	0.00252058	2.5985	858	1603	100	21762	ZM00001EB100130,ZM00001EB250120,ZM00001EB272400,ZM00001EB133000,ZM00001EB048640,ZM00001EB247920,ZM00001EB268320,ZM00001EB357780,ZM00001EB408850,ZM00001EB161460,ZM00001EB321140,ZM00001EB012040,ZM00001EB312170,ZM00001EB314010,ZM00001EB247330,ZM00001EB187010,ZM00001EB374110,ZM00001EB054480,ZM00001EB154070,ZM00001EB082150,ZM00001EB319590,ZM00001EB301590,ZM00001EB253970,ZM00001EB019470,ZM00001EB364280…
GO:BP	protein maturation	GO:0051604	FALSE	0.00276612	2.55813	523	1603	68	21762	ZM00001EB397940,ZM00001EB368000,ZM00001EB400020,ZM00001EB397600,ZM00001EB121900,ZM00001EB272290,ZM00001EB011880,ZM00001EB371530,ZM00001EB034130,ZM00001EB011930,ZM00001EB095310,ZM00001EB209550,ZM00001EB283800,ZM00001EB101990,ZM00001EB257130,ZM00001EB036130,ZM00001EB351340,ZM00001EB228120,ZM00001EB229930,ZM00001EB220140,ZM00001EB170080,ZM00001EB214940,ZM00001EB339480,ZM00001EB316410,ZM00001EB343630…
GO:BP	glutamine family amino acid catabolic process	GO:0009065	TRUE	0.00285669	2.54414	15	1603	8	21762	ZM00001EB391720,ZM00001EB022980,ZM00001EB378210,ZM00001EB427810,ZM00001EB037690,ZM00001EB060520,ZM00001EB399220,ZM00001EB185400
GO:BP	chaperone-mediated protein folding	GO:0061077	FALSE	0.00326015	2.48676	87	1603	20	21762	ZM00001EB368000,ZM00001EB400020,ZM00001EB397600,ZM00001EB209550,ZM00001EB101990,ZM00001EB036130,ZM00001EB351340,ZM00001EB229930,ZM00001EB220140,ZM00001EB339480,ZM00001EB343630,ZM00001EB148420,ZM00001EB118880,ZM00001EB217010,ZM00001EB015400,ZM00001EB288550,ZM00001EB127110,ZM00001EB110270,ZM00001EB087350,ZM00001EB179210
GO:BP	response to unfolded protein	GO:0006986	FALSE	0.00484422	2.31478	48	1603	14	21762	ZM00001EB368000,ZM00001EB400020,ZM00001EB397600,ZM00001EB209550,ZM00001EB101990,ZM00001EB351340,ZM00001EB229930,ZM00001EB220140,ZM00001EB350050,ZM00001EB421600,ZM00001EB148420,ZM00001EB293780,ZM00001EB283510,ZM00001EB393250
GO:BP	DNA-templated transcription	GO:0006351	FALSE	0.00634074	2.19786	3090	1603	288	21762	ZM00001EB399360,ZM00001EB133000,ZM00001EB015120,ZM00001EB406610,ZM00001EB189840,ZM00001EB390560,ZM00001EB378280,ZM00001EB372960,ZM00001EB152510,ZM00001EB431580,ZM00001EB286490,ZM00001EB346880,ZM00001EB390330,ZM00001EB350280,ZM00001EB058460,ZM00001EB024330,ZM00001EB266370,ZM00001EB138920,ZM00001EB395380,ZM00001EB130260,ZM00001EB387600,ZM00001EB128310,ZM00001EB143060,ZM00001EB048370,ZM00001EB071830…
GO:BP	RNA biosynthetic process	GO:0032774	FALSE	0.00884641	2.05323	3103	1603	288	21762	ZM00001EB399360,ZM00001EB133000,ZM00001EB015120,ZM00001EB406610,ZM00001EB189840,ZM00001EB390560,ZM00001EB378280,ZM00001EB372960,ZM00001EB152510,ZM00001EB431580,ZM00001EB286490,ZM00001EB346880,ZM00001EB390330,ZM00001EB350280,ZM00001EB058460,ZM00001EB024330,ZM00001EB266370,ZM00001EB138920,ZM00001EB395380,ZM00001EB130260,ZM00001EB387600,ZM00001EB128310,ZM00001EB143060,ZM00001EB048370,ZM00001EB071830…
GO:BP	response to topologically incorrect protein	GO:0035966	FALSE	0.0170363	1.76863	53	1603	14	21762	ZM00001EB368000,ZM00001EB400020,ZM00001EB397600,ZM00001EB209550,ZM00001EB101990,ZM00001EB351340,ZM00001EB229930,ZM00001EB220140,ZM00001EB350050,ZM00001EB421600,ZM00001EB148420,ZM00001EB293780,ZM00001EB283510,ZM00001EB393250
GO:BP	trehalose metabolic process	GO:0005991	TRUE	0.0195865	1.70804	47	1603	13	21762	ZM00001EB327900,ZM00001EB178890,ZM00001EB018720,ZM00001EB312020,ZM00001EB257510,ZM00001EB192680,ZM00001EB021270,ZM00001EB153280,ZM00001EB249690,ZM00001EB353280,ZM00001EB098650,ZM00001EB194210,ZM00001EB177020
GO:BP	cellular response to organic substance	GO:0071310	FALSE	0.0196886	1.70579	693	1603	81	21762	ZM00001EB100130,ZM00001EB133000,ZM00001EB048640,ZM00001EB247920,ZM00001EB268320,ZM00001EB368000,ZM00001EB400020,ZM00001EB397600,ZM00001EB012040,ZM00001EB312170,ZM00001EB314010,ZM00001EB209550,ZM00001EB153200,ZM00001EB101990,ZM00001EB247330,ZM00001EB351340,ZM00001EB374110,ZM00001EB229930,ZM00001EB054480,ZM00001EB082150,ZM00001EB319590,ZM00001EB301590,ZM00001EB253970,ZM00001EB019470,ZM00001EB220140…
GO:BP	regulation of cellular process	GO:0050794	FALSE	0.02317	1.63507	5125	1603	445	21762	ZM00001EB060190,ZM00001EB100130,ZM00001EB052250,ZM00001EB399360,ZM00001EB133000,ZM00001EB015120,ZM00001EB406610,ZM00001EB189840,ZM00001EB390560,ZM00001EB378280,ZM00001EB372960,ZM00001EB048640,ZM00001EB431580,ZM00001EB247920,ZM00001EB286490,ZM00001EB346880,ZM00001EB390330,ZM00001EB350280,ZM00001EB058460,ZM00001EB070760,ZM00001EB024330,ZM00001EB266370,ZM00001EB138920,ZM00001EB395380,ZM00001EB040900…
GO:BP	rhythmic process	GO:0048511	TRUE	0.026841	1.5712	55	1603	14	21762	ZM00001EB006310,ZM00001EB247330,ZM00001EB113780,ZM00001EB319590,ZM00001EB109440,ZM00001EB332560,ZM00001EB201580,ZM00001EB103490,ZM00001EB166540,ZM00001EB092230,ZM00001EB122110,ZM00001EB184870,ZM00001EB392400,ZM00001EB393000
GO:BP	xenobiotic detoxification by transmembrane export across the plasma membrane	GO:1990961	TRUE	0.0401331	1.3965	50	1603	13	21762	ZM00001EB106010,ZM00001EB093580,ZM00001EB405390,ZM00001EB343090,ZM00001EB006660,ZM00001EB073590,ZM00001EB322180,ZM00001EB428630,ZM00001EB272720,ZM00001EB026090,ZM00001EB211050,ZM00001EB065100,ZM00001EB250520
GO:BP	xenobiotic export from cell	GO:0046618	FALSE	0.0401331	1.3965	50	1603	13	21762	ZM00001EB106010,ZM00001EB093580,ZM00001EB405390,ZM00001EB343090,ZM00001EB006660,ZM00001EB073590,ZM00001EB322180,ZM00001EB428630,ZM00001EB272720,ZM00001EB026090,ZM00001EB211050,ZM00001EB065100,ZM00001EB250520
GO:BP	chaperone cofactor-dependent protein refolding	GO:0051085	FALSE	0.0404884	1.39267	64	1603	15	21762	ZM00001EB368000,ZM00001EB400020,ZM00001EB397600,ZM00001EB209550,ZM00001EB101990,ZM00001EB351340,ZM00001EB229930,ZM00001EB220140,ZM00001EB339480,ZM00001EB343630,ZM00001EB148420,ZM00001EB118880,ZM00001EB217010,ZM00001EB288550,ZM00001EB110270
GO:BP	'de novo' post-translational protein folding	GO:0051084	FALSE	0.0404884	1.39267	64	1603	15	21762	ZM00001EB368000,ZM00001EB400020,ZM00001EB397600,ZM00001EB209550,ZM00001EB101990,ZM00001EB351340,ZM00001EB229930,ZM00001EB220140,ZM00001EB339480,ZM00001EB343630,ZM00001EB148420,ZM00001EB118880,ZM00001EB217010,ZM00001EB288550,ZM00001EB110270
GO:BP	cellular response to chemical stimulus	GO:0070887	FALSE	0.0411781	1.38533	1042	1603	111	21762	ZM00001EB100130,ZM00001EB047120,ZM00001EB260610,ZM00001EB133000,ZM00001EB048640,ZM00001EB247920,ZM00001EB268320,ZM00001EB368000,ZM00001EB400020,ZM00001EB397600,ZM00001EB012040,ZM00001EB312170,ZM00001EB314010,ZM00001EB209550,ZM00001EB153200,ZM00001EB335970,ZM00001EB101990,ZM00001EB247330,ZM00001EB199950,ZM00001EB351340,ZM00001EB035440,ZM00001EB374110,ZM00001EB229930,ZM00001EB054480,ZM00001EB082150…
GO:BP	cell communication	GO:0007154	TRUE	0.0428584	1.36796	1576	1603	157	21762	ZM00001EB100130,ZM00001EB133000,ZM00001EB048640,ZM00001EB247920,ZM00001EB165310,ZM00001EB296060,ZM00001EB012040,ZM00001EB072810,ZM00001EB107190,ZM00001EB297110,ZM00001EB312170,ZM00001EB002180,ZM00001EB314010,ZM00001EB230910,ZM00001EB209550,ZM00001EB153200,ZM00001EB247330,ZM00001EB374110,ZM00001EB428080,ZM00001EB314220,ZM00001EB229930,ZM00001EB054480,ZM00001EB264930,ZM00001EB082150,ZM00001EB319590…
GO:BP	disaccharide metabolic process	GO:0005984	FALSE	0.0447444	1.34926	111	1603	21	21762	ZM00001EB327900,ZM00001EB178890,ZM00001EB018720,ZM00001EB243380,ZM00001EB091640,ZM00001EB131170,ZM00001EB389720,ZM00001EB312020,ZM00001EB257510,ZM00001EB340670,ZM00001EB133930,ZM00001EB192680,ZM00001EB021270,ZM00001EB153280,ZM00001EB249690,ZM00001EB353280,ZM00001EB098650,ZM00001EB194210,ZM00001EB038060,ZM00001EB177020,ZM00001EB100790
GO:BP	cellular response to unfolded protein	GO:0034620	FALSE	0.046802	1.32974	44	1603	12	21762	ZM00001EB368000,ZM00001EB400020,ZM00001EB397600,ZM00001EB209550,ZM00001EB101990,ZM00001EB351340,ZM00001EB229930,ZM00001EB220140,ZM00001EB350050,ZM00001EB421600,ZM00001EB148420,ZM00001EB283510
GO:CC	plasma membrane	GO:0005886	TRUE	9.61e-09	8.01708	1548	1403	174	20279	ZM00001EB145880,ZM00001EB256120,ZM00001EB048640,ZM00001EB145890,ZM00001EB355420,ZM00001EB155660,ZM00001EB107190,ZM00001EB228080,ZM00001EB107990,ZM00001EB272290,ZM00001EB002180,ZM00001EB077130,ZM00001EB304560,ZM00001EB335970,ZM00001EB282360,ZM00001EB207430,ZM00001EB339850,ZM00001EB207790,ZM00001EB117590,ZM00001EB148780,ZM00001EB253970,ZM00001EB199320,ZM00001EB148670,ZM00001EB323690,ZM00001EB253500…
GO:CC	cell periphery	GO:0071944	FALSE	3.74e-08	7.42678	1927	1403	204	20279	ZM00001EB145880,ZM00001EB293210,ZM00001EB260610,ZM00001EB256120,ZM00001EB226470,ZM00001EB211650,ZM00001EB048640,ZM00001EB254130,ZM00001EB145890,ZM00001EB355420,ZM00001EB155660,ZM00001EB107190,ZM00001EB228080,ZM00001EB107990,ZM00001EB272290,ZM00001EB002180,ZM00001EB077130,ZM00001EB006530,ZM00001EB071650,ZM00001EB304560,ZM00001EB335970,ZM00001EB282360,ZM00001EB207430,ZM00001EB339850,ZM00001EB207790…
GO:CC	cellular anatomical entity	GO:0110165	FALSE	4.30687e-05	4.36584	19992	1403	1401	20279	ZM00001EB079170,ZM00001EB145880,ZM00001EB100130,ZM00001EB151220,ZM00001EB218280,ZM00001EB090980,ZM00001EB047120,ZM00001EB293210,ZM00001EB224200,ZM00001EB193660,ZM00001EB096940,ZM00001EB160630,ZM00001EB223800,ZM00001EB260610,ZM00001EB022890,ZM00001EB250120,ZM00001EB142990,ZM00001EB418970,ZM00001EB256120,ZM00001EB364310,ZM00001EB364140,ZM00001EB078340,ZM00001EB386320,ZM00001EB226470,ZM00001EB057440…
KEGG	Plant-pathogen interaction	KEGG:04626	FALSE	0.000299417	3.52372	135	302	27	3709	ZM00001EB072810,ZM00001EB107190,ZM00001EB002180,ZM00001EB230910,ZM00001EB428080,ZM00001EB015800,ZM00001EB213280,ZM00001EB078790,ZM00001EB347180,ZM00001EB296740,ZM00001EB070510,ZM00001EB316410,ZM00001EB056900,ZM00001EB418610,ZM00001EB037080,ZM00001EB315880,ZM00001EB199590,ZM00001EB040550,ZM00001EB187630,ZM00001EB011480,ZM00001EB078880,ZM00001EB341960,ZM00001EB010500,ZM00001EB240620,ZM00001EB134710…
KEGG	Biosynthesis of secondary metabolites	KEGG:01110	FALSE	0.000773229	3.11169	952	302	109	3709	ZM00001EB260610,ZM00001EB327900,ZM00001EB268320,ZM00001EB151670,ZM00001EB109620,ZM00001EB390820,ZM00001EB340450,ZM00001EB178890,ZM00001EB391720,ZM00001EB060840,ZM00001EB188280,ZM00001EB418090,ZM00001EB199950,ZM00001EB023950,ZM00001EB008360,ZM00001EB102030,ZM00001EB421790,ZM00001EB305810,ZM00001EB418140,ZM00001EB041400,ZM00001EB367770,ZM00001EB122620,ZM00001EB214000,ZM00001EB050010,ZM00001EB418130…
KEGG	Protein processing in endoplasmic reticulum	KEGG:04141	FALSE	0.0199028	1.70109	188	302	29	3709	ZM00001EB397940,ZM00001EB368000,ZM00001EB397600,ZM00001EB121900,ZM00001EB011880,ZM00001EB193940,ZM00001EB314620,ZM00001EB011930,ZM00001EB257130,ZM00001EB351340,ZM00001EB229930,ZM00001EB350050,ZM00001EB316410,ZM00001EB010530,ZM00001EB421600,ZM00001EB148420,ZM00001EB418610,ZM00001EB315880,ZM00001EB199590,ZM00001EB096980,ZM00001EB395330,ZM00001EB217010,ZM00001EB283510,ZM00001EB278070,ZM00001EB125030…
KEGG	Circadian rhythm - plant	KEGG:04712	FALSE	0.0351798	1.45371	39	302	10	3709	ZM00001EB172450,ZM00001EB297250,ZM00001EB113780,ZM00001EB319590,ZM00001EB259370,ZM00001EB336820,ZM00001EB078980,ZM00001EB122740,ZM00001EB092230,ZM00001EB122110
KEGG	alpha-Linolenic acid metabolism	KEGG:00592	FALSE	0.0395319	1.40305	33	302	9	3709	ZM00001EB268320,ZM00001EB214000,ZM00001EB131870,ZM00001EB056510,ZM00001EB002570,ZM00001EB058670,ZM00001EB142480,ZM00001EB102290,ZM00001EB058640

## Sheet: Biotic-DEGs
source	term_name	term_id	highlighted	adjusted_p_value	negative_log10_of_adjusted_p_value	term_size	query_size	intersection_size	effective_domain_size	intersections
GO:MF	catalytic activity	GO:0003824	TRUE	1.89e-07	6.72398	13781	326	237	24439	ZM00001EB287350,ZM00001EB373350,ZM00001EB359030,ZM00001EB350090,ZM00001EB042870,ZM00001EB168350,ZM00001EB341220,ZM00001EB416690,ZM00001EB419010,ZM00001EB083490,ZM00001EB319660,ZM00001EB265830,ZM00001EB325560,ZM00001EB198660,ZM00001EB334620,ZM00001EB296230,ZM00001EB170460,ZM00001EB092770,ZM00001EB325300,ZM00001EB190280,ZM00001EB391600,ZM00001EB371290,ZM00001EB384900,ZM00001EB409690,ZM00001EB291630…
GO:MF	manganese ion binding	GO:0030145	TRUE	1.16111e-05	4.93513	92	326	11	24439	ZM00001EB413190,ZM00001EB171490,ZM00001EB171650,ZM00001EB171500,ZM00001EB171510,ZM00001EB171580,ZM00001EB413180,ZM00001EB294140,ZM00001EB171520,ZM00001EB241570,ZM00001EB282040
GO:MF	nutrient reservoir activity	GO:0045735	TRUE	0.000173699	3.7602	74	326	9	24439	ZM00001EB413190,ZM00001EB171650,ZM00001EB171500,ZM00001EB171510,ZM00001EB171580,ZM00001EB413180,ZM00001EB294140,ZM00001EB171520,ZM00001EB282040
GO:MF	carbohydrate binding	GO:0030246	TRUE	0.000277986	3.55598	380	326	19	24439	ZM00001EB334620,ZM00001EB325300,ZM00001EB432490,ZM00001EB335510,ZM00001EB321390,ZM00001EB419990,ZM00001EB416330,ZM00001EB419980,ZM00001EB325290,ZM00001EB199980,ZM00001EB086220,ZM00001EB177830,ZM00001EB314780,ZM00001EB283530,ZM00001EB151340,ZM00001EB156230,ZM00001EB323640,ZM00001EB338170,ZM00001EB229190
GO:MF	protein serine/threonine kinase activity	GO:0004674	TRUE	0.000598185	3.22316	1008	326	33	24439	ZM00001EB287350,ZM00001EB334620,ZM00001EB170460,ZM00001EB325300,ZM00001EB432490,ZM00001EB174340,ZM00001EB335510,ZM00001EB321390,ZM00001EB239210,ZM00001EB273900,ZM00001EB419990,ZM00001EB419980,ZM00001EB217620,ZM00001EB019620,ZM00001EB325290,ZM00001EB294620,ZM00001EB319700,ZM00001EB426060,ZM00001EB199980,ZM00001EB177830,ZM00001EB153370,ZM00001EB293660,ZM00001EB354860,ZM00001EB314780,ZM00001EB153630…
GO:MF	transferase activity	GO:0016740	FALSE	0.00213891	2.66981	6254	326	119	24439	ZM00001EB287350,ZM00001EB350090,ZM00001EB042870,ZM00001EB083490,ZM00001EB325560,ZM00001EB198660,ZM00001EB334620,ZM00001EB296230,ZM00001EB170460,ZM00001EB092770,ZM00001EB325300,ZM00001EB371290,ZM00001EB157900,ZM00001EB266690,ZM00001EB253380,ZM00001EB146860,ZM00001EB141080,ZM00001EB432490,ZM00001EB345910,ZM00001EB354260,ZM00001EB323410,ZM00001EB134820,ZM00001EB400190,ZM00001EB174340,ZM00001EB051070…
GO:MF	oxidoreductase activity	GO:0016491	FALSE	0.0082106	2.08562	2068	326	50	24439	ZM00001EB359030,ZM00001EB419010,ZM00001EB384900,ZM00001EB409690,ZM00001EB210490,ZM00001EB071870,ZM00001EB082050,ZM00001EB079380,ZM00001EB038160,ZM00001EB081570,ZM00001EB131000,ZM00001EB222540,ZM00001EB420870,ZM00001EB140320,ZM00001EB151190,ZM00001EB312070,ZM00001EB027920,ZM00001EB176160,ZM00001EB076710,ZM00001EB409700,ZM00001EB258600,ZM00001EB409740,ZM00001EB220030,ZM00001EB222660,ZM00001EB003760…
GO:MF	protein kinase activity	GO:0004672	FALSE	0.0360737	1.44281	1789	326	43	24439	ZM00001EB287350,ZM00001EB334620,ZM00001EB170460,ZM00001EB325300,ZM00001EB432490,ZM00001EB345910,ZM00001EB323410,ZM00001EB174340,ZM00001EB335510,ZM00001EB321390,ZM00001EB190410,ZM00001EB239210,ZM00001EB273900,ZM00001EB236640,ZM00001EB419990,ZM00001EB419980,ZM00001EB217620,ZM00001EB019620,ZM00001EB323230,ZM00001EB259120,ZM00001EB047150,ZM00001EB325290,ZM00001EB294620,ZM00001EB222050,ZM00001EB319700…
GO:BP	toxin metabolic process	GO:0009404	TRUE	5.94162e-05	4.22609	5	260	4	21762	ZM00001EB038160,ZM00001EB021200,ZM00001EB047160,ZM00001EB222660
GO:BP	defense response	GO:0006952	TRUE	0.000197154	3.70519	652	260	25	21762	ZM00001EB072230,ZM00001EB410040,ZM00001EB325300,ZM00001EB032600,ZM00001EB032580,ZM00001EB038160,ZM00001EB150050,ZM00001EB021200,ZM00001EB167720,ZM00001EB095750,ZM00001EB335510,ZM00001EB047160,ZM00001EB300140,ZM00001EB412980,ZM00001EB222660,ZM00001EB003760,ZM00001EB412960,ZM00001EB325290,ZM00001EB425600,ZM00001EB199980,ZM00001EB086220,ZM00001EB371490,ZM00001EB299830,ZM00001EB226700,ZM00001EB078730
GO:BP	response to biotic stimulus	GO:0009607	TRUE	0.000532407	3.27376	551	260	22	21762	ZM00001EB325300,ZM00001EB038160,ZM00001EB167720,ZM00001EB095750,ZM00001EB335510,ZM00001EB321390,ZM00001EB419990,ZM00001EB419980,ZM00001EB412980,ZM00001EB003760,ZM00001EB412960,ZM00001EB325290,ZM00001EB199980,ZM00001EB086220,ZM00001EB371490,ZM00001EB299830,ZM00001EB314780,ZM00001EB151340,ZM00001EB226700,ZM00001EB323640,ZM00001EB338170,ZM00001EB078730
GO:BP	response to other organism	GO:0051707	FALSE	0.000601566	3.22072	511	260	21	21762	ZM00001EB325300,ZM00001EB038160,ZM00001EB167720,ZM00001EB095750,ZM00001EB321390,ZM00001EB419990,ZM00001EB419980,ZM00001EB412980,ZM00001EB003760,ZM00001EB412960,ZM00001EB325290,ZM00001EB199980,ZM00001EB086220,ZM00001EB371490,ZM00001EB299830,ZM00001EB314780,ZM00001EB151340,ZM00001EB226700,ZM00001EB323640,ZM00001EB338170,ZM00001EB078730
GO:BP	response to external biotic stimulus	GO:0043207	FALSE	0.000601566	3.22072	511	260	21	21762	ZM00001EB325300,ZM00001EB038160,ZM00001EB167720,ZM00001EB095750,ZM00001EB321390,ZM00001EB419990,ZM00001EB419980,ZM00001EB412980,ZM00001EB003760,ZM00001EB412960,ZM00001EB325290,ZM00001EB199980,ZM00001EB086220,ZM00001EB371490,ZM00001EB299830,ZM00001EB314780,ZM00001EB151340,ZM00001EB226700,ZM00001EB323640,ZM00001EB338170,ZM00001EB078730
GO:BP	biological process involved in interspecies interaction between organisms	GO:0044419	FALSE	0.000924796	3.03395	525	260	21	21762	ZM00001EB325300,ZM00001EB038160,ZM00001EB167720,ZM00001EB095750,ZM00001EB321390,ZM00001EB419990,ZM00001EB419980,ZM00001EB412980,ZM00001EB003760,ZM00001EB412960,ZM00001EB325290,ZM00001EB199980,ZM00001EB086220,ZM00001EB371490,ZM00001EB299830,ZM00001EB314780,ZM00001EB151340,ZM00001EB226700,ZM00001EB323640,ZM00001EB338170,ZM00001EB078730
GO:BP	protein phosphorylation	GO:0006468	TRUE	0.00124706	2.90411	1579	260	41	21762	ZM00001EB287350,ZM00001EB334620,ZM00001EB170460,ZM00001EB325300,ZM00001EB432490,ZM00001EB345910,ZM00001EB323410,ZM00001EB174340,ZM00001EB335510,ZM00001EB321390,ZM00001EB239210,ZM00001EB273900,ZM00001EB236640,ZM00001EB419980,ZM00001EB217620,ZM00001EB019620,ZM00001EB323230,ZM00001EB259120,ZM00001EB047150,ZM00001EB325290,ZM00001EB294620,ZM00001EB222050,ZM00001EB319700,ZM00001EB426060,ZM00001EB199980…
GO:BP	diterpene phytoalexin biosynthetic process	GO:0051502	FALSE	0.00402665	2.39506	4	260	3	21762	ZM00001EB021200,ZM00001EB047160,ZM00001EB222660
GO:BP	phytoalexin biosynthetic process	GO:0052315	FALSE	0.00402665	2.39506	4	260	3	21762	ZM00001EB021200,ZM00001EB047160,ZM00001EB222660
GO:BP	toxin biosynthetic process	GO:0009403	FALSE	0.00402665	2.39506	4	260	3	21762	ZM00001EB021200,ZM00001EB047160,ZM00001EB222660
GO:BP	diterpene phytoalexin metabolic process	GO:0051501	FALSE	0.00402665	2.39506	4	260	3	21762	ZM00001EB021200,ZM00001EB047160,ZM00001EB222660
GO:BP	phytoalexin metabolic process	GO:0052314	FALSE	0.00402665	2.39506	4	260	3	21762	ZM00001EB021200,ZM00001EB047160,ZM00001EB222660
GO:BP	diterpenoid biosynthetic process	GO:0016102	TRUE	0.00604861	2.21834	42	260	6	21762	ZM00001EB021200,ZM00001EB047160,ZM00001EB412980,ZM00001EB222660,ZM00001EB412960,ZM00001EB385070
GO:BP	response to stimulus	GO:0050896	FALSE	0.0101709	1.99264	4461	260	82	21762	ZM00001EB072230,ZM00001EB159340,ZM00001EB410040,ZM00001EB325300,ZM00001EB032600,ZM00001EB285970,ZM00001EB127310,ZM00001EB316860,ZM00001EB141080,ZM00001EB032580,ZM00001EB345910,ZM00001EB354260,ZM00001EB079380,ZM00001EB038160,ZM00001EB150050,ZM00001EB021200,ZM00001EB167720,ZM00001EB095750,ZM00001EB131000,ZM00001EB335510,ZM00001EB321390,ZM00001EB190410,ZM00001EB047160,ZM00001EB239210,ZM00001EB300140…
GO:BP	response to external stimulus	GO:0009605	FALSE	0.0160205	1.79532	683	260	22	21762	ZM00001EB325300,ZM00001EB038160,ZM00001EB167720,ZM00001EB095750,ZM00001EB321390,ZM00001EB419990,ZM00001EB419980,ZM00001EB412980,ZM00001EB003760,ZM00001EB412960,ZM00001EB325290,ZM00001EB199980,ZM00001EB086220,ZM00001EB371490,ZM00001EB299830,ZM00001EB314780,ZM00001EB151340,ZM00001EB289990,ZM00001EB226700,ZM00001EB323640,ZM00001EB338170,ZM00001EB078730
GO:BP	diterpenoid metabolic process	GO:0016101	FALSE	0.0325555	1.48738	56	260	6	21762	ZM00001EB021200,ZM00001EB047160,ZM00001EB412980,ZM00001EB222660,ZM00001EB412960,ZM00001EB385070
GO:BP	phosphorylation	GO:0016310	FALSE	0.0354387	1.45052	2394	260	50	21762	ZM00001EB287350,ZM00001EB350090,ZM00001EB334620,ZM00001EB170460,ZM00001EB325300,ZM00001EB266690,ZM00001EB432490,ZM00001EB345910,ZM00001EB323410,ZM00001EB134820,ZM00001EB174340,ZM00001EB335510,ZM00001EB321390,ZM00001EB190410,ZM00001EB239210,ZM00001EB273900,ZM00001EB236640,ZM00001EB419990,ZM00001EB419980,ZM00001EB217620,ZM00001EB170180,ZM00001EB019620,ZM00001EB323230,ZM00001EB239020,ZM00001EB259120…
GO:CC	cell periphery	GO:0071944	TRUE	1.75695e-05	4.75524	1927	256	52	20279	ZM00001EB413190,ZM00001EB287350,ZM00001EB099810,ZM00001EB171650,ZM00001EB171500,ZM00001EB171510,ZM00001EB171580,ZM00001EB170460,ZM00001EB413180,ZM00001EB325300,ZM00001EB137880,ZM00001EB345910,ZM00001EB050630,ZM00001EB019050,ZM00001EB134820,ZM00001EB221520,ZM00001EB131000,ZM00001EB190410,ZM00001EB239210,ZM00001EB140320,ZM00001EB151190,ZM00001EB294140,ZM00001EB236640,ZM00001EB051200,ZM00001EB217620…
GO:CC	extracellular region	GO:0005576	TRUE	0.000202575	3.69341	756	256	27	20279	ZM00001EB413190,ZM00001EB171650,ZM00001EB171500,ZM00001EB171510,ZM00001EB171580,ZM00001EB413180,ZM00001EB032600,ZM00001EB419390,ZM00001EB032580,ZM00001EB150050,ZM00001EB131000,ZM00001EB140320,ZM00001EB151190,ZM00001EB294140,ZM00001EB301500,ZM00001EB194370,ZM00001EB171520,ZM00001EB425600,ZM00001EB242820,ZM00001EB009570,ZM00001EB121500,ZM00001EB226380,ZM00001EB078730,ZM00001EB009930,ZM00001EB307270…
GO:CC	membrane	GO:0016020	FALSE	0.00110215	2.95776	9108	256	150	20279	ZM00001EB287350,ZM00001EB099810,ZM00001EB341220,ZM00001EB419010,ZM00001EB265830,ZM00001EB198660,ZM00001EB334620,ZM00001EB296230,ZM00001EB307490,ZM00001EB170460,ZM00001EB401100,ZM00001EB325300,ZM00001EB137880,ZM00001EB285970,ZM00001EB409690,ZM00001EB291630,ZM00001EB340990,ZM00001EB316860,ZM00001EB266690,ZM00001EB253380,ZM00001EB396100,ZM00001EB071870,ZM00001EB307480,ZM00001EB345910,ZM00001EB388210…
GO:CC	cell wall	GO:0005618	FALSE	0.00483596	2.31552	261	256	13	20279	ZM00001EB413190,ZM00001EB171650,ZM00001EB171500,ZM00001EB171510,ZM00001EB171580,ZM00001EB413180,ZM00001EB131000,ZM00001EB140320,ZM00001EB151190,ZM00001EB294140,ZM00001EB171520,ZM00001EB282040,ZM00001EB268650
GO:CC	external encapsulating structure	GO:0030312	FALSE	0.00636181	2.19642	268	256	13	20279	ZM00001EB413190,ZM00001EB171650,ZM00001EB171500,ZM00001EB171510,ZM00001EB171580,ZM00001EB413180,ZM00001EB131000,ZM00001EB140320,ZM00001EB151190,ZM00001EB294140,ZM00001EB171520,ZM00001EB282040,ZM00001EB268650
GO:CC	plasma membrane	GO:0005886	FALSE	0.00973151	2.01182	1548	256	38	20279	ZM00001EB287350,ZM00001EB099810,ZM00001EB170460,ZM00001EB325300,ZM00001EB137880,ZM00001EB345910,ZM00001EB050630,ZM00001EB019050,ZM00001EB134820,ZM00001EB221520,ZM00001EB190410,ZM00001EB239210,ZM00001EB236640,ZM00001EB051200,ZM00001EB217620,ZM00001EB239020,ZM00001EB185980,ZM00001EB325290,ZM00001EB222050,ZM00001EB426060,ZM00001EB199980,ZM00001EB177830,ZM00001EB153370,ZM00001EB085850,ZM00001EB147400…
GO:CC	apoplast	GO:0048046	FALSE	0.0475399	1.32294	205	256	10	20279	ZM00001EB413190,ZM00001EB171650,ZM00001EB171500,ZM00001EB171510,ZM00001EB171580,ZM00001EB413180,ZM00001EB294140,ZM00001EB194370,ZM00001EB171520,ZM00001EB282040
KEGG	Biosynthesis of secondary metabolites	KEGG:01110	FALSE	0.0072498	2.13967	952	48	24	3709	ZM00001EB359030,ZM00001EB042870,ZM00001EB416690,ZM00001EB296230,ZM00001EB391600,ZM00001EB019050,ZM00001EB082050,ZM00001EB131000,ZM00001EB074370,ZM00001EB427300,ZM00001EB179760,ZM00001EB233720,ZM00001EB361640,ZM00001EB003760,ZM00001EB242820,ZM00001EB074330,ZM00001EB282340,ZM00001EB009540,ZM00001EB419890,ZM00001EB385070,ZM00001EB423470,ZM00001EB319560,ZM00001EB195200,ZM00001EB419040

## Sheet: co-DEGs
source	term_name	term_id	highlighted	adjusted_p_value	negative_log10_of_adjusted_p_value	term_size	query_size	intersection_size	effective_domain_size	intersections
GO:MF	glutathione transferase activity	GO:0004364	TRUE	0.000366416	3.43603	90	207	8	24439	ZM00001EB256380,ZM00001EB418060,ZM00001EB021600,ZM00001EB156190,ZM00001EB156150,ZM00001EB054680,ZM00001EB012930,ZM00001EB002950
GO:MF	iron ion binding	GO:0005506	TRUE	0.033334	1.47711	495	207	14	24439	ZM00001EB356910,ZM00001EB209760,ZM00001EB220390,ZM00001EB079490,ZM00001EB251960,ZM00001EB090620,ZM00001EB157880,ZM00001EB213190,ZM00001EB367120,ZM00001EB346150,ZM00001EB260010,ZM00001EB384280,ZM00001EB379120,ZM00001EB159290
GO:MF	transferase activity, transferring alkyl or aryl (other than methyl) groups	GO:0016765	FALSE	0.0437387	1.35913	221	207	9	24439	ZM00001EB256380,ZM00001EB418060,ZM00001EB021600,ZM00001EB156190,ZM00001EB156150,ZM00001EB088500,ZM00001EB054680,ZM00001EB012930,ZM00001EB002950
GO:BP	response to chemical	GO:0042221	TRUE	1.55782e-06	5.80748	1615	185	39	21762	ZM00001EB014010,ZM00001EB013990,ZM00001EB014000,ZM00001EB256380,ZM00001EB204960,ZM00001EB418060,ZM00001EB417350,ZM00001EB249290,ZM00001EB214110,ZM00001EB008810,ZM00001EB223590,ZM00001EB021600,ZM00001EB156190,ZM00001EB219770,ZM00001EB383830,ZM00001EB249020,ZM00001EB382100,ZM00001EB285960,ZM00001EB006000,ZM00001EB156150,ZM00001EB052590,ZM00001EB322880,ZM00001EB032280,ZM00001EB340140,ZM00001EB054680…
GO:BP	response to stimulus	GO:0050896	FALSE	0.000156091	3.80662	4461	185	68	21762	ZM00001EB014010,ZM00001EB217970,ZM00001EB013990,ZM00001EB014000,ZM00001EB256380,ZM00001EB204960,ZM00001EB356910,ZM00001EB009320,ZM00001EB209760,ZM00001EB418060,ZM00001EB167710,ZM00001EB417350,ZM00001EB249290,ZM00001EB214110,ZM00001EB008810,ZM00001EB223590,ZM00001EB021600,ZM00001EB120740,ZM00001EB156190,ZM00001EB294180,ZM00001EB219770,ZM00001EB355980,ZM00001EB325340,ZM00001EB078870,ZM00001EB383830…
GO:BP	response to wounding	GO:0009611	TRUE	0.000279902	3.55299	80	185	8	21762	ZM00001EB014010,ZM00001EB013990,ZM00001EB014000,ZM00001EB209760,ZM00001EB223590,ZM00001EB355980,ZM00001EB006000,ZM00001EB005990
GO:BP	response to metal ion	GO:0010038	TRUE	0.000659173	3.181	62	185	7	21762	ZM00001EB014010,ZM00001EB013990,ZM00001EB014000,ZM00001EB249020,ZM00001EB322880,ZM00001EB171200,ZM00001EB339970
GO:BP	response to copper ion	GO:0046688	FALSE	0.0041455	2.38242	5	185	3	21762	ZM00001EB014010,ZM00001EB013990,ZM00001EB014000
GO:BP	oxylipin metabolic process	GO:0031407	FALSE	0.0187645	1.72666	21	185	4	21762	ZM00001EB054050,ZM00001EB373050,ZM00001EB035010,ZM00001EB373030
GO:BP	oxylipin biosynthetic process	GO:0031408	TRUE	0.0187645	1.72666	21	185	4	21762	ZM00001EB054050,ZM00001EB373050,ZM00001EB035010,ZM00001EB373030
GO:BP	sulfur compound metabolic process	GO:0006790	TRUE	0.0271412	1.56637	289	185	11	21762	ZM00001EB322440,ZM00001EB256380,ZM00001EB356910,ZM00001EB418060,ZM00001EB021600,ZM00001EB156190,ZM00001EB156150,ZM00001EB088500,ZM00001EB302370,ZM00001EB002950,ZM00001EB215080
GO:BP	response to salicylic acid	GO:0009751	TRUE	0.0335409	1.47443	47	185	5	21762	ZM00001EB014010,ZM00001EB013990,ZM00001EB014000,ZM00001EB241040,ZM00001EB425100
GO:BP	olefinic compound metabolic process	GO:0120254	TRUE	0.0386203	1.41318	25	185	4	21762	ZM00001EB247660,ZM00001EB077220,ZM00001EB251960,ZM00001EB213190
KEGG	Phenylpropanoid biosynthesis	KEGG:00940	FALSE	0.00889469	2.05087	110	44	7	3709	ZM00001EB204960,ZM00001EB417350,ZM00001EB247660,ZM00001EB220390,ZM00001EB077220,ZM00001EB191610,ZM00001EB346150
KEGG	Biosynthesis of secondary metabolites	KEGG:01110	FALSE	0.0146131	1.83526	952	44	22	3709	ZM00001EB204960,ZM00001EB209760,ZM00001EB417350,ZM00001EB247660,ZM00001EB220390,ZM00001EB248540,ZM00001EB417940,ZM00001EB077220,ZM00001EB088500,ZM00001EB373050,ZM00001EB035010,ZM00001EB191610,ZM00001EB373030,ZM00001EB251960,ZM00001EB346150,ZM00001EB360740,ZM00001EB144910,ZM00001EB307720,ZM00001EB302370,ZM00001EB185830,ZM00001EB379120,ZM00001EB215080
KEGG	alpha-Linolenic acid metabolism	KEGG:00592	FALSE	0.0189297	1.72286	33	44	4	3709	ZM00001EB209760,ZM00001EB373050,ZM00001EB035010,ZM00001EB373030
