# Supplementary material for: Functional annotation and meta-analysis of maize transcriptomes reveal genes involved in biotic and abiotic stress
Source: BMC Genomics. 2024 May 30;25:533. doi: 10.1186/s12864-024-10443-7 (PMC11137889; doi:10.1186/s12864-024-10443-7)
Supplement: Supplementary file 7 — Supplementary Material 7 [file 12864_2024_10443_MOESM7_ESM.xlsx]

## Sheet: Abiotic_stress-DEGs
Gene ID	Gene Source	Gene Biotype	Gene Symbol	Gene Description	Gene Length	Gene Chromosome ID	Gene Chromosome Location Start	Chromosome Location End		Gene Organism	Gene Assembly
Zm00001eb000240	B73 Zm00001eb.1	protein_coding		Hexose carrier protein HEX6	2901	chr1	1025166	1028066	-1	Zea mays	Zm-B73-REFERENCE-NAM-5.0
Zm00001eb000380	B73 Zm00001eb.1	protein_coding		Beta-expansin	1423	chr1	1706577	1707999	1	Zea mays	Zm-B73-REFERENCE-NAM-5.0
Zm00001eb000420	B73 Zm00001eb.1	protein_coding		acidic leucine-rich nuclear phosphoprotein 32-related protein 1	2142	chr1	1832425	1834566	-1	Zea mays	Zm-B73-REFERENCE-NAM-5.0
Zm00001eb000790	B73 Zm00001eb.1	protein_coding		LysM domain-containing protein	3179	chr1	2965331	2968509	1	Zea mays	Zm-B73-REFERENCE-NAM-5.0
Zm00001eb000840	B73 Zm00001eb.1	protein_coding		Remorin	1586	chr1	3042596	3044181	1	Zea mays	Zm-B73-REFERENCE-NAM-5.0
Zm00001eb000850	B73 Zm00001eb.1	protein_coding		Non-specific lipid-transfer protein 2G	616	chr1	3086161	3086776	-1	Zea mays	Zm-B73-REFERENCE-NAM-5.0
Zm00001eb000900	B73 Zm00001eb.1	protein_coding			1332	chr1	3221607	3222938	1	Zea mays	Zm-B73-REFERENCE-NAM-5.0
Zm00001eb000930	B73 Zm00001eb.1	protein_coding		AAA domain-containing protein	1952	chr1	3280308	3282259	-1	Zea mays	Zm-B73-REFERENCE-NAM-5.0
Zm00001eb000990	B73 Zm00001eb.1	protein_coding		Phytocyanin domain-containing protein	1385	chr1	3370081	3371465	1	Zea mays	Zm-B73-REFERENCE-NAM-5.0
Zm00001eb001060	B73 Zm00001eb.1	protein_coding		Short-chain dehydrogenase TIC 32	2026	chr1	3486091	3488116	-1	Zea mays	Zm-B73-REFERENCE-NAM-5.0
Zm00001eb001120	B73 Zm00001eb.1	protein_coding		F-box family protein	2911	chr1	3732742	3735652	1	Zea mays	Zm-B73-REFERENCE-NAM-5.0
Zm00001eb001280	B73 Zm00001eb.1	protein_coding		LysM domain-containing protein	727	chr1	3962559	3963285	1	Zea mays	Zm-B73-REFERENCE-NAM-5.0
Zm00001eb001490	B73 Zm00001eb.1	protein_coding		ALA-interacting subunit	8348	chr1	4370484	4378831	-1	Zea mays	Zm-B73-REFERENCE-NAM-5.0
Zm00001eb001650	B73 Zm00001eb.1	protein_coding		PsbP-like protein 1	7894	chr1	4860147	4868040	-1	Zea mays	Zm-B73-REFERENCE-NAM-5.0
Zm00001eb001780	B73 Zm00001eb.1	protein_coding		receptor-like protein kinase HERK 1	3575	chr1	5281432	5285006	1	Zea mays	Zm-B73-REFERENCE-NAM-5.0
Zm00001eb001940	B73 Zm00001eb.1	protein_coding		Non-specific serine/threonine protein kinase	4651	chr1	5563658	5568308	-1	Zea mays	Zm-B73-REFERENCE-NAM-5.0
Zm00001eb002180	B73 Zm00001eb.1	protein_coding		Calcium-dependent protein kinase 6	4810	chr1	6223600	6228409	1	Zea mays	Zm-B73-REFERENCE-NAM-5.0
Zm00001eb002190	B73 Zm00001eb.1	protein_coding		E3 ubiquitin-protein ligase XBOS31	2986	chr1	6227615	6230600	-1	Zea mays	Zm-B73-REFERENCE-NAM-5.0
Zm00001eb002380	B73 Zm00001eb.1	protein_coding		Benzoate--CoA ligase	2087	chr1	6724575	6726661	1	Zea mays	Zm-B73-REFERENCE-NAM-5.0
Zm00001eb002570	B73 Zm00001eb.1	protein_coding		4-coumarate--CoA ligase-like 4	6356	chr1	7282397	7288752	1	Zea mays	Zm-B73-REFERENCE-NAM-5.0
Zm00001eb002600	B73 Zm00001eb.1	protein_coding			2059	chr1	7329669	7331727	1	Zea mays	Zm-B73-REFERENCE-NAM-5.0
Zm00001eb002660	B73 Zm00001eb.1	protein_coding		NAC domain-containing protein	2030	chr1	7432853	7434882	-1	Zea mays	Zm-B73-REFERENCE-NAM-5.0
Zm00001eb002680	B73 Zm00001eb.1	protein_coding		Inactive purple acid phosphatase-like protein	5521	chr1	7501227	7506747	1	Zea mays	Zm-B73-REFERENCE-NAM-5.0
Zm00001eb002760	B73 Zm00001eb.1	protein_coding		Cytochrome P450 family 78 subfamily A polypeptide 8	2567	chr1	7666035	7668601	-1	Zea mays	Zm-B73-REFERENCE-NAM-5.0
Zm00001eb002920	B73 Zm00001eb.1	protein_coding		LYR motif-containing protein 4B	907	chr1	8050050	8050956	1	Zea mays	Zm-B73-REFERENCE-NAM-5.0
Zm00001eb003210	B73 Zm00001eb.1	protein_coding		CCT domain-containing protein	3038	chr1	8613269	8616306	-1	Zea mays	Zm-B73-REFERENCE-NAM-5.0
Zm00001eb003240	B73 Zm00001eb.1	protein_coding		Cytochrome P450 family protein	2228	chr1	8709369	8711596	-1	Zea mays	Zm-B73-REFERENCE-NAM-5.0
Zm00001eb003360	B73 Zm00001eb.1	protein_coding			1858	chr1	8950876	8952733	-1	Zea mays	Zm-B73-REFERENCE-NAM-5.0
Zm00001eb003440	B73 Zm00001eb.1	protein_coding		Beta-amylase	3407	chr1	9055141	9058547	1	Zea mays	Zm-B73-REFERENCE-NAM-5.0
Zm00001eb003490	B73 Zm00001eb.1	protein_coding		ATP-binding cassette sub-family C member 5	7292	chr1	9282197	9289488	-1	Zea mays	Zm-B73-REFERENCE-NAM-5.0
Zm00001eb003750	B73 Zm00001eb.1	protein_coding		Cyclin-dependent kinases regulatory subunit	1131	chr1	10193332	10194462	1	Zea mays	Zm-B73-REFERENCE-NAM-5.0
Zm00001eb003960	B73 Zm00001eb.1	protein_coding			2504	chr1	10986206	10988709	-1	Zea mays	Zm-B73-REFERENCE-NAM-5.0
Zm00001eb004240	B73 Zm00001eb.1	protein_coding		S4 RNA-binding domain-containing protein	6428	chr1	11776626	11783053	1	Zea mays	Zm-B73-REFERENCE-NAM-5.0
Zm00001eb004340	B73 Zm00001eb.1	protein_coding		ABC transporter domain-containing protein	6945	chr1	12071464	12078408	-1	Zea mays	Zm-B73-REFERENCE-NAM-5.0
Zm00001eb004430	B73 Zm00001eb.1	protein_coding		Subtilisin-like serine endopeptidase family protein	10692	chr1	12259826	12270517	-1	Zea mays	Zm-B73-REFERENCE-NAM-5.0
Zm00001eb004540	B73 Zm00001eb.1	protein_coding		Helicase ATP-binding domain-containing protein	4634	chr1	12434130	12438763	-1	Zea mays	Zm-B73-REFERENCE-NAM-5.0
Zm00001eb004670	B73 Zm00001eb.1	protein_coding		Heat shock transcription factor A7a1	3141	chr1	12621329	12624469	1	Zea mays	Zm-B73-REFERENCE-NAM-5.0
Zm00001eb005020	B73 Zm00001eb.1	protein_coding		Benzothiadiazole-induced homeodomain protein 1	4127	chr1	13757941	13762067	-1	Zea mays	Zm-B73-REFERENCE-NAM-5.0
Zm00001eb005100	B73 Zm00001eb.1	protein_coding		Sulfur deficiency-induced	2098	chr1	14102501	14104598	-1	Zea mays	Zm-B73-REFERENCE-NAM-5.0
Zm00001eb005430	B73 Zm00001eb.1	protein_coding			3141	chr1	15070098	15073238	-1	Zea mays	Zm-B73-REFERENCE-NAM-5.0
Zm00001eb005850	B73 Zm00001eb.1	protein_coding		AB hydrolase-1 domain-containing protein	2700	chr1	16639409	16642108	-1	Zea mays	Zm-B73-REFERENCE-NAM-5.0
Zm00001eb005980	B73 Zm00001eb.1	protein_coding		Tify domain-containing protein	1198	chr1	17035858	17037055	-1	Zea mays	Zm-B73-REFERENCE-NAM-5.0
Zm00001eb006210	B73 Zm00001eb.1	protein_coding			1429	chr1	17734718	17736146	1	Zea mays	Zm-B73-REFERENCE-NAM-5.0
Zm00001eb006270	B73 Zm00001eb.1	protein_coding		Protein STRUBBELIG-RECEPTOR FAMILY 7	15889	chr1	17840879	17856767	1	Zea mays	Zm-B73-REFERENCE-NAM-5.0
Zm00001eb006310	B73 Zm00001eb.1	protein_coding		15-cis-phytoene desaturase chloroplastic/chromoplastic	2003	chr1	17868792	17870794	1	Zea mays	Zm-B73-REFERENCE-NAM-5.0
Zm00001eb006410	B73 Zm00001eb.1	protein_coding		Agmatine coumaroyltransferase-2	1803	chr1	17981290	17983092	-1	Zea mays	Zm-B73-REFERENCE-NAM-5.0
Zm00001eb006440	B73 Zm00001eb.1	protein_coding		Tyrosine/DOPA decarboxylase 2	1956	chr1	18054812	18056767	1	Zea mays	Zm-B73-REFERENCE-NAM-5.0
Zm00001eb006530	B73 Zm00001eb.1	protein_coding		Peptidase A1 domain-containing protein	1751	chr1	18388038	18389788	1	Zea mays	Zm-B73-REFERENCE-NAM-5.0
Zm00001eb006660	B73 Zm00001eb.1	protein_coding		Protein DETOXIFICATION	7032	chr1	19189228	19196259	1	Zea mays	Zm-B73-REFERENCE-NAM-5.0
Zm00001eb006680	B73 Zm00001eb.1	protein_coding		Transcription factor bHLH96	2011	chr1	19309508	19311518	1	Zea mays	Zm-B73-REFERENCE-NAM-5.0
Zm00001eb006690	B73 Zm00001eb.1	protein_coding		classical arabinogalactan protein 5-like	800	chr1	19313565	19314364	-1	Zea mays	Zm-B73-REFERENCE-NAM-5.0
Zm00001eb007060	B73 Zm00001eb.1	protein_coding		Nodulin-related protein 1	2386	chr1	20589305	20591690	1	Zea mays	Zm-B73-REFERENCE-NAM-5.0
Zm00001eb007070	B73 Zm00001eb.1	protein_coding		Pentatricopeptide repeat-containing family protein	2584	chr1	20684564	20687147	-1	Zea mays	Zm-B73-REFERENCE-NAM-5.0
Zm00001eb007250	B73 Zm00001eb.1	protein_coding	LOC103632029	Syntaxin 6	3749	chr1	21621148	21624896	1	Zea mays	Zm-B73-REFERENCE-NAM-5.0
Zm00001eb007320	B73 Zm00001eb.1	protein_coding		Elongation factor	645	chr1	21734587	21735231	1	Zea mays	Zm-B73-REFERENCE-NAM-5.0
Zm00001eb007650	B73 Zm00001eb.1	protein_coding		Calcium-transporting ATPase	5852	chr1	22565338	22571189	-1	Zea mays	Zm-B73-REFERENCE-NAM-5.0
Zm00001eb007870	B73 Zm00001eb.1	protein_coding			1667	chr1	23169693	23171359	-1	Zea mays	Zm-B73-REFERENCE-NAM-5.0
Zm00001eb008080	B73 Zm00001eb.1	protein_coding		Polyol transporter 5	2188	chr1	24078189	24080376	-1	Zea mays	Zm-B73-REFERENCE-NAM-5.0
Zm00001eb008150	B73 Zm00001eb.1	protein_coding		vitellogenin	825	chr1	24454648	24455472	1	Zea mays	Zm-B73-REFERENCE-NAM-5.0
Zm00001eb008160	B73 Zm00001eb.1	protein_coding		High affinity sulfate transporter 2	7152	chr1	24553476	24560627	-1	Zea mays	Zm-B73-REFERENCE-NAM-5.0
Zm00001eb008270	B73 Zm00001eb.1	protein_coding		C2 domain-containing protein	2704	chr1	24934324	24937027	1	Zea mays	Zm-B73-REFERENCE-NAM-5.0
Zm00001eb008360	B73 Zm00001eb.1	protein_coding		Myo-inositol 1-phosphate synthase	4342	chr1	25396585	25400926	1	Zea mays	Zm-B73-REFERENCE-NAM-5.0
Zm00001eb008420	B73 Zm00001eb.1	protein_coding			2796	chr1	25502795	25505590	-1	Zea mays	Zm-B73-REFERENCE-NAM-5.0
Zm00001eb008750	B73 Zm00001eb.1	protein_coding		Pentatricopeptide repeat-containing protein	5763	chr1	27008957	27014719	1	Zea mays	Zm-B73-REFERENCE-NAM-5.0
Zm00001eb008770	B73 Zm00001eb.1	protein_coding			1514	chr1	27020800	27022313	-1	Zea mays	Zm-B73-REFERENCE-NAM-5.0
Zm00001eb009250	B73 Zm00001eb.1	protein_coding		Protein kinase domain-containing protein	1473	chr1	28555401	28556873	-1	Zea mays	Zm-B73-REFERENCE-NAM-5.0
Zm00001eb009340	B73 Zm00001eb.1	protein_coding		Allene oxide synthase	1871	chr1	28861699	28863569	1	Zea mays	Zm-B73-REFERENCE-NAM-5.0
Zm00001eb009490	B73 Zm00001eb.1	protein_coding	LOC100381413	Transcription factor bHLH62	3737	chr1	29236481	29240217	1	Zea mays	Zm-B73-REFERENCE-NAM-5.0
Zm00001eb009550	B73 Zm00001eb.1	protein_coding		Homeobox-leucine zipper protein HOX19	2397	chr1	29552208	29554604	-1	Zea mays	Zm-B73-REFERENCE-NAM-5.0
Zm00001eb009940	B73 Zm00001eb.1	protein_coding		Peroxidase	2405	chr1	31241498	31243902	-1	Zea mays	Zm-B73-REFERENCE-NAM-5.0
Zm00001eb010060	B73 Zm00001eb.1	protein_coding		DUF775 domain-containing protein	5374	chr1	31830223	31835596	1	Zea mays	Zm-B73-REFERENCE-NAM-5.0
Zm00001eb010230	B73 Zm00001eb.1	protein_coding		Endoplasmic reticulum transmembrane protein	3919	chr1	32295264	32299182	-1	Zea mays	Zm-B73-REFERENCE-NAM-5.0
Zm00001eb010450	B73 Zm00001eb.1	protein_coding		Thaumatin-like protein 1	3260	chr1	33258566	33261825	1	Zea mays	Zm-B73-REFERENCE-NAM-5.0
Zm00001eb010480	B73 Zm00001eb.1	protein_coding		Chaperone protein dnaJ 11	1086	chr1	33399886	33400971	-1	Zea mays	Zm-B73-REFERENCE-NAM-5.0
Zm00001eb010500	B73 Zm00001eb.1	protein_coding		3-ketoacyl-CoA synthase	27419	chr1	33413828	33441246	-1	Zea mays	Zm-B73-REFERENCE-NAM-5.0
Zm00001eb010530	B73 Zm00001eb.1	protein_coding		Small heat shock protein	1133	chr1	33450523	33451655	1	Zea mays	Zm-B73-REFERENCE-NAM-5.0
Zm00001eb010540	B73 Zm00001eb.1	protein_coding		Chaperonin 60 subunit beta 4	4439	chr1	33461325	33465763	-1	Zea mays	Zm-B73-REFERENCE-NAM-5.0
Zm00001eb010560	B73 Zm00001eb.1	protein_coding	LOC103633550	Filament-like plant protein 4	7967	chr1	33691797	33699763	1	Zea mays	Zm-B73-REFERENCE-NAM-5.0
Zm00001eb010590	B73 Zm00001eb.1	protein_coding		Clp R domain-containing protein	5784	chr1	33799626	33805409	-1	Zea mays	Zm-B73-REFERENCE-NAM-5.0
Zm00001eb010730	B73 Zm00001eb.1	protein_coding		EF-Hand containing protein	15135	chr1	34315984	34331118	-1	Zea mays	Zm-B73-REFERENCE-NAM-5.0
Zm00001eb011000	B73 Zm00001eb.1	protein_coding		Patatin	2347	chr1	35145823	35148169	1	Zea mays	Zm-B73-REFERENCE-NAM-5.0
Zm00001eb011120	B73 Zm00001eb.1	protein_coding		PGG domain-containing protein	686	chr1	35784440	35785125	-1	Zea mays	Zm-B73-REFERENCE-NAM-5.0
Zm00001eb011280	B73 Zm00001eb.1	protein_coding		Phytocyanin domain-containing protein	483	chr1	36357196	36357678	1	Zea mays	Zm-B73-REFERENCE-NAM-5.0
Zm00001eb011380	B73 Zm00001eb.1	protein_coding		Phospholipase A2-alpha	2154	chr1	36920061	36922214	1	Zea mays	Zm-B73-REFERENCE-NAM-5.0
Zm00001eb011480	B73 Zm00001eb.1	protein_coding		MAP kinase kinase kinase10	5721	chr1	37417941	37423661	-1	Zea mays	Zm-B73-REFERENCE-NAM-5.0
Zm00001eb011640	B73 Zm00001eb.1	protein_coding		LAG1 longevity assurance homolog 2	7347	chr1	38026847	38034193	-1	Zea mays	Zm-B73-REFERENCE-NAM-5.0
Zm00001eb011680	B73 Zm00001eb.1	protein_coding		Zinc finger	2372	chr1	38158712	38161083	-1	Zea mays	Zm-B73-REFERENCE-NAM-5.0
Zm00001eb011880	B73 Zm00001eb.1	protein_coding		SHSP domain-containing protein	1049	chr1	38574688	38575736	1	Zea mays	Zm-B73-REFERENCE-NAM-5.0
Zm00001eb011930	B73 Zm00001eb.1	protein_coding		SHSP domain-containing protein	885	chr1	38791422	38792306	1	Zea mays	Zm-B73-REFERENCE-NAM-5.0
Zm00001eb012040	B73 Zm00001eb.1	protein_coding		Protein-serine/threonine phosphatase	2155	chr1	39067264	39069418	-1	Zea mays	Zm-B73-REFERENCE-NAM-5.0
Zm00001eb012160	B73 Zm00001eb.1	protein_coding		TOG domain-containing protein	3416	chr1	39677807	39681222	-1	Zea mays	Zm-B73-REFERENCE-NAM-5.0
Zm00001eb012240	B73 Zm00001eb.1	protein_coding			339	chr1	39845953	39846291	1	Zea mays	Zm-B73-REFERENCE-NAM-5.0
Zm00001eb012270	B73 Zm00001eb.1	protein_coding	LOC100273259	Catalytic/ hydrolase	2367	chr1	40006279	40008645	1	Zea mays	Zm-B73-REFERENCE-NAM-5.0
Zm00001eb012280	B73 Zm00001eb.1	protein_coding		Scarecrow-like protein 9	3693	chr1	40089910	40093602	-1	Zea mays	Zm-B73-REFERENCE-NAM-5.0
Zm00001eb012310	B73 Zm00001eb.1	protein_coding		Initiator binding protein1	5503	chr1	40290648	40296150	1	Zea mays	Zm-B73-REFERENCE-NAM-5.0
Zm00001eb012360	B73 Zm00001eb.1	protein_coding		E3 ubiquitin-protein ligase XB3	2877	chr1	40520054	40522930	-1	Zea mays	Zm-B73-REFERENCE-NAM-5.0
Zm00001eb012390	B73 Zm00001eb.1	protein_coding		ENTH domain-containing protein	3258	chr1	40664014	40667271	-1	Zea mays	Zm-B73-REFERENCE-NAM-5.0
Zm00001eb012560	B73 Zm00001eb.1	protein_coding		Embryogenesis transmembrane protein-like	3786	chr1	41367493	41371278	1	Zea mays	Zm-B73-REFERENCE-NAM-5.0
Zm00001eb012590	B73 Zm00001eb.1	protein_coding		trifunctional UDP-glucose 4	3825	chr1	41419800	41423624	1	Zea mays	Zm-B73-REFERENCE-NAM-5.0
Zm00001eb012690	B73 Zm00001eb.1	protein_coding			1186	chr1	41866596	41867781	-1	Zea mays	Zm-B73-REFERENCE-NAM-5.0
Zm00001eb012780	B73 Zm00001eb.1	protein_coding		Glycolipid permease LtaA	3704	chr1	42333400	42337103	1	Zea mays	Zm-B73-REFERENCE-NAM-5.0
Zm00001eb012920	B73 Zm00001eb.1	protein_coding		GST N-terminal domain-containing protein	2234	chr1	42956219	42958452	-1	Zea mays	Zm-B73-REFERENCE-NAM-5.0
Zm00001eb013100	B73 Zm00001eb.1	protein_coding		Mitogen-activated protein kinase	3041	chr1	43531905	43534945	-1	Zea mays	Zm-B73-REFERENCE-NAM-5.0
Zm00001eb013120	B73 Zm00001eb.1	protein_coding		Putative sugar phosphate/phosphate translocator	3328	chr1	43633059	43636386	1	Zea mays	Zm-B73-REFERENCE-NAM-5.0
Zm00001eb013150	B73 Zm00001eb.1	protein_coding		Cytoplasmic phosphatidylinositol transfer protein 1	2887	chr1	43868016	43870902	-1	Zea mays	Zm-B73-REFERENCE-NAM-5.0
Zm00001eb013360	B73 Zm00001eb.1	protein_coding		Jasmonate-regulated gene 21	5717	chr1	44729549	44735265	1	Zea mays	Zm-B73-REFERENCE-NAM-5.0
Zm00001eb013450	B73 Zm00001eb.1	protein_coding		Protein-serine/threonine phosphatase	2075	chr1	45160373	45162447	1	Zea mays	Zm-B73-REFERENCE-NAM-5.0
Zm00001eb013520	B73 Zm00001eb.1	protein_coding		Pyruvate decarboxylase	3177	chr1	45311753	45314929	-1	Zea mays	Zm-B73-REFERENCE-NAM-5.0
Zm00001eb013810	B73 Zm00001eb.1	protein_coding		Laccase	3037	chr1	46245762	46248798	1	Zea mays	Zm-B73-REFERENCE-NAM-5.0
Zm00001eb013910	B73 Zm00001eb.1	protein_coding		Wound-induced protein 1	1129	chr1	46569686	46570814	-1	Zea mays	Zm-B73-REFERENCE-NAM-5.0
Zm00001eb014050	B73 Zm00001eb.1	protein_coding		J domain-containing protein	1472	chr1	47138018	47139489	-1	Zea mays	Zm-B73-REFERENCE-NAM-5.0
Zm00001eb014210	B73 Zm00001eb.1	protein_coding			1194	chr1	47786677	47787870	1	Zea mays	Zm-B73-REFERENCE-NAM-5.0
Zm00001eb014930	B73 Zm00001eb.1	protein_coding			1752	chr1	50281439	50283190	-1	Zea mays	Zm-B73-REFERENCE-NAM-5.0
Zm00001eb014980	B73 Zm00001eb.1	protein_coding		Transcription factor bHLH148	1329	chr1	50820070	50821398	1	Zea mays	Zm-B73-REFERENCE-NAM-5.0
Zm00001eb015120	B73 Zm00001eb.1	protein_coding		Myb domain protein 112	2321	chr1	51297898	51300218	-1	Zea mays	Zm-B73-REFERENCE-NAM-5.0
Zm00001eb015130	B73 Zm00001eb.1	protein_coding		Hexosyltransferase	1866	chr1	51436318	51438183	1	Zea mays	Zm-B73-REFERENCE-NAM-5.0
Zm00001eb015380	B73 Zm00001eb.1	protein_coding		ELMO domain-containing protein	3916	chr1	52635772	52639687	1	Zea mays	Zm-B73-REFERENCE-NAM-5.0
Zm00001eb015400	B73 Zm00001eb.1	protein_coding		J domain-containing protein	931	chr1	52648717	52649647	-1	Zea mays	Zm-B73-REFERENCE-NAM-5.0
Zm00001eb015550	B73 Zm00001eb.1	protein_coding		thioredoxin-like 1-1	2556	chr1	53328775	53331330	-1	Zea mays	Zm-B73-REFERENCE-NAM-5.0
Zm00001eb015570	B73 Zm00001eb.1	protein_coding		NAC domain-containing protein	2119	chr1	53479632	53481750	-1	Zea mays	Zm-B73-REFERENCE-NAM-5.0
Zm00001eb015630	B73 Zm00001eb.1	protein_coding		NAC domain-containing protein	2231	chr1	53708870	53711100	-1	Zea mays	Zm-B73-REFERENCE-NAM-5.0
Zm00001eb015800	B73 Zm00001eb.1	protein_coding		Putative calcium-binding protein CML32	2491	chr1	54690749	54693239	-1	Zea mays	Zm-B73-REFERENCE-NAM-5.0
Zm00001eb015930	B73 Zm00001eb.1	protein_coding		receptor-like protein kinase FERONIA	3993	chr1	55485786	55489778	1	Zea mays	Zm-B73-REFERENCE-NAM-5.0
Zm00001eb015970	B73 Zm00001eb.1	protein_coding			3430	chr1	55589429	55592858	1	Zea mays	Zm-B73-REFERENCE-NAM-5.0
Zm00001eb015990	B73 Zm00001eb.1	protein_coding	LOC100383379	Lung seven transmembrane receptor family protein	6205	chr1	55660148	55666352	-1	Zea mays	Zm-B73-REFERENCE-NAM-5.0
Zm00001eb016180	B73 Zm00001eb.1	protein_coding		Non-specific serine/threonine protein kinase	3301	chr1	56683403	56686703	1	Zea mays	Zm-B73-REFERENCE-NAM-5.0
Zm00001eb016200	B73 Zm00001eb.1	protein_coding		BHLH transcription factor	1822	chr1	56694785	56696606	-1	Zea mays	Zm-B73-REFERENCE-NAM-5.0
Zm00001eb016800	B73 Zm00001eb.1	protein_coding		Zinc finger protein CONSTANS-LIKE 13	4865	chr1	59903736	59908600	1	Zea mays	Zm-B73-REFERENCE-NAM-5.0
Zm00001eb016850	B73 Zm00001eb.1	protein_coding		UDP-glucose 4-epimerase 2	4743	chr1	60116547	60121289	1	Zea mays	Zm-B73-REFERENCE-NAM-5.0
Zm00001eb016920	B73 Zm00001eb.1	protein_coding		Beta-amylase	2978	chr1	60234632	60237609	1	Zea mays	Zm-B73-REFERENCE-NAM-5.0
Zm00001eb017030	B73 Zm00001eb.1	protein_coding		Isoflavone 2'-hydroxylase	3115	chr1	60830176	60833290	1	Zea mays	Zm-B73-REFERENCE-NAM-5.0
Zm00001eb017140	B73 Zm00001eb.1	protein_coding		IQ-domain 11	3767	chr1	61258171	61261937	1	Zea mays	Zm-B73-REFERENCE-NAM-5.0
Zm00001eb017340	B73 Zm00001eb.1	protein_coding		F-box protein GID2	2422	chr1	62080608	62083029	-1	Zea mays	Zm-B73-REFERENCE-NAM-5.0
Zm00001eb017400	B73 Zm00001eb.1	protein_coding		S-norcoclaurine synthase 1	1781	chr1	62276072	62277852	-1	Zea mays	Zm-B73-REFERENCE-NAM-5.0
Zm00001eb017550	B73 Zm00001eb.1	protein_coding			863	chr1	62609897	62610759	1	Zea mays	Zm-B73-REFERENCE-NAM-5.0
Zm00001eb017620	B73 Zm00001eb.1	protein_coding		Flavonoid 3'-monooxygenase	2516	chr1	62696280	62698795	1	Zea mays	Zm-B73-REFERENCE-NAM-5.0
Zm00001eb017640	B73 Zm00001eb.1	protein_coding		Flavonoid 3'-monooxygenase	2285	chr1	62897751	62900035	1	Zea mays	Zm-B73-REFERENCE-NAM-5.0
Zm00001eb017760	B73 Zm00001eb.1	protein_coding		Sugar transporter ERD6-like 16	4368	chr1	63171957	63176324	-1	Zea mays	Zm-B73-REFERENCE-NAM-5.0
Zm00001eb017790	B73 Zm00001eb.1	protein_coding			675	chr1	63228577	63229251	-1	Zea mays	Zm-B73-REFERENCE-NAM-5.0
Zm00001eb017800	B73 Zm00001eb.1	protein_coding		probable serine/threonine-protein kinase PBL15	2421	chr1	63240240	63242660	1	Zea mays	Zm-B73-REFERENCE-NAM-5.0
Zm00001eb018000	B73 Zm00001eb.1	protein_coding		Protein-serine/threonine kinase	5806	chr1	64134895	64140700	1	Zea mays	Zm-B73-REFERENCE-NAM-5.0
Zm00001eb018030	B73 Zm00001eb.1	protein_coding		Cytochrome P450 family protein	66113	chr1	64147000	64213112	1	Zea mays	Zm-B73-REFERENCE-NAM-5.0
Zm00001eb018600	B73 Zm00001eb.1	protein_coding		3-ketoacyl-CoA synthase	2041	chr1	66197696	66199736	1	Zea mays	Zm-B73-REFERENCE-NAM-5.0
Zm00001eb018700	B73 Zm00001eb.1	protein_coding		WD domain	4312	chr1	66867933	66872244	1	Zea mays	Zm-B73-REFERENCE-NAM-5.0
Zm00001eb018720	B73 Zm00001eb.1	protein_coding			2352	chr1	67190398	67192749	1	Zea mays	Zm-B73-REFERENCE-NAM-5.0
Zm00001eb018730	B73 Zm00001eb.1	protein_coding		Carboxypeptidase	4602	chr1	67224567	67229168	1	Zea mays	Zm-B73-REFERENCE-NAM-5.0
Zm00001eb019370	B73 Zm00001eb.1	protein_coding			1313	chr1	69765381	69766693	1	Zea mays	Zm-B73-REFERENCE-NAM-5.0
Zm00001eb019470	B73 Zm00001eb.1	protein_coding		Tify domain-containing protein	2455	chr1	70425502	70427956	-1	Zea mays	Zm-B73-REFERENCE-NAM-5.0
Zm00001eb019570	B73 Zm00001eb.1	protein_coding			1567	chr1	71083709	71085275	-1	Zea mays	Zm-B73-REFERENCE-NAM-5.0
Zm00001eb019650	B73 Zm00001eb.1	protein_coding		Lon N-terminal domain-containing protein	3045	chr1	71608357	71611401	-1	Zea mays	Zm-B73-REFERENCE-NAM-5.0
Zm00001eb019930	B73 Zm00001eb.1	protein_coding		LOB domain-containing protein	1369	chr1	72968908	72970276	-1	Zea mays	Zm-B73-REFERENCE-NAM-5.0
Zm00001eb020450	B73 Zm00001eb.1	protein_coding			2535	chr1	75983731	75986265	1	Zea mays	Zm-B73-REFERENCE-NAM-5.0
Zm00001eb020530	B73 Zm00001eb.1	protein_coding			718	chr1	76667359	76668076	-1	Zea mays	Zm-B73-REFERENCE-NAM-5.0
Zm00001eb020740	B73 Zm00001eb.1	protein_coding	LOC100193187	LOB domain-containing protein	1414	chr1	77867200	77868613	-1	Zea mays	Zm-B73-REFERENCE-NAM-5.0
Zm00001eb021010	B73 Zm00001eb.1	protein_coding		cysteine-rich and transmembrane domain-containing protein A-like	2041	chr1	79387479	79389519	-1	Zea mays	Zm-B73-REFERENCE-NAM-5.0
Zm00001eb021270	B73 Zm00001eb.1	protein_coding		Trehalase	4786	chr1	80821277	80826062	-1	Zea mays	Zm-B73-REFERENCE-NAM-5.0
Zm00001eb021350	B73 Zm00001eb.1	protein_coding		RHOMBOID-like protein (Fragment)	2382	chr1	81102850	81105231	1	Zea mays	Zm-B73-REFERENCE-NAM-5.0
Zm00001eb021380	B73 Zm00001eb.1	protein_coding		F-box family protein	2573	chr1	81290276	81292848	1	Zea mays	Zm-B73-REFERENCE-NAM-5.0
Zm00001eb021450	B73 Zm00001eb.1	protein_coding			3644	chr1	81712895	81716538	1	Zea mays	Zm-B73-REFERENCE-NAM-5.0
Zm00001eb021470	B73 Zm00001eb.1	protein_coding		LysM domain-containing protein	471	chr1	81744596	81745066	1	Zea mays	Zm-B73-REFERENCE-NAM-5.0
Zm00001eb021510	B73 Zm00001eb.1	protein_coding		Phospholipase D	6236	chr1	81758748	81764983	-1	Zea mays	Zm-B73-REFERENCE-NAM-5.0
Zm00001eb021590	B73 Zm00001eb.1	protein_coding		Glutathione transferase31	1120	chr1	82102525	82103644	-1	Zea mays	Zm-B73-REFERENCE-NAM-5.0
Zm00001eb021720	B73 Zm00001eb.1	protein_coding			1212	chr1	82588377	82589588	1	Zea mays	Zm-B73-REFERENCE-NAM-5.0
Zm00001eb021980	B73 Zm00001eb.1	protein_coding			3025	chr1	83761996	83765020	1	Zea mays	Zm-B73-REFERENCE-NAM-5.0
Zm00001eb022330	B73 Zm00001eb.1	protein_coding		Protein-serine/threonine phosphatase	3299	chr1	85530450	85533748	1	Zea mays	Zm-B73-REFERENCE-NAM-5.0
Zm00001eb022360	B73 Zm00001eb.1	protein_coding		Carboxypeptidase	2820	chr1	85638301	85641120	-1	Zea mays	Zm-B73-REFERENCE-NAM-5.0
Zm00001eb022380	B73 Zm00001eb.1	protein_coding		Phosphate-induced protein 1	1226	chr1	85658516	85659741	1	Zea mays	Zm-B73-REFERENCE-NAM-5.0
Zm00001eb022390	B73 Zm00001eb.1	protein_coding			339	chr1	85708099	85708437	-1	Zea mays	Zm-B73-REFERENCE-NAM-5.0
Zm00001eb022580	B73 Zm00001eb.1	protein_coding		Hippocampus abundant transcript 1 protein	4638	chr1	86774682	86779319	-1	Zea mays	Zm-B73-REFERENCE-NAM-5.0
Zm00001eb022630	B73 Zm00001eb.1	protein_coding		NEP1-interacting protein 1	2501	chr1	86933460	86935960	-1	Zea mays	Zm-B73-REFERENCE-NAM-5.0
Zm00001eb022710	B73 Zm00001eb.1	protein_coding		Xyloglucan endotransglucosylase/hydrolase	1927	chr1	87384846	87386772	1	Zea mays	Zm-B73-REFERENCE-NAM-5.0
Zm00001eb022760	B73 Zm00001eb.1	protein_coding		RING-H2 finger protein ATL54	1025	chr1	87989545	87990569	1	Zea mays	Zm-B73-REFERENCE-NAM-5.0
Zm00001eb022860	B73 Zm00001eb.1	protein_coding		Exonuclease domain-containing protein	4907	chr1	88750445	88755351	1	Zea mays	Zm-B73-REFERENCE-NAM-5.0
Zm00001eb022890	B73 Zm00001eb.1	protein_coding		Putative transporter arsB	2754	chr1	88831037	88833790	-1	Zea mays	Zm-B73-REFERENCE-NAM-5.0
Zm00001eb022980	B73 Zm00001eb.1	protein_coding		Proline dehydrogenase	2726	chr1	89503489	89506214	1	Zea mays	Zm-B73-REFERENCE-NAM-5.0
Zm00001eb023130	B73 Zm00001eb.1	protein_coding		Presqualene diphosphate phosphatase-like	1317	chr1	90310924	90312240	-1	Zea mays	Zm-B73-REFERENCE-NAM-5.0
Zm00001eb023280	B73 Zm00001eb.1	protein_coding		Metalloendoproteinase 1-MMP	1934	chr1	91892329	91894262	1	Zea mays	Zm-B73-REFERENCE-NAM-5.0
Zm00001eb023350	B73 Zm00001eb.1	protein_coding		Transcription factor UNE10	5124	chr1	92292865	92297988	1	Zea mays	Zm-B73-REFERENCE-NAM-5.0
Zm00001eb023400	B73 Zm00001eb.1	protein_coding		Beta expansin 3	1503	chr1	92565596	92567098	1	Zea mays	Zm-B73-REFERENCE-NAM-5.0
Zm00001eb023520	B73 Zm00001eb.1	protein_coding		putative glucuronosyltransferase PGSIP8	3428	chr1	93485154	93488581	-1	Zea mays	Zm-B73-REFERENCE-NAM-5.0
Zm00001eb023620	B73 Zm00001eb.1	protein_coding		Homeobox-leucine zipper protein HAT4	1654	chr1	94358821	94360474	1	Zea mays	Zm-B73-REFERENCE-NAM-5.0
Zm00001eb023680	B73 Zm00001eb.1	protein_coding		Ethylene-responsive transcription factor ERF105	1049	chr1	94908941	94909989	-1	Zea mays	Zm-B73-REFERENCE-NAM-5.0
Zm00001eb023740	B73 Zm00001eb.1	protein_coding		Phospholipase A1-Ibeta2	1951	chr1	95417003	95418953	-1	Zea mays	Zm-B73-REFERENCE-NAM-5.0
Zm00001eb023850	B73 Zm00001eb.1	protein_coding			1554	chr1	96169569	96171122	-1	Zea mays	Zm-B73-REFERENCE-NAM-5.0
Zm00001eb023950	B73 Zm00001eb.1	protein_coding		Beta-amylase	3689	chr1	96540918	96544606	-1	Zea mays	Zm-B73-REFERENCE-NAM-5.0
Zm00001eb024300	B73 Zm00001eb.1	protein_coding		NAC domain-containing protein	1961	chr1	99500136	99502096	1	Zea mays	Zm-B73-REFERENCE-NAM-5.0
Zm00001eb024330	B73 Zm00001eb.1	protein_coding		Transcription factor MYC2	2694	chr1	99764540	99767233	-1	Zea mays	Zm-B73-REFERENCE-NAM-5.0
Zm00001eb024620	B73 Zm00001eb.1	protein_coding		plant intracellular Ras-group-related LRR protein 5-like	8199	chr1	102042131	102050329	-1	Zea mays	Zm-B73-REFERENCE-NAM-5.0
Zm00001eb024680	B73 Zm00001eb.1	protein_coding		Homeobox-leucine zipper protein ROC3	5962	chr1	102371631	102377592	-1	Zea mays	Zm-B73-REFERENCE-NAM-5.0
Zm00001eb025020	B73 Zm00001eb.1	protein_coding		Lysine-specific demethylase REF6	6516	chr1	105261223	105267738	1	Zea mays	Zm-B73-REFERENCE-NAM-5.0
Zm00001eb025190	B73 Zm00001eb.1	protein_coding		Hyperosmolality-gated Ca2 permeable channel	6334	chr1	107363828	107370161	-1	Zea mays	Zm-B73-REFERENCE-NAM-5.0
Zm00001eb025240	B73 Zm00001eb.1	protein_coding		Pentatricopeptide repeat-containing protein	4021	chr1	107672735	107676755	1	Zea mays	Zm-B73-REFERENCE-NAM-5.0
Zm00001eb025540	B73 Zm00001eb.1	protein_coding		Receptor-like serine/threonine-protein kinase	2879	chr1	109378517	109381395	1	Zea mays	Zm-B73-REFERENCE-NAM-5.0
Zm00001eb025550	B73 Zm00001eb.1	protein_coding		Serine carboxypeptidase-like 19	4723	chr1	109424600	109429322	-1	Zea mays	Zm-B73-REFERENCE-NAM-5.0
Zm00001eb026090	B73 Zm00001eb.1	protein_coding		Protein DETOXIFICATION	3699	chr1	116836777	116840475	1	Zea mays	Zm-B73-REFERENCE-NAM-5.0
Zm00001eb026440	B73 Zm00001eb.1	protein_coding		Thaumatin-like protein 1a	2208	chr1	121179456	121181663	1	Zea mays	Zm-B73-REFERENCE-NAM-5.0
Zm00001eb026770	B73 Zm00001eb.1	protein_coding			970	chr1	124842187	124843156	1	Zea mays	Zm-B73-REFERENCE-NAM-5.0
Zm00001eb026800	B73 Zm00001eb.1	protein_coding			1523	chr1	125220808	125222330	-1	Zea mays	Zm-B73-REFERENCE-NAM-5.0
Zm00001eb026840	B73 Zm00001eb.1	protein_coding		Glucan endo-1	2341	chr1	126015921	126018261	1	Zea mays	Zm-B73-REFERENCE-NAM-5.0
Zm00001eb027390	B73 Zm00001eb.1	protein_coding			3224	chr1	131418852	131422075	-1	Zea mays	Zm-B73-REFERENCE-NAM-5.0
Zm00001eb027690	B73 Zm00001eb.1	protein_coding			395	chr1	140648335	140648729	1	Zea mays	Zm-B73-REFERENCE-NAM-5.0
Zm00001eb027740	B73 Zm00001eb.1	protein_coding			2040	chr1	141484508	141486547	-1	Zea mays	Zm-B73-REFERENCE-NAM-5.0
Zm00001eb027860	B73 Zm00001eb.1	protein_coding		Homeobox-leucine zipper protein HOX20	2682	chr1	143509873	143512554	1	Zea mays	Zm-B73-REFERENCE-NAM-5.0
Zm00001eb028210	B73 Zm00001eb.1	protein_coding		WD repeat-containing protein	7865	chr1	147642696	147650560	1	Zea mays	Zm-B73-REFERENCE-NAM-5.0
Zm00001eb028610	B73 Zm00001eb.1	protein_coding		Transcription factor MYB78	2174	chr1	152367682	152369855	-1	Zea mays	Zm-B73-REFERENCE-NAM-5.0
Zm00001eb028680	B73 Zm00001eb.1	protein_coding		Boron transporter	5051	chr1	153052309	153057359	1	Zea mays	Zm-B73-REFERENCE-NAM-5.0
Zm00001eb028770	B73 Zm00001eb.1	protein_coding		Calcium binding EF-hand protein	2814	chr1	153981851	153984664	-1	Zea mays	Zm-B73-REFERENCE-NAM-5.0
Zm00001eb029590	B73 Zm00001eb.1	protein_coding			1722	chr1	160890545	160892266	1	Zea mays	Zm-B73-REFERENCE-NAM-5.0
Zm00001eb029710	B73 Zm00001eb.1	protein_coding		Hexosyltransferase	6469	chr1	162160055	162166523	1	Zea mays	Zm-B73-REFERENCE-NAM-5.0
Zm00001eb029980	B73 Zm00001eb.1	protein_coding		Keratin	1362	chr1	164561329	164562690	1	Zea mays	Zm-B73-REFERENCE-NAM-5.0
Zm00001eb030170	B73 Zm00001eb.1	protein_coding		Isoflavone 2'-hydroxylase	2392	chr1	165900780	165903171	-1	Zea mays	Zm-B73-REFERENCE-NAM-5.0
Zm00001eb030280	B73 Zm00001eb.1	protein_coding			2775	chr1	166411566	166414340	-1	Zea mays	Zm-B73-REFERENCE-NAM-5.0
Zm00001eb030740	B73 Zm00001eb.1	protein_coding			1111	chr1	170701558	170702668	1	Zea mays	Zm-B73-REFERENCE-NAM-5.0
Zm00001eb031190	B73 Zm00001eb.1	protein_coding		Auxin-responsive protein	1795	chr1	174585559	174587353	1	Zea mays	Zm-B73-REFERENCE-NAM-5.0
Zm00001eb031210	B73 Zm00001eb.1	protein_coding		Basic leucine zipper 25	4920	chr1	174624195	174629114	1	Zea mays	Zm-B73-REFERENCE-NAM-5.0
Zm00001eb031880	B73 Zm00001eb.1	protein_coding			1278	chr1	178409522	178410799	-1	Zea mays	Zm-B73-REFERENCE-NAM-5.0
Zm00001eb031990	B73 Zm00001eb.1	protein_coding			5533	chr1	178916136	178921668	-1	Zea mays	Zm-B73-REFERENCE-NAM-5.0
Zm00001eb032050	B73 Zm00001eb.1	protein_coding		RING-H2 finger protein ATL70	460	chr1	179369002	179369461	1	Zea mays	Zm-B73-REFERENCE-NAM-5.0
Zm00001eb032220	B73 Zm00001eb.1	protein_coding			3907	chr1	180117752	180121658	1	Zea mays	Zm-B73-REFERENCE-NAM-5.0
Zm00001eb032500	B73 Zm00001eb.1	protein_coding		dihydroceramide fatty acyl 2-hydroxylase FAH1	4687	chr1	181853668	181858354	1	Zea mays	Zm-B73-REFERENCE-NAM-5.0
Zm00001eb033130	B73 Zm00001eb.1	protein_coding		ATPase 3	1911	chr1	184677726	184679636	-1	Zea mays	Zm-B73-REFERENCE-NAM-5.0
Zm00001eb033140	B73 Zm00001eb.1	protein_coding		Putative mitochondrial chaperone BCS1-B	2689	chr1	184693662	184696350	-1	Zea mays	Zm-B73-REFERENCE-NAM-5.0
Zm00001eb033470	B73 Zm00001eb.1	protein_coding		RNA-binding protein CP33	1780	chr1	186172693	186174472	-1	Zea mays	Zm-B73-REFERENCE-NAM-5.0
Zm00001eb033580	B73 Zm00001eb.1	protein_coding		NMO domain-containing protein	2458	chr1	186458606	186461063	1	Zea mays	Zm-B73-REFERENCE-NAM-5.0
Zm00001eb033870	B73 Zm00001eb.1	protein_coding		Galactinol--sucrose galactosyltransferase	115238	chr1	187650116	187765353	1	Zea mays	Zm-B73-REFERENCE-NAM-5.0
Zm00001eb034050	B73 Zm00001eb.1	protein_coding		small heat shock protein	1369	chr1	188097508	188098876	-1	Zea mays	Zm-B73-REFERENCE-NAM-5.0
Zm00001eb034130	B73 Zm00001eb.1	protein_coding		Heat shock protein 90	4663	chr1	188402249	188406911	-1	Zea mays	Zm-B73-REFERENCE-NAM-5.0
Zm00001eb034280	B73 Zm00001eb.1	protein_coding		Calcium-binding EF-hand family like-protein	414	chr1	189074127	189074540	-1	Zea mays	Zm-B73-REFERENCE-NAM-5.0
Zm00001eb034370	B73 Zm00001eb.1	protein_coding		Wall-associated receptor kinase 3	4934	chr1	189633997	189638930	-1	Zea mays	Zm-B73-REFERENCE-NAM-5.0
Zm00001eb034520	B73 Zm00001eb.1	protein_coding		Protein kinase domain-containing protein	6901	chr1	190813517	190820417	-1	Zea mays	Zm-B73-REFERENCE-NAM-5.0
Zm00001eb034610	B73 Zm00001eb.1	protein_coding		Protein kinase domain-containing protein	3945	chr1	191255442	191259386	-1	Zea mays	Zm-B73-REFERENCE-NAM-5.0
Zm00001eb034690	B73 Zm00001eb.1	protein_coding		Beta-(1	3807	chr1	191356052	191359858	1	Zea mays	Zm-B73-REFERENCE-NAM-5.0
Zm00001eb034800	B73 Zm00001eb.1	protein_coding		Leucine-rich repeat receptor-like protein kinase PEPR1	3599	chr1	191776262	191779860	-1	Zea mays	Zm-B73-REFERENCE-NAM-5.0
Zm00001eb035050	B73 Zm00001eb.1	protein_coding		Bromo domain-containing protein	3807	chr1	192648465	192652271	-1	Zea mays	Zm-B73-REFERENCE-NAM-5.0
Zm00001eb035440	B73 Zm00001eb.1	protein_coding		L-ascorbate peroxidase	3071	chr1	193920587	193923657	1	Zea mays	Zm-B73-REFERENCE-NAM-5.0
Zm00001eb035680	B73 Zm00001eb.1	protein_coding		probable mitochondrial adenine nucleotide transporter BTL1	4605	chr1	194937740	194942344	1	Zea mays	Zm-B73-REFERENCE-NAM-5.0
Zm00001eb035690	B73 Zm00001eb.1	protein_coding		Exocyst subunit Exo70 family protein (Fragment)	2468	chr1	194942869	194945336	1	Zea mays	Zm-B73-REFERENCE-NAM-5.0
Zm00001eb035780	B73 Zm00001eb.1	protein_coding		oxysterol-binding protein-related protein 4C-like isoform X1	2839	chr1	195605713	195608551	-1	Zea mays	Zm-B73-REFERENCE-NAM-5.0
Zm00001eb035960	B73 Zm00001eb.1	protein_coding		Type II inositol polyphosphate 5-phosphatase 15	7447	chr1	196098404	196105850	1	Zea mays	Zm-B73-REFERENCE-NAM-5.0
Zm00001eb036040	B73 Zm00001eb.1	protein_coding		Transcription factor bHLH62	2864	chr1	196320110	196322973	1	Zea mays	Zm-B73-REFERENCE-NAM-5.0
Zm00001eb036050	B73 Zm00001eb.1	protein_coding		Ras-related protein ARA-4	2841	chr1	196348977	196351817	-1	Zea mays	Zm-B73-REFERENCE-NAM-5.0
Zm00001eb036130	B73 Zm00001eb.1	protein_coding		Peptidylprolyl isomerase	3739	chr1	196668259	196671997	1	Zea mays	Zm-B73-REFERENCE-NAM-5.0
Zm00001eb036270	B73 Zm00001eb.1	protein_coding		DNA/RNA helicase	4366	chr1	197377875	197382240	1	Zea mays	Zm-B73-REFERENCE-NAM-5.0
Zm00001eb036580	B73 Zm00001eb.1	protein_coding	LOC109709810	65-kDa microtubule-associated protein 8	4766	chr1	198212675	198217440	1	Zea mays	Zm-B73-REFERENCE-NAM-5.0
Zm00001eb036720	B73 Zm00001eb.1	protein_coding		Peroxidase	2978	chr1	198924930	198927907	-1	Zea mays	Zm-B73-REFERENCE-NAM-5.0
Zm00001eb036780	B73 Zm00001eb.1	protein_coding		ACT domain-containing protein ACR8	3211	chr1	199072694	199075904	1	Zea mays	Zm-B73-REFERENCE-NAM-5.0
Zm00001eb036970	B73 Zm00001eb.1	protein_coding		Zinc finger protein CONSTANS-LIKE 15	4611	chr1	199884092	199888702	-1	Zea mays	Zm-B73-REFERENCE-NAM-5.0
Zm00001eb036990	B73 Zm00001eb.1	protein_coding		Transcription factor bHLH137	2683	chr1	200045287	200047969	-1	Zea mays	Zm-B73-REFERENCE-NAM-5.0
Zm00001eb037040	B73 Zm00001eb.1	protein_coding		Ethylene-responsive transcription factor RAP2-2	1221	chr1	200199561	200200781	1	Zea mays	Zm-B73-REFERENCE-NAM-5.0
Zm00001eb037080	B73 Zm00001eb.1	protein_coding		Chitin elicitor receptor kinase 1	13325	chr1	200231909	200245233	1	Zea mays	Zm-B73-REFERENCE-NAM-5.0
Zm00001eb037470	B73 Zm00001eb.1	protein_coding		ABC transporter G family member 34	9051	chr1	201432526	201441576	1	Zea mays	Zm-B73-REFERENCE-NAM-5.0
Zm00001eb037480	B73 Zm00001eb.1	protein_coding		TCP domain-containing protein	1784	chr1	201545728	201547511	-1	Zea mays	Zm-B73-REFERENCE-NAM-5.0
Zm00001eb037500	B73 Zm00001eb.1	protein_coding		Pyridoxal phosphate-dependent transferases superfamily protein	2618	chr1	201601896	201604513	-1	Zea mays	Zm-B73-REFERENCE-NAM-5.0
Zm00001eb037600	B73 Zm00001eb.1	protein_coding		Heat stress transcription factor B-2b	1824	chr1	202091812	202093635	-1	Zea mays	Zm-B73-REFERENCE-NAM-5.0
Zm00001eb037640	B73 Zm00001eb.1	protein_coding		activator of 90 kDa heat shock protein ATPase homolog	3466	chr1	202206177	202209642	-1	Zea mays	Zm-B73-REFERENCE-NAM-5.0
Zm00001eb037670	B73 Zm00001eb.1	protein_coding		Homeobox-leucine zipper protein HOX27	2194	chr1	202541697	202543890	-1	Zea mays	Zm-B73-REFERENCE-NAM-5.0
Zm00001eb037690	B73 Zm00001eb.1	protein_coding		Glutamate decarboxylase	3855	chr1	202580318	202584172	-1	Zea mays	Zm-B73-REFERENCE-NAM-5.0
Zm00001eb038060	B73 Zm00001eb.1	protein_coding		Alpha-amylase isozyme 3C	1939	chr1	203982233	203984171	1	Zea mays	Zm-B73-REFERENCE-NAM-5.0
Zm00001eb038070	B73 Zm00001eb.1	protein_coding		AP2/ERF domain-containing protein	1333	chr1	203992008	203993340	1	Zea mays	Zm-B73-REFERENCE-NAM-5.0
Zm00001eb038880	B73 Zm00001eb.1	protein_coding		C2 domain-containing protein	1807	chr1	207280269	207282075	1	Zea mays	Zm-B73-REFERENCE-NAM-5.0
Zm00001eb038910	B73 Zm00001eb.1	protein_coding		Zinc finger protein STOP1	826	chr1	207646450	207647275	1	Zea mays	Zm-B73-REFERENCE-NAM-5.0
Zm00001eb039350	B73 Zm00001eb.1	protein_coding		Chlorophyllase-1	1404	chr1	209099892	209101295	-1	Zea mays	Zm-B73-REFERENCE-NAM-5.0
Zm00001eb040280	B73 Zm00001eb.1	protein_coding		Cytokinin dehydrogenase	4662	chr1	212363034	212367695	1	Zea mays	Zm-B73-REFERENCE-NAM-5.0
Zm00001eb040400	B73 Zm00001eb.1	protein_coding		GTP diphosphokinase	4281	chr1	212926581	212930861	-1	Zea mays	Zm-B73-REFERENCE-NAM-5.0
Zm00001eb040450	B73 Zm00001eb.1	protein_coding		Protein kinase domain-containing protein	2869	chr1	213043829	213046697	1	Zea mays	Zm-B73-REFERENCE-NAM-5.0
Zm00001eb040460	B73 Zm00001eb.1	protein_coding			802	chr1	213061915	213062716	1	Zea mays	Zm-B73-REFERENCE-NAM-5.0
Zm00001eb040550	B73 Zm00001eb.1	protein_coding		Respiratory burst oxidase E	5984	chr1	213598937	213604920	-1	Zea mays	Zm-B73-REFERENCE-NAM-5.0
Zm00001eb040560	B73 Zm00001eb.1	protein_coding		dormancy-associated protein homolog 3	1643	chr1	213746829	213748471	-1	Zea mays	Zm-B73-REFERENCE-NAM-5.0
Zm00001eb040580	B73 Zm00001eb.1	protein_coding		J domain-containing protein	1916	chr1	213912796	213914711	-1	Zea mays	Zm-B73-REFERENCE-NAM-5.0
Zm00001eb040610	B73 Zm00001eb.1	protein_coding		SAUR33-auxin-responsive SAUR family member	1158	chr1	214008995	214010152	-1	Zea mays	Zm-B73-REFERENCE-NAM-5.0
Zm00001eb040900	B73 Zm00001eb.1	protein_coding		Glutamine dumper 3	920	chr1	215299634	215300553	-1	Zea mays	Zm-B73-REFERENCE-NAM-5.0
Zm00001eb040920	B73 Zm00001eb.1	protein_coding		Protein kinase domain-containing protein	9622	chr1	215404943	215414564	-1	Zea mays	Zm-B73-REFERENCE-NAM-5.0
Zm00001eb041030	B73 Zm00001eb.1	protein_coding		fibroin heavy chain-like	1136	chr1	216023663	216024798	1	Zea mays	Zm-B73-REFERENCE-NAM-5.0
Zm00001eb041380	B73 Zm00001eb.1	protein_coding		Selenium-binding protein-like	2497	chr1	217932758	217935254	1	Zea mays	Zm-B73-REFERENCE-NAM-5.0
Zm00001eb041390	B73 Zm00001eb.1	protein_coding		Ribonuclease T(2)	1498	chr1	217938373	217939870	1	Zea mays	Zm-B73-REFERENCE-NAM-5.0
Zm00001eb041400	B73 Zm00001eb.1	protein_coding		Malate dehydrogenase	3052	chr1	217940242	217943293	-1	Zea mays	Zm-B73-REFERENCE-NAM-5.0
Zm00001eb041540	B73 Zm00001eb.1	protein_coding		Myb domain protein 106	2044	chr1	218782726	218784769	-1	Zea mays	Zm-B73-REFERENCE-NAM-5.0
Zm00001eb041630	B73 Zm00001eb.1	protein_coding		ClpS domain-containing protein	6836	chr1	219119840	219126675	1	Zea mays	Zm-B73-REFERENCE-NAM-5.0
Zm00001eb041700	B73 Zm00001eb.1	protein_coding		Glycosyltransferase	1781	chr1	219547437	219549217	-1	Zea mays	Zm-B73-REFERENCE-NAM-5.0
Zm00001eb041760	B73 Zm00001eb.1	protein_coding		Ultraviolet-B receptor UVR8	5340	chr1	219727014	219732353	1	Zea mays	Zm-B73-REFERENCE-NAM-5.0
Zm00001eb041770	B73 Zm00001eb.1	protein_coding		Alpha-humulene synthase	6812	chr1	219771382	219778193	-1	Zea mays	Zm-B73-REFERENCE-NAM-5.0
Zm00001eb041910	B73 Zm00001eb.1	protein_coding		Type IV inositol polyphosphate 5-phosphatase 9	2240	chr1	220794722	220796961	1	Zea mays	Zm-B73-REFERENCE-NAM-5.0
Zm00001eb042110	B73 Zm00001eb.1	protein_coding		ABC transporter domain-containing protein	7025	chr1	221741520	221748544	-1	Zea mays	Zm-B73-REFERENCE-NAM-5.0
Zm00001eb042160	B73 Zm00001eb.1	protein_coding			2909	chr1	222104864	222107772	-1	Zea mays	Zm-B73-REFERENCE-NAM-5.0
Zm00001eb042170	B73 Zm00001eb.1	protein_coding			1078	chr1	222145710	222146787	-1	Zea mays	Zm-B73-REFERENCE-NAM-5.0
Zm00001eb042190	B73 Zm00001eb.1	protein_coding			1170	chr1	222173632	222174801	1	Zea mays	Zm-B73-REFERENCE-NAM-5.0
Zm00001eb042220	B73 Zm00001eb.1	protein_coding		FCS-Like Zinc finger 6-like	1474	chr1	222345773	222347246	-1	Zea mays	Zm-B73-REFERENCE-NAM-5.0
Zm00001eb042240	B73 Zm00001eb.1	protein_coding		AP domain DRE binding factor	1570	chr1	222481118	222482687	1	Zea mays	Zm-B73-REFERENCE-NAM-5.0
Zm00001eb042310	B73 Zm00001eb.1	protein_coding	LOC100273565	Ubiquitin-protein ligase/ zinc ion binding protein	8285	chr1	223096659	223104943	1	Zea mays	Zm-B73-REFERENCE-NAM-5.0
Zm00001eb042460	B73 Zm00001eb.1	protein_coding			1209	chr1	224122062	224123270	1	Zea mays	Zm-B73-REFERENCE-NAM-5.0
Zm00001eb042570	B73 Zm00001eb.1	protein_coding		Phospholipid-transporting ATPase	17263	chr1	224491752	224509014	-1	Zea mays	Zm-B73-REFERENCE-NAM-5.0
Zm00001eb042600	B73 Zm00001eb.1	protein_coding		thioredoxin-like protein CITRX	2243	chr1	224703025	224705267	1	Zea mays	Zm-B73-REFERENCE-NAM-5.0
Zm00001eb042770	B73 Zm00001eb.1	protein_coding		Ribonuclease 3-like protein 3	3080	chr1	225691237	225694316	1	Zea mays	Zm-B73-REFERENCE-NAM-5.0
Zm00001eb043140	B73 Zm00001eb.1	protein_coding		G-type lectin S-receptor-like serine/threonine-protein kinase B120	4434	chr1	227683669	227688102	-1	Zea mays	Zm-B73-REFERENCE-NAM-5.0
Zm00001eb043480	B73 Zm00001eb.1	protein_coding			3392	chr1	228615380	228618771	1	Zea mays	Zm-B73-REFERENCE-NAM-5.0
Zm00001eb043520	B73 Zm00001eb.1	protein_coding			452	chr1	228772892	228773343	1	Zea mays	Zm-B73-REFERENCE-NAM-5.0
Zm00001eb043800	B73 Zm00001eb.1	protein_coding		Actin-2	4134	chr1	229971008	229975141	-1	Zea mays	Zm-B73-REFERENCE-NAM-5.0
Zm00001eb043850	B73 Zm00001eb.1	protein_coding		Cyclic AMP-responsive element-binding protein	1486	chr1	230052044	230053529	-1	Zea mays	Zm-B73-REFERENCE-NAM-5.0
Zm00001eb044020	B73 Zm00001eb.1	protein_coding		Putative disease resistance protein RGA3	4192	chr1	230909540	230913731	-1	Zea mays	Zm-B73-REFERENCE-NAM-5.0
Zm00001eb044260	B73 Zm00001eb.1	protein_coding		Calcium uniporter protein	3983	chr1	231773324	231777306	-1	Zea mays	Zm-B73-REFERENCE-NAM-5.0
Zm00001eb044500	B73 Zm00001eb.1	protein_coding		CBS domain-containing protein CBSX5	2227	chr1	232438220	232440446	-1	Zea mays	Zm-B73-REFERENCE-NAM-5.0
Zm00001eb044840	B73 Zm00001eb.1	protein_coding		Alpha-galactosidase	11980	chr1	233748730	233760709	-1	Zea mays	Zm-B73-REFERENCE-NAM-5.0
Zm00001eb044960	B73 Zm00001eb.1	protein_coding		Basic secretory protease	1068	chr1	234149574	234150641	-1	Zea mays	Zm-B73-REFERENCE-NAM-5.0
Zm00001eb044970	B73 Zm00001eb.1	protein_coding		Syntaxin-24	1460	chr1	234172861	234174320	1	Zea mays	Zm-B73-REFERENCE-NAM-5.0
Zm00001eb045370	B73 Zm00001eb.1	protein_coding			5967	chr1	235365646	235371612	1	Zea mays	Zm-B73-REFERENCE-NAM-5.0
Zm00001eb045640	B73 Zm00001eb.1	protein_coding		Auxin response factor	4417	chr1	236387537	236391953	-1	Zea mays	Zm-B73-REFERENCE-NAM-5.0
Zm00001eb045690	B73 Zm00001eb.1	protein_coding		Cytokinin riboside 5'-monophosphate phosphoribohydrolase	3130	chr1	236594878	236598007	-1	Zea mays	Zm-B73-REFERENCE-NAM-5.0
Zm00001eb046040	B73 Zm00001eb.1	protein_coding		Beta-glucosidase GBA2 type family protein	9231	chr1	238346089	238355319	1	Zea mays	Zm-B73-REFERENCE-NAM-5.0
Zm00001eb046170	B73 Zm00001eb.1	protein_coding		Peptide transporter PTR3-A	3773	chr1	239097082	239100854	-1	Zea mays	Zm-B73-REFERENCE-NAM-5.0
Zm00001eb046750	B73 Zm00001eb.1	protein_coding		RAB GTPase homolog C2A	10612	chr1	241111283	241121894	1	Zea mays	Zm-B73-REFERENCE-NAM-5.0
Zm00001eb046960	B73 Zm00001eb.1	protein_coding		CitMHS domain-containing protein	9076	chr1	241532206	241541281	-1	Zea mays	Zm-B73-REFERENCE-NAM-5.0
Zm00001eb047060	B73 Zm00001eb.1	protein_coding		High mobility group B1	5622	chr1	242062037	242067658	1	Zea mays	Zm-B73-REFERENCE-NAM-5.0
Zm00001eb047070	B73 Zm00001eb.1	protein_coding		H( )/Pi cotransporter	2458	chr1	242288483	242290940	1	Zea mays	Zm-B73-REFERENCE-NAM-5.0
Zm00001eb047120	B73 Zm00001eb.1	protein_coding		Peroxidase	1741	chr1	242409085	242410825	1	Zea mays	Zm-B73-REFERENCE-NAM-5.0
Zm00001eb047270	B73 Zm00001eb.1	protein_coding		Lectin receptor-type kinase	2397	chr1	242993438	242995834	-1	Zea mays	Zm-B73-REFERENCE-NAM-5.0
Zm00001eb047750	B73 Zm00001eb.1	protein_coding		Protein indeterminate-domain 7	3324	chr1	245247929	245251252	-1	Zea mays	Zm-B73-REFERENCE-NAM-5.0
Zm00001eb047760	B73 Zm00001eb.1	protein_coding		Heat stress transcription factor A-2c	3602	chr1	245254556	245258157	-1	Zea mays	Zm-B73-REFERENCE-NAM-5.0
Zm00001eb047780	B73 Zm00001eb.1	protein_coding		Chlorophyllase	1530	chr1	245464817	245466346	1	Zea mays	Zm-B73-REFERENCE-NAM-5.0
Zm00001eb047820	B73 Zm00001eb.1	protein_coding		Protein IQ-DOMAIN 14 isoform A	1922	chr1	245695990	245697911	1	Zea mays	Zm-B73-REFERENCE-NAM-5.0
Zm00001eb047990	B73 Zm00001eb.1	protein_coding		Plant-specific domain TIGR01615 family protein	1571	chr1	246581129	246582699	-1	Zea mays	Zm-B73-REFERENCE-NAM-5.0
Zm00001eb048280	B73 Zm00001eb.1	protein_coding		Histone-lysine N-methyltransferase ATXR4	8943	chr1	247894257	247903199	-1	Zea mays	Zm-B73-REFERENCE-NAM-5.0
Zm00001eb048370	B73 Zm00001eb.1	protein_coding		Cyclic dof factor 2	2184	chr1	248391712	248393895	1	Zea mays	Zm-B73-REFERENCE-NAM-5.0
Zm00001eb048410	B73 Zm00001eb.1	protein_coding		AvrRpt-cleavage domain-containing protein	859	chr1	248672526	248673384	-1	Zea mays	Zm-B73-REFERENCE-NAM-5.0
Zm00001eb048420	B73 Zm00001eb.1	protein_coding		probable serine/threonine-protein kinase PBL3	4957	chr1	248710951	248715907	-1	Zea mays	Zm-B73-REFERENCE-NAM-5.0
Zm00001eb048510	B73 Zm00001eb.1	protein_coding		Glyceraldehyde-3-phosphate dehydrogenase-like family protein	4752	chr1	249147896	249152647	-1	Zea mays	Zm-B73-REFERENCE-NAM-5.0
Zm00001eb048560	B73 Zm00001eb.1	protein_coding		Tyrosine/DOPA decarboxylase 2	1827	chr1	249520428	249522254	-1	Zea mays	Zm-B73-REFERENCE-NAM-5.0
Zm00001eb048640	B73 Zm00001eb.1	protein_coding			1299	chr1	250152014	250153312	-1	Zea mays	Zm-B73-REFERENCE-NAM-5.0
Zm00001eb048770	B73 Zm00001eb.1	protein_coding		Tify domain-containing protein	708	chr1	250545691	250546398	1	Zea mays	Zm-B73-REFERENCE-NAM-5.0
Zm00001eb048930	B73 Zm00001eb.1	protein_coding		Potassium transporter	5036	chr1	251364475	251369510	-1	Zea mays	Zm-B73-REFERENCE-NAM-5.0
Zm00001eb049190	B73 Zm00001eb.1	protein_coding		Post-illumination chlorophyll fluorescence increase	2295	chr1	252195079	252197373	1	Zea mays	Zm-B73-REFERENCE-NAM-5.0
Zm00001eb049970	B73 Zm00001eb.1	protein_coding			2598	chr1	254858411	254861008	1	Zea mays	Zm-B73-REFERENCE-NAM-5.0
Zm00001eb050010	B73 Zm00001eb.1	protein_coding		Brassinosteroid-6-oxidase	4588	chr1	255223470	255228057	1	Zea mays	Zm-B73-REFERENCE-NAM-5.0
Zm00001eb050040	B73 Zm00001eb.1	protein_coding		fructokinase-like 2	7189	chr1	255230569	255237757	1	Zea mays	Zm-B73-REFERENCE-NAM-5.0
Zm00001eb050490	B73 Zm00001eb.1	protein_coding		Beta-expansin 4	3688	chr1	257309316	257313003	1	Zea mays	Zm-B73-REFERENCE-NAM-5.0
Zm00001eb050500	B73 Zm00001eb.1	protein_coding		Beta-expansin 4	4572	chr1	257314052	257318623	1	Zea mays	Zm-B73-REFERENCE-NAM-5.0
Zm00001eb050880	B73 Zm00001eb.1	protein_coding		NAB domain-containing protein	8590	chr1	259223818	259232407	1	Zea mays	Zm-B73-REFERENCE-NAM-5.0
Zm00001eb051000	B73 Zm00001eb.1	protein_coding		Pentatricopeptide repeat-containing protein	1911	chr1	259651474	259653384	1	Zea mays	Zm-B73-REFERENCE-NAM-5.0
Zm00001eb051370	B73 Zm00001eb.1	protein_coding	LOC103643733	B3 domain-containing protein	4400	chr1	260998593	261002992	-1	Zea mays	Zm-B73-REFERENCE-NAM-5.0
Zm00001eb051620	B73 Zm00001eb.1	protein_coding		LOB domain-containing protein	2136	chr1	261790101	261792236	1	Zea mays	Zm-B73-REFERENCE-NAM-5.0
Zm00001eb051750	B73 Zm00001eb.1	protein_coding		Zinc finger protein 1	5212	chr1	262300655	262305866	1	Zea mays	Zm-B73-REFERENCE-NAM-5.0
Zm00001eb051810	B73 Zm00001eb.1	protein_coding		Gibberellin-regulated protein 1	378	chr1	262595448	262595825	1	Zea mays	Zm-B73-REFERENCE-NAM-5.0
Zm00001eb052000	B73 Zm00001eb.1	protein_coding		VQ domain-containing protein	751	chr1	263319343	263320093	1	Zea mays	Zm-B73-REFERENCE-NAM-5.0
Zm00001eb052250	B73 Zm00001eb.1	protein_coding		BOI-related E3 ubiquitin-protein ligase 1	1831	chr1	264504304	264506134	1	Zea mays	Zm-B73-REFERENCE-NAM-5.0
Zm00001eb052520	B73 Zm00001eb.1	protein_coding		Osmotin	1106	chr1	264987437	264988542	1	Zea mays	Zm-B73-REFERENCE-NAM-5.0
Zm00001eb052630	B73 Zm00001eb.1	protein_coding	LOC100216835	DWNN domain-containing protein	5230	chr1	265398003	265403232	1	Zea mays	Zm-B73-REFERENCE-NAM-5.0
Zm00001eb052950	B73 Zm00001eb.1	protein_coding		RING-type E3 ubiquitin transferase	5345	chr1	266548495	266553839	1	Zea mays	Zm-B73-REFERENCE-NAM-5.0
Zm00001eb053010	B73 Zm00001eb.1	protein_coding		C2 NT-type domain-containing protein	4249	chr1	266954384	266958632	1	Zea mays	Zm-B73-REFERENCE-NAM-5.0
Zm00001eb053580	B73 Zm00001eb.1	protein_coding		BGGP Beta-1-3-galactosyl-O-glycosyl-glycoprotein	2626	chr1	269162203	269164828	1	Zea mays	Zm-B73-REFERENCE-NAM-5.0
Zm00001eb053620	B73 Zm00001eb.1	protein_coding		Galectin domain-containing protein	6134	chr1	269209578	269215711	-1	Zea mays	Zm-B73-REFERENCE-NAM-5.0
Zm00001eb054040	B73 Zm00001eb.1	protein_coding		Lipoxygenase	4801	chr1	270825136	270829936	1	Zea mays	Zm-B73-REFERENCE-NAM-5.0
Zm00001eb054100	B73 Zm00001eb.1	protein_coding		HAD-superfamily hydrolase	3037	chr1	271099920	271102956	1	Zea mays	Zm-B73-REFERENCE-NAM-5.0
Zm00001eb054130	B73 Zm00001eb.1	protein_coding			858	chr1	271115408	271116265	1	Zea mays	Zm-B73-REFERENCE-NAM-5.0
Zm00001eb054420	B73 Zm00001eb.1	protein_coding		Phosphatidylinositol 4-phosphate 5-kinase	4182	chr1	272032787	272036968	-1	Zea mays	Zm-B73-REFERENCE-NAM-5.0
Zm00001eb054430	B73 Zm00001eb.1	protein_coding			2006	chr1	272168646	272170651	1	Zea mays	Zm-B73-REFERENCE-NAM-5.0
Zm00001eb054470	B73 Zm00001eb.1	protein_coding		Putative permease-like protein ydzE	3297	chr1	272633927	272637223	1	Zea mays	Zm-B73-REFERENCE-NAM-5.0
Zm00001eb054480	B73 Zm00001eb.1	protein_coding	PGDWARF8	DELLA protein (Fragment)	2908	chr1	272695005	272697912	1	Zea mays	Zm-B73-REFERENCE-NAM-5.0
Zm00001eb054600	B73 Zm00001eb.1	protein_coding			7521	chr1	273305393	273312913	1	Zea mays	Zm-B73-REFERENCE-NAM-5.0
Zm00001eb054760	B73 Zm00001eb.1	protein_coding			1994	chr1	273772110	273774103	1	Zea mays	Zm-B73-REFERENCE-NAM-5.0
Zm00001eb054810	B73 Zm00001eb.1	protein_coding		zinc finger protein CONSTANS-LIKE 16-like	3010	chr1	273967978	273970987	1	Zea mays	Zm-B73-REFERENCE-NAM-5.0
Zm00001eb055020	B73 Zm00001eb.1	protein_coding		Threonine dehydratase	10470	chr1	274548034	274558503	1	Zea mays	Zm-B73-REFERENCE-NAM-5.0
Zm00001eb055330	B73 Zm00001eb.1	protein_coding		Actin-1	2494	chr1	275530819	275533312	1	Zea mays	Zm-B73-REFERENCE-NAM-5.0
Zm00001eb055430	B73 Zm00001eb.1	protein_coding		Monoglyceride lipase	3905	chr1	275817551	275821455	-1	Zea mays	Zm-B73-REFERENCE-NAM-5.0
Zm00001eb055810	B73 Zm00001eb.1	protein_coding			300	chr1	277376502	277376801	1	Zea mays	Zm-B73-REFERENCE-NAM-5.0
Zm00001eb055830	B73 Zm00001eb.1	protein_coding		Symbiotic ammonium transporter	2561	chr1	277470297	277472857	-1	Zea mays	Zm-B73-REFERENCE-NAM-5.0
Zm00001eb056010	B73 Zm00001eb.1	protein_coding		Ethylene-dependent gravitropism-deficient and yellow-green-like 3	2447	chr1	278755072	278757518	-1	Zea mays	Zm-B73-REFERENCE-NAM-5.0
Zm00001eb056050	B73 Zm00001eb.1	protein_coding		Growth-regulating factor	4138	chr1	278898820	278902957	1	Zea mays	Zm-B73-REFERENCE-NAM-5.0
Zm00001eb056260	B73 Zm00001eb.1	protein_coding		BEL1-like homeodomain protein 4	10328	chr1	279650786	279661113	-1	Zea mays	Zm-B73-REFERENCE-NAM-5.0
Zm00001eb056440	B73 Zm00001eb.1	protein_coding		Sorghum bicolor protein targeted either to mitochondria or chloroplast proteins T50848	1203	chr1	280456997	280458199	1	Zea mays	Zm-B73-REFERENCE-NAM-5.0
Zm00001eb056510	B73 Zm00001eb.1	protein_coding	ADH1	Alcohol dehydrogenase (Fragment)	3667	chr1	280590357	280594023	-1	Zea mays	Zm-B73-REFERENCE-NAM-5.0
Zm00001eb056760	B73 Zm00001eb.1	protein_coding		Transcription factor BHLH148	1173	chr1	281358921	281360093	1	Zea mays	Zm-B73-REFERENCE-NAM-5.0
Zm00001eb056900	B73 Zm00001eb.1	protein_coding		calmodulin-like protein 11	2473	chr1	281720679	281723151	1	Zea mays	Zm-B73-REFERENCE-NAM-5.0
Zm00001eb056910	B73 Zm00001eb.1	protein_coding		Sulfate adenylyltransferase	3826	chr1	281723855	281727680	-1	Zea mays	Zm-B73-REFERENCE-NAM-5.0
Zm00001eb056950	B73 Zm00001eb.1	protein_coding		Orotidine 5'-phosphate decarboxylase	3590	chr1	282024101	282027690	1	Zea mays	Zm-B73-REFERENCE-NAM-5.0
Zm00001eb056970	B73 Zm00001eb.1	protein_coding			2512	chr1	282110033	282112544	1	Zea mays	Zm-B73-REFERENCE-NAM-5.0
Zm00001eb056990	B73 Zm00001eb.1	protein_coding		Cytokinin-O-glucosyltransferase 1	1738	chr1	282218667	282220404	-1	Zea mays	Zm-B73-REFERENCE-NAM-5.0
Zm00001eb057010	B73 Zm00001eb.1	protein_coding		Transmembrane BAX inhibitor motif-containing protein 4	1561	chr1	282285613	282287173	1	Zea mays	Zm-B73-REFERENCE-NAM-5.0
Zm00001eb057090	B73 Zm00001eb.1	protein_coding			1778	chr1	282428444	282430221	1	Zea mays	Zm-B73-REFERENCE-NAM-5.0
Zm00001eb057390	B73 Zm00001eb.1	protein_coding		Pollen preferential protein	456	chr1	283336028	283336483	1	Zea mays	Zm-B73-REFERENCE-NAM-5.0
Zm00001eb057440	B73 Zm00001eb.1	protein_coding		oligopeptide transporter 3-like	6791	chr1	283472514	283479304	-1	Zea mays	Zm-B73-REFERENCE-NAM-5.0
Zm00001eb057490	B73 Zm00001eb.1	protein_coding	PHYC	Phytochrome	5094	chr1	283692313	283697406	-1	Zea mays	Zm-B73-REFERENCE-NAM-5.0
Zm00001eb057580	B73 Zm00001eb.1	protein_coding		COBRA-like protein 3	3554	chr1	284109255	284112808	-1	Zea mays	Zm-B73-REFERENCE-NAM-5.0
Zm00001eb057810	B73 Zm00001eb.1	protein_coding		UDP-glucose 6-dehydrogenase 5	6254	chr1	284858721	284864974	1	Zea mays	Zm-B73-REFERENCE-NAM-5.0
Zm00001eb057930	B73 Zm00001eb.1	protein_coding		Glutamate [NMDA] receptor subunit epsilon-1	3425	chr1	285291630	285295054	1	Zea mays	Zm-B73-REFERENCE-NAM-5.0
Zm00001eb058130	B73 Zm00001eb.1	protein_coding		Protein-serine/threonine phosphatase	3452	chr1	285863639	285867090	-1	Zea mays	Zm-B73-REFERENCE-NAM-5.0
Zm00001eb058150	B73 Zm00001eb.1	protein_coding		Subtilisin-like protease	2884	chr1	285928991	285931874	-1	Zea mays	Zm-B73-REFERENCE-NAM-5.0
Zm00001eb058240	B73 Zm00001eb.1	protein_coding			1607	chr1	286289895	286291501	-1	Zea mays	Zm-B73-REFERENCE-NAM-5.0
Zm00001eb058270	B73 Zm00001eb.1	protein_coding			453	chr1	286385936	286386388	1	Zea mays	Zm-B73-REFERENCE-NAM-5.0
Zm00001eb058360	B73 Zm00001eb.1	protein_coding		probable N-acetyltransferase HLS1	2899	chr1	286695758	286698656	1	Zea mays	Zm-B73-REFERENCE-NAM-5.0
Zm00001eb058370	B73 Zm00001eb.1	protein_coding		Zinc finger protein AZF2	1552	chr1	286711219	286712770	-1	Zea mays	Zm-B73-REFERENCE-NAM-5.0
Zm00001eb058460	B73 Zm00001eb.1	protein_coding		Transcription factor HHO3	2398	chr1	287022469	287024866	1	Zea mays	Zm-B73-REFERENCE-NAM-5.0
Zm00001eb058550	B73 Zm00001eb.1	protein_coding	LOC100275443	CCG-binding protein 1	2121	chr1	287394673	287396793	-1	Zea mays	Zm-B73-REFERENCE-NAM-5.0
Zm00001eb058620	B73 Zm00001eb.1	protein_coding			294	chr1	287619261	287619554	1	Zea mays	Zm-B73-REFERENCE-NAM-5.0
Zm00001eb058640	B73 Zm00001eb.1	protein_coding		Allene oxide synthase	1714	chr1	287633973	287635686	-1	Zea mays	Zm-B73-REFERENCE-NAM-5.0
Zm00001eb058670	B73 Zm00001eb.1	protein_coding		Allene oxide synthase	2050	chr1	287643404	287645453	-1	Zea mays	Zm-B73-REFERENCE-NAM-5.0
Zm00001eb058860	B73 Zm00001eb.1	protein_coding		Putative xyloglucan glycosyltransferase 12	4632	chr1	288425317	288429948	-1	Zea mays	Zm-B73-REFERENCE-NAM-5.0
Zm00001eb058940	B73 Zm00001eb.1	protein_coding		Protein kinase domain-containing protein	7513	chr1	288661070	288668582	1	Zea mays	Zm-B73-REFERENCE-NAM-5.0
Zm00001eb058970	B73 Zm00001eb.1	protein_coding		Formin-like protein 18	2352	chr1	288710363	288712714	-1	Zea mays	Zm-B73-REFERENCE-NAM-5.0
Zm00001eb059240	B73 Zm00001eb.1	protein_coding	LOC100501564	Proline-rich receptor-like protein kinase PERK4	3462	chr1	289863708	289867169	-1	Zea mays	Zm-B73-REFERENCE-NAM-5.0
Zm00001eb059270	B73 Zm00001eb.1	protein_coding		GYF domain-containing protein	19377	chr1	289957537	289976913	1	Zea mays	Zm-B73-REFERENCE-NAM-5.0
Zm00001eb059970	B73 Zm00001eb.1	protein_coding		Drought and salt tolerance protein	1464	chr1	292327912	292329375	-1	Zea mays	Zm-B73-REFERENCE-NAM-5.0
Zm00001eb060130	B73 Zm00001eb.1	protein_coding		fasciclin-like arabinogalactan protein 17	3425	chr1	292771556	292774980	-1	Zea mays	Zm-B73-REFERENCE-NAM-5.0
Zm00001eb060190	B73 Zm00001eb.1	protein_coding		rRNA N-glycosidase	2065	chr1	293061567	293063631	-1	Zea mays	Zm-B73-REFERENCE-NAM-5.0
Zm00001eb060260	B73 Zm00001eb.1	protein_coding	LOC103644157	Putative aldehyde oxidase 2	7423	chr1	293321913	293329335	-1	Zea mays	Zm-B73-REFERENCE-NAM-5.0
Zm00001eb060520	B73 Zm00001eb.1	protein_coding		Glutamate dehydrogenase	7340	chr1	294100601	294107940	-1	Zea mays	Zm-B73-REFERENCE-NAM-5.0
Zm00001eb060610	B73 Zm00001eb.1	protein_coding		Leucine-rich repeat extensin-like protein 6	1681	chr1	294388871	294390551	-1	Zea mays	Zm-B73-REFERENCE-NAM-5.0
Zm00001eb060700	B73 Zm00001eb.1	protein_coding		WW domain-binding protein 11	828	chr1	294567535	294568362	-1	Zea mays	Zm-B73-REFERENCE-NAM-5.0
Zm00001eb060840	B73 Zm00001eb.1	protein_coding		Tryptophan synthase	2154	chr1	295016272	295018425	-1	Zea mays	Zm-B73-REFERENCE-NAM-5.0
Zm00001eb060890	B73 Zm00001eb.1	protein_coding		Tryptophan synthase	2346	chr1	295097675	295100020	-1	Zea mays	Zm-B73-REFERENCE-NAM-5.0
Zm00001eb061280	B73 Zm00001eb.1	protein_coding		ATPase 2	1952	chr1	296322940	296324891	1	Zea mays	Zm-B73-REFERENCE-NAM-5.0
Zm00001eb061430	B73 Zm00001eb.1	protein_coding	LOC103644204	Homeobox-DDT domain protein RLT3	22771	chr1	296864427	296887197	-1	Zea mays	Zm-B73-REFERENCE-NAM-5.0
Zm00001eb061520	B73 Zm00001eb.1	protein_coding		EFP domain-containing protein	11242	chr1	297160617	297171858	-1	Zea mays	Zm-B73-REFERENCE-NAM-5.0
Zm00001eb061550	B73 Zm00001eb.1	protein_coding		LisH domain-containing protein C1289.10c	2177	chr1	297223615	297225791	1	Zea mays	Zm-B73-REFERENCE-NAM-5.0
Zm00001eb061770	B73 Zm00001eb.1	protein_coding		Polygalacturonase	9226	chr1	297575792	297585017	-1	Zea mays	Zm-B73-REFERENCE-NAM-5.0
Zm00001eb061820	B73 Zm00001eb.1	protein_coding		Remorin	2010	chr1	297819872	297821881	-1	Zea mays	Zm-B73-REFERENCE-NAM-5.0
Zm00001eb061940	B73 Zm00001eb.1	protein_coding		TLC domain-containing protein	1477	chr1	298119419	298120895	1	Zea mays	Zm-B73-REFERENCE-NAM-5.0
Zm00001eb062130	B73 Zm00001eb.1	protein_coding		transcription factor bHLH106	3473	chr1	298909177	298912649	1	Zea mays	Zm-B73-REFERENCE-NAM-5.0
Zm00001eb062170	B73 Zm00001eb.1	protein_coding		Stress-induced transcription factor NAC1	1854	chr1	299091374	299093227	1	Zea mays	Zm-B73-REFERENCE-NAM-5.0
Zm00001eb062230	B73 Zm00001eb.1	protein_coding		Serine/threonine-protein kinase HT1	4029	chr1	299233702	299237730	-1	Zea mays	Zm-B73-REFERENCE-NAM-5.0
Zm00001eb062360	B73 Zm00001eb.1	protein_coding		Trichome birefringence-like	4778	chr1	299535240	299540017	1	Zea mays	Zm-B73-REFERENCE-NAM-5.0
Zm00001eb062500	B73 Zm00001eb.1	protein_coding		Protein SODIUM POTASSIUM ROOT DEFECTIVE 2	1847	chr1	300062919	300064765	-1	Zea mays	Zm-B73-REFERENCE-NAM-5.0
Zm00001eb062570	B73 Zm00001eb.1	protein_coding		Zinc finger protein 1	788	chr1	300189976	300190763	1	Zea mays	Zm-B73-REFERENCE-NAM-5.0
Zm00001eb062580	B73 Zm00001eb.1	protein_coding		ADF-H domain-containing protein	936	chr1	300194049	300194984	1	Zea mays	Zm-B73-REFERENCE-NAM-5.0
Zm00001eb062680	B73 Zm00001eb.1	protein_coding		PPM-type phosphatase domain-containing protein	3564	chr1	300484734	300488297	-1	Zea mays	Zm-B73-REFERENCE-NAM-5.0
Zm00001eb062900	B73 Zm00001eb.1	protein_coding		Nitrate transporter 1/peptide transporter family protein	2604	chr1	301039904	301042507	-1	Zea mays	Zm-B73-REFERENCE-NAM-5.0
Zm00001eb063220	B73 Zm00001eb.1	protein_coding		Anthranilate synthase alpha subunit 2 chloroplastic	6611	chr1	301960851	301967461	-1	Zea mays	Zm-B73-REFERENCE-NAM-5.0
Zm00001eb063780	B73 Zm00001eb.1	protein_coding		Abscisic acid 8'-hydroxylase 3	2345	chr1	303135538	303137882	-1	Zea mays	Zm-B73-REFERENCE-NAM-5.0
Zm00001eb063960	B73 Zm00001eb.1	protein_coding			596	chr1	303782984	303783579	1	Zea mays	Zm-B73-REFERENCE-NAM-5.0
Zm00001eb064350	B73 Zm00001eb.1	protein_coding		Pirin-like protein 2	2032	chr1	304698623	304700654	-1	Zea mays	Zm-B73-REFERENCE-NAM-5.0
Zm00001eb064410	B73 Zm00001eb.1	protein_coding		Ankyrin repeat domain-containing protein 11-like	5727	chr1	304860673	304866399	1	Zea mays	Zm-B73-REFERENCE-NAM-5.0
Zm00001eb064420	B73 Zm00001eb.1	protein_coding		CRIB domain-containing protein	1390	chr1	304909964	304911353	1	Zea mays	Zm-B73-REFERENCE-NAM-5.0
Zm00001eb064510	B73 Zm00001eb.1	protein_coding		4-hydroxyphenylacetaldehyde oxime monooxygenase	2050	chr1	305222120	305224169	1	Zea mays	Zm-B73-REFERENCE-NAM-5.0
Zm00001eb064820	B73 Zm00001eb.1	protein_coding		Pentatricopeptide repeat-containing protein	2234	chr1	306091158	306093391	-1	Zea mays	Zm-B73-REFERENCE-NAM-5.0
Zm00001eb065100	B73 Zm00001eb.1	protein_coding		Protein DETOXIFICATION	2218	chr1	306936465	306938682	-1	Zea mays	Zm-B73-REFERENCE-NAM-5.0
Zm00001eb065120	B73 Zm00001eb.1	protein_coding		Anther-specific proline-rich protein APG	2590	chr1	307017609	307020198	-1	Zea mays	Zm-B73-REFERENCE-NAM-5.0
Zm00001eb065160	B73 Zm00001eb.1	protein_coding		ruBisCO large subunit-binding protein subunit alpha	4356	chr1	307034584	307038939	-1	Zea mays	Zm-B73-REFERENCE-NAM-5.0
Zm00001eb065580	B73 Zm00001eb.1	protein_coding			1711	chr2	166443	168153	-1	Zea mays	Zm-B73-REFERENCE-NAM-5.0
Zm00001eb065660	B73 Zm00001eb.1	protein_coding			1945	chr2	770994	772938	-1	Zea mays	Zm-B73-REFERENCE-NAM-5.0
Zm00001eb066540	B73 Zm00001eb.1	protein_coding		Early nodulin-like protein 2	2118	chr2	2333843	2335960	1	Zea mays	Zm-B73-REFERENCE-NAM-5.0
Zm00001eb066880	B73 Zm00001eb.1	protein_coding		Putative EH-domain-containing protein 1	4514	chr2	2922762	2927275	-1	Zea mays	Zm-B73-REFERENCE-NAM-5.0
Zm00001eb067120	B73 Zm00001eb.1	protein_coding			1368	chr2	3344713	3346080	1	Zea mays	Zm-B73-REFERENCE-NAM-5.0
Zm00001eb067190	B73 Zm00001eb.1	protein_coding		Myb family transcription factor PHL5	3398	chr2	3376438	3379835	1	Zea mays	Zm-B73-REFERENCE-NAM-5.0
Zm00001eb067250	B73 Zm00001eb.1	protein_coding		Beta-fructofuranosidase	2552	chr2	3503079	3505630	1	Zea mays	Zm-B73-REFERENCE-NAM-5.0
Zm00001eb067490	B73 Zm00001eb.1	protein_coding		S1 domain-containing protein	4044	chr2	3990808	3994851	-1	Zea mays	Zm-B73-REFERENCE-NAM-5.0
Zm00001eb067710	B73 Zm00001eb.1	protein_coding	LOC100037805	Lipoxygenase	4291	chr2	4412855	4417145	1	Zea mays	Zm-B73-REFERENCE-NAM-5.0
Zm00001eb067900	B73 Zm00001eb.1	protein_coding		Protein kinase domain-containing protein	2024	chr2	4742135	4744158	-1	Zea mays	Zm-B73-REFERENCE-NAM-5.0
Zm00001eb068000	B73 Zm00001eb.1	protein_coding		probable receptor-like serine/threonine-protein kinase At5g57670	7115	chr2	4901603	4908717	1	Zea mays	Zm-B73-REFERENCE-NAM-5.0
Zm00001eb068240	B73 Zm00001eb.1	protein_coding		alpha-N-acetylglucosaminidase isoform X1	9512	chr2	5198476	5207987	1	Zea mays	Zm-B73-REFERENCE-NAM-5.0
Zm00001eb068280	B73 Zm00001eb.1	protein_coding		L-asparaginase family protein	3149	chr2	5280848	5283996	-1	Zea mays	Zm-B73-REFERENCE-NAM-5.0
Zm00001eb068390	B73 Zm00001eb.1	protein_coding		Glycosyltransferases	4160	chr2	5454352	5458511	1	Zea mays	Zm-B73-REFERENCE-NAM-5.0
Zm00001eb068460	B73 Zm00001eb.1	protein_coding		DNA topoisomerase 2	525	chr2	5626938	5627462	1	Zea mays	Zm-B73-REFERENCE-NAM-5.0
Zm00001eb068470	B73 Zm00001eb.1	protein_coding			6540	chr2	5668648	5675187	1	Zea mays	Zm-B73-REFERENCE-NAM-5.0
Zm00001eb068520	B73 Zm00001eb.1	protein_coding		Floral homeotic protein APETALA 2	3913	chr2	5718909	5722821	-1	Zea mays	Zm-B73-REFERENCE-NAM-5.0
Zm00001eb068530	B73 Zm00001eb.1	protein_coding		Ethylene response factor 2 (Fragment)	1739	chr2	5767267	5769005	1	Zea mays	Zm-B73-REFERENCE-NAM-5.0
Zm00001eb068640	B73 Zm00001eb.1	protein_coding		Chloride channel protein	6691	chr2	6108815	6115505	-1	Zea mays	Zm-B73-REFERENCE-NAM-5.0
Zm00001eb068650	B73 Zm00001eb.1	protein_coding		Putative lipid-binding protein AIR1	1181	chr2	6132820	6134000	1	Zea mays	Zm-B73-REFERENCE-NAM-5.0
Zm00001eb069190	B73 Zm00001eb.1	protein_coding		YnbB	3585	chr2	7040782	7044366	1	Zea mays	Zm-B73-REFERENCE-NAM-5.0
Zm00001eb069330	B73 Zm00001eb.1	protein_coding		Wound induced protein	243	chr2	7156800	7157042	1	Zea mays	Zm-B73-REFERENCE-NAM-5.0
Zm00001eb069410	B73 Zm00001eb.1	protein_coding		Receptor-like serine/threonine-protein kinase	4178	chr2	7351565	7355742	-1	Zea mays	Zm-B73-REFERENCE-NAM-5.0
Zm00001eb069580	B73 Zm00001eb.1	protein_coding		Histone-lysine N-methyltransferase ATXR2	4750	chr2	7808909	7813658	-1	Zea mays	Zm-B73-REFERENCE-NAM-5.0
Zm00001eb069640	B73 Zm00001eb.1	protein_coding		GH16 domain-containing protein	2026	chr2	7996379	7998404	1	Zea mays	Zm-B73-REFERENCE-NAM-5.0
Zm00001eb069880	B73 Zm00001eb.1	protein_coding		DUF295 domain-containing protein	10078	chr2	8585821	8595898	1	Zea mays	Zm-B73-REFERENCE-NAM-5.0
Zm00001eb070170	B73 Zm00001eb.1	protein_coding		Putative cinnamyl alcohol dehydrogenase 1	2428	chr2	9225725	9228152	1	Zea mays	Zm-B73-REFERENCE-NAM-5.0
Zm00001eb070270	B73 Zm00001eb.1	protein_coding		(S)-2-hydroxy-acid oxidase	3566	chr2	9352213	9355778	-1	Zea mays	Zm-B73-REFERENCE-NAM-5.0
Zm00001eb070310	B73 Zm00001eb.1	protein_coding		Polyamine oxidase 3	5221	chr2	9429781	9435001	1	Zea mays	Zm-B73-REFERENCE-NAM-5.0
Zm00001eb070460	B73 Zm00001eb.1	protein_coding		Protein kinase domain-containing protein	3933	chr2	9805826	9809758	1	Zea mays	Zm-B73-REFERENCE-NAM-5.0
Zm00001eb070510	B73 Zm00001eb.1	protein_coding		LRR receptor-like serine/threonine-protein kinase FLS2	4403	chr2	9877378	9881780	1	Zea mays	Zm-B73-REFERENCE-NAM-5.0
Zm00001eb070550	B73 Zm00001eb.1	protein_coding		UDP-arabinose 4-epimerase 1 isoform X1	4188	chr2	9934642	9938829	-1	Zea mays	Zm-B73-REFERENCE-NAM-5.0
Zm00001eb070760	B73 Zm00001eb.1	protein_coding	AGO2	Argonaute 2	7608	chr2	10419739	10427346	-1	Zea mays	Zm-B73-REFERENCE-NAM-5.0
Zm00001eb070780	B73 Zm00001eb.1	protein_coding		CYSTM domain-containing protein	826	chr2	10446170	10446995	1	Zea mays	Zm-B73-REFERENCE-NAM-5.0
Zm00001eb070840	B73 Zm00001eb.1	protein_coding			9111	chr2	10591682	10600792	-1	Zea mays	Zm-B73-REFERENCE-NAM-5.0
Zm00001eb071010	B73 Zm00001eb.1	protein_coding		Zinc transporter 3	2491	chr2	10906854	10909344	1	Zea mays	Zm-B73-REFERENCE-NAM-5.0
Zm00001eb071050	B73 Zm00001eb.1	protein_coding		AAI domain-containing protein	1438	chr2	10932899	10934336	-1	Zea mays	Zm-B73-REFERENCE-NAM-5.0
Zm00001eb071080	B73 Zm00001eb.1	protein_coding		Acyclic sesquiterpene synthase	4057	chr2	10962182	10966238	1	Zea mays	Zm-B73-REFERENCE-NAM-5.0
Zm00001eb071240	B73 Zm00001eb.1	protein_coding		Protein-serine/threonine phosphatase	4574	chr2	11409181	11413754	1	Zea mays	Zm-B73-REFERENCE-NAM-5.0
Zm00001eb071550	B73 Zm00001eb.1	protein_coding		Calcium-transporting ATPase	19248	chr2	12163096	12182343	1	Zea mays	Zm-B73-REFERENCE-NAM-5.0
Zm00001eb071650	B73 Zm00001eb.1	protein_coding		Xyloglucan endotransglucosylase/hydrolase	1773	chr2	12342310	12344082	1	Zea mays	Zm-B73-REFERENCE-NAM-5.0
Zm00001eb071830	B73 Zm00001eb.1	protein_coding		Growth-regulating factor	4379	chr2	12700395	12704773	1	Zea mays	Zm-B73-REFERENCE-NAM-5.0
Zm00001eb071980	B73 Zm00001eb.1	protein_coding		Protein kinase domain-containing protein	5046	chr2	13147519	13152564	-1	Zea mays	Zm-B73-REFERENCE-NAM-5.0
Zm00001eb072600	B73 Zm00001eb.1	protein_coding		Probable purine permease	2552	chr2	14692428	14694979	-1	Zea mays	Zm-B73-REFERENCE-NAM-5.0
Zm00001eb072670	B73 Zm00001eb.1	protein_coding		FLZ-type domain-containing protein	306	chr2	14936695	14937000	1	Zea mays	Zm-B73-REFERENCE-NAM-5.0
Zm00001eb072750	B73 Zm00001eb.1	protein_coding		RING-H2 finger protein ATL80	1222	chr2	15167537	15168758	1	Zea mays	Zm-B73-REFERENCE-NAM-5.0
Zm00001eb072810	B73 Zm00001eb.1	protein_coding		Calcium-dependent protein kinase 5	5930	chr2	15241357	15247286	-1	Zea mays	Zm-B73-REFERENCE-NAM-5.0
Zm00001eb072870	B73 Zm00001eb.1	protein_coding		HTH myb-type domain-containing protein	3281	chr2	15375890	15379170	-1	Zea mays	Zm-B73-REFERENCE-NAM-5.0
Zm00001eb072900	B73 Zm00001eb.1	protein_coding		U3 small nucleolar RNA-associated protein like	1068	chr2	15455866	15456933	1	Zea mays	Zm-B73-REFERENCE-NAM-5.0
Zm00001eb072940	B73 Zm00001eb.1	protein_coding		Similarity to nonsense-mediated mRNA decay trans-acting factors	6232	chr2	15517769	15524000	1	Zea mays	Zm-B73-REFERENCE-NAM-5.0
Zm00001eb073130	B73 Zm00001eb.1	protein_coding		Scarecrow-like protein 8	2891	chr2	15973434	15976324	1	Zea mays	Zm-B73-REFERENCE-NAM-5.0
Zm00001eb073290	B73 Zm00001eb.1	protein_coding		1-aminocyclopropane-1-carboxylate synthase	3651	chr2	16517781	16521431	1	Zea mays	Zm-B73-REFERENCE-NAM-5.0
Zm00001eb073400	B73 Zm00001eb.1	protein_coding		H15 domain-containing protein	1029	chr2	16668481	16669509	-1	Zea mays	Zm-B73-REFERENCE-NAM-5.0
Zm00001eb073530	B73 Zm00001eb.1	protein_coding			3640	chr2	17027426	17031065	-1	Zea mays	Zm-B73-REFERENCE-NAM-5.0
Zm00001eb073550	B73 Zm00001eb.1	protein_coding		Dehydration-responsive element-binding protein 1E	1283	chr2	17166353	17167635	-1	Zea mays	Zm-B73-REFERENCE-NAM-5.0
Zm00001eb073590	B73 Zm00001eb.1	protein_coding		Protein DETOXIFICATION	2193	chr2	17264741	17266933	-1	Zea mays	Zm-B73-REFERENCE-NAM-5.0
Zm00001eb073650	B73 Zm00001eb.1	protein_coding		Cytochrome P450 family 87 subfamily A polypeptide 2	3926	chr2	17533355	17537280	1	Zea mays	Zm-B73-REFERENCE-NAM-5.0
Zm00001eb073660	B73 Zm00001eb.1	protein_coding		Orphans transcription factor (Fragment)	3058	chr2	17544033	17547090	1	Zea mays	Zm-B73-REFERENCE-NAM-5.0
Zm00001eb073680	B73 Zm00001eb.1	protein_coding		RHOMBOID-like protein (Fragment)	2002	chr2	17765228	17767229	-1	Zea mays	Zm-B73-REFERENCE-NAM-5.0
Zm00001eb073740	B73 Zm00001eb.1	protein_coding		WD repeat-containing protein 44	4288	chr2	17951192	17955479	-1	Zea mays	Zm-B73-REFERENCE-NAM-5.0
Zm00001eb074080	B73 Zm00001eb.1	protein_coding		Prolyl endopeptidase	10058	chr2	19278760	19288817	-1	Zea mays	Zm-B73-REFERENCE-NAM-5.0
Zm00001eb074280	B73 Zm00001eb.1	protein_coding		PRONE domain-containing protein	3468	chr2	19660011	19663478	-1	Zea mays	Zm-B73-REFERENCE-NAM-5.0
Zm00001eb074310	B73 Zm00001eb.1	protein_coding			889	chr2	19752930	19753818	1	Zea mays	Zm-B73-REFERENCE-NAM-5.0
Zm00001eb074360	B73 Zm00001eb.1	protein_coding		Putative ATP dependent copper transporter	6554	chr2	20020694	20027247	-1	Zea mays	Zm-B73-REFERENCE-NAM-5.0
Zm00001eb074530	B73 Zm00001eb.1	protein_coding		Pectinesterase	2470	chr2	20693596	20696065	1	Zea mays	Zm-B73-REFERENCE-NAM-5.0
Zm00001eb074640	B73 Zm00001eb.1	protein_coding		Carotenoid cleavage dioxygenase 7	3077	chr2	20885045	20888121	1	Zea mays	Zm-B73-REFERENCE-NAM-5.0
Zm00001eb074890	B73 Zm00001eb.1	protein_coding		Nudix hydrolase domain-containing protein	2756	chr2	21976654	21979409	-1	Zea mays	Zm-B73-REFERENCE-NAM-5.0
Zm00001eb074930	B73 Zm00001eb.1	protein_coding		Ethylene-responsive transcription factor 1A	2503	chr2	22116792	22119294	1	Zea mays	Zm-B73-REFERENCE-NAM-5.0
Zm00001eb075130	B73 Zm00001eb.1	protein_coding		Cyclin	2547	chr2	22776705	22779251	-1	Zea mays	Zm-B73-REFERENCE-NAM-5.0
Zm00001eb075210	B73 Zm00001eb.1	protein_coding		COPII coat assembly protein like	1914	chr2	23090218	23092131	-1	Zea mays	Zm-B73-REFERENCE-NAM-5.0
Zm00001eb075300	B73 Zm00001eb.1	protein_coding		B-box zinc finger protein 20	3787	chr2	23345371	23349157	-1	Zea mays	Zm-B73-REFERENCE-NAM-5.0
Zm00001eb075450	B73 Zm00001eb.1	protein_coding		Hsp70-Hsp90 organizing protein 1	9406	chr2	23916405	23925810	-1	Zea mays	Zm-B73-REFERENCE-NAM-5.0
Zm00001eb075540	B73 Zm00001eb.1	protein_coding		Peptidase A1 domain-containing protein	2269	chr2	24391120	24393388	1	Zea mays	Zm-B73-REFERENCE-NAM-5.0
Zm00001eb076160	B73 Zm00001eb.1	protein_coding		Tubby-like F-box protein 7	4674	chr2	26265883	26270556	1	Zea mays	Zm-B73-REFERENCE-NAM-5.0
Zm00001eb076240	B73 Zm00001eb.1	protein_coding		Late embryogenesis abundant protein	1686	chr2	26482735	26484420	1	Zea mays	Zm-B73-REFERENCE-NAM-5.0
Zm00001eb076550	B73 Zm00001eb.1	protein_coding	LOC103646184	1-phosphatidylinositol-3-phosphate 5-kinase	5472	chr2	27760910	27766381	1	Zea mays	Zm-B73-REFERENCE-NAM-5.0
Zm00001eb076900	B73 Zm00001eb.1	protein_coding		Putative metal-nicotianamine transporter YSL13	4793	chr2	28625642	28630434	1	Zea mays	Zm-B73-REFERENCE-NAM-5.0
Zm00001eb077080	B73 Zm00001eb.1	protein_coding		Gibberellin 2-beta-dioxygenase 8	2974	chr2	29271966	29274939	1	Zea mays	Zm-B73-REFERENCE-NAM-5.0
Zm00001eb077120	B73 Zm00001eb.1	protein_coding			24380	chr2	29341754	29366133	-1	Zea mays	Zm-B73-REFERENCE-NAM-5.0
Zm00001eb077130	B73 Zm00001eb.1	protein_coding		PIP aquaporin	2245	chr2	29372597	29374841	-1	Zea mays	Zm-B73-REFERENCE-NAM-5.0
Zm00001eb077160	B73 Zm00001eb.1	protein_coding		Senescence regulator	1120	chr2	29456936	29458055	1	Zea mays	Zm-B73-REFERENCE-NAM-5.0
Zm00001eb077470	B73 Zm00001eb.1	protein_coding		Embryo sac development arrest 6	402	chr2	30205711	30206112	-1	Zea mays	Zm-B73-REFERENCE-NAM-5.0
Zm00001eb077980	B73 Zm00001eb.1	protein_coding		probable leucine-rich repeat receptor-like protein kinase At5g63930	5451	chr2	32153012	32158462	1	Zea mays	Zm-B73-REFERENCE-NAM-5.0
Zm00001eb078090	B73 Zm00001eb.1	protein_coding		Protein kinase domain-containing protein	4583	chr2	32609680	32614262	-1	Zea mays	Zm-B73-REFERENCE-NAM-5.0
Zm00001eb078110	B73 Zm00001eb.1	protein_coding	LOC100382185	Calcium-binding EF hand family protein	7562	chr2	32729608	32737169	-1	Zea mays	Zm-B73-REFERENCE-NAM-5.0
Zm00001eb078340	B73 Zm00001eb.1	protein_coding		Indole-2-monooxygenase	2068	chr2	33600173	33602240	-1	Zea mays	Zm-B73-REFERENCE-NAM-5.0
Zm00001eb078470	B73 Zm00001eb.1	protein_coding		VAN3-binding protein-like	2837	chr2	34058765	34061601	-1	Zea mays	Zm-B73-REFERENCE-NAM-5.0
Zm00001eb078480	B73 Zm00001eb.1	protein_coding			2251	chr2	34063699	34065949	-1	Zea mays	Zm-B73-REFERENCE-NAM-5.0
Zm00001eb078680	B73 Zm00001eb.1	protein_coding			2313	chr2	35009614	35011926	-1	Zea mays	Zm-B73-REFERENCE-NAM-5.0
Zm00001eb078790	B73 Zm00001eb.1	protein_coding		Putative calcium-binding protein CML22	1200	chr2	35331521	35332720	-1	Zea mays	Zm-B73-REFERENCE-NAM-5.0
Zm00001eb078810	B73 Zm00001eb.1	protein_coding		histidine protein methyltransferase 1 homolog	7820	chr2	35436572	35444391	-1	Zea mays	Zm-B73-REFERENCE-NAM-5.0
Zm00001eb078880	B73 Zm00001eb.1	protein_coding		Serine/threonine-protein kinase PBS1	2859	chr2	36121944	36124802	-1	Zea mays	Zm-B73-REFERENCE-NAM-5.0
Zm00001eb078980	B73 Zm00001eb.1	protein_coding		Protein TWIN SISTER of FT (Fragment)	2288	chr2	36799200	36801487	-1	Zea mays	Zm-B73-REFERENCE-NAM-5.0
Zm00001eb078990	B73 Zm00001eb.1	protein_coding		Pentatricopeptide repeat-containing protein	4523	chr2	36805269	36809791	-1	Zea mays	Zm-B73-REFERENCE-NAM-5.0
Zm00001eb079170	B73 Zm00001eb.1	protein_coding		Malate synthase	2525	chr2	37826807	37829331	1	Zea mays	Zm-B73-REFERENCE-NAM-5.0
Zm00001eb079190	B73 Zm00001eb.1	protein_coding		Mitotic spindle checkpoint protein MAD2	1916	chr2	37868022	37869937	1	Zea mays	Zm-B73-REFERENCE-NAM-5.0
Zm00001eb079780	B73 Zm00001eb.1	protein_coding		X8 domain-containing protein	1391	chr2	39712416	39713806	-1	Zea mays	Zm-B73-REFERENCE-NAM-5.0
Zm00001eb079790	B73 Zm00001eb.1	protein_coding		Fe2OG dioxygenase domain-containing protein	1603	chr2	39762949	39764551	1	Zea mays	Zm-B73-REFERENCE-NAM-5.0
Zm00001eb080180	B73 Zm00001eb.1	protein_coding		HMA domain-containing protein	1005	chr2	41529429	41530433	1	Zea mays	Zm-B73-REFERENCE-NAM-5.0
Zm00001eb080410	B73 Zm00001eb.1	protein_coding		Gibberellin-regulated protein 14	570	chr2	42240299	42240868	1	Zea mays	Zm-B73-REFERENCE-NAM-5.0
Zm00001eb080420	B73 Zm00001eb.1	protein_coding			1380	chr2	42344934	42346313	-1	Zea mays	Zm-B73-REFERENCE-NAM-5.0
Zm00001eb080920	B73 Zm00001eb.1	protein_coding		Putative WRKY transcription factor 19	4585	chr2	44432105	44436689	-1	Zea mays	Zm-B73-REFERENCE-NAM-5.0
Zm00001eb081100	B73 Zm00001eb.1	protein_coding			1138	chr2	45014521	45015658	1	Zea mays	Zm-B73-REFERENCE-NAM-5.0
Zm00001eb081280	B73 Zm00001eb.1	protein_coding			1561	chr2	45990156	45991716	-1	Zea mays	Zm-B73-REFERENCE-NAM-5.0
Zm00001eb081380	B73 Zm00001eb.1	protein_coding		FSH1 domain-containing protein	2329	chr2	46132759	46135087	-1	Zea mays	Zm-B73-REFERENCE-NAM-5.0
Zm00001eb081590	B73 Zm00001eb.1	protein_coding		Serine carboxypeptidase-like 19	4159	chr2	46749618	46753776	1	Zea mays	Zm-B73-REFERENCE-NAM-5.0
Zm00001eb081610	B73 Zm00001eb.1	protein_coding		Lipoxygenase	4635	chr2	47030447	47035081	-1	Zea mays	Zm-B73-REFERENCE-NAM-5.0
Zm00001eb081620	B73 Zm00001eb.1	protein_coding			1012	chr2	47033910	47034921	1	Zea mays	Zm-B73-REFERENCE-NAM-5.0
Zm00001eb081640	B73 Zm00001eb.1	protein_coding			1294	chr2	47254140	47255433	1	Zea mays	Zm-B73-REFERENCE-NAM-5.0
Zm00001eb081770	B73 Zm00001eb.1	protein_coding		22.0 kDa class IV heat shock protein	1125	chr2	47778184	47779308	-1	Zea mays	Zm-B73-REFERENCE-NAM-5.0
Zm00001eb082130	B73 Zm00001eb.1	protein_coding	LOC100217235	Two-component response regulator ARR16	3659	chr2	49244431	49248089	1	Zea mays	Zm-B73-REFERENCE-NAM-5.0
Zm00001eb082150	B73 Zm00001eb.1	protein_coding		Auxin response factor	5495	chr2	49388328	49393822	-1	Zea mays	Zm-B73-REFERENCE-NAM-5.0
Zm00001eb082290	B73 Zm00001eb.1	protein_coding		GLTP domain-containing protein	3300	chr2	50386580	50389879	-1	Zea mays	Zm-B73-REFERENCE-NAM-5.0
Zm00001eb082390	B73 Zm00001eb.1	protein_coding		RING-type E3 ubiquitin transferase	2075	chr2	50662287	50664361	-1	Zea mays	Zm-B73-REFERENCE-NAM-5.0
Zm00001eb082840	B73 Zm00001eb.1	protein_coding		PI-PLC X domain-containing protein	3266	chr2	53271404	53274669	1	Zea mays	Zm-B73-REFERENCE-NAM-5.0
Zm00001eb082880	B73 Zm00001eb.1	protein_coding		Nicotinate phosphoribosyltransferase	4575	chr2	53563613	53568187	-1	Zea mays	Zm-B73-REFERENCE-NAM-5.0
Zm00001eb083160	B73 Zm00001eb.1	protein_coding		Pectinesterase inhibitor 28	980	chr2	55634240	55635219	1	Zea mays	Zm-B73-REFERENCE-NAM-5.0
Zm00001eb083180	B73 Zm00001eb.1	protein_coding		Abscisic stress-ripening protein 1	1209	chr2	55805587	55806795	1	Zea mays	Zm-B73-REFERENCE-NAM-5.0
Zm00001eb083310	B73 Zm00001eb.1	protein_coding		Histone domain-containing protein	1766	chr2	56454233	56455998	-1	Zea mays	Zm-B73-REFERENCE-NAM-5.0
Zm00001eb083520	B73 Zm00001eb.1	protein_coding		Digalactosyldiacylglycerol synthase	5047	chr2	57364925	57369971	-1	Zea mays	Zm-B73-REFERENCE-NAM-5.0
Zm00001eb083610	B73 Zm00001eb.1	protein_coding		AAI domain-containing protein	914	chr2	57629536	57630449	-1	Zea mays	Zm-B73-REFERENCE-NAM-5.0
Zm00001eb083840	B73 Zm00001eb.1	protein_coding		Carbonic anhydrase	2418	chr2	59030105	59032522	-1	Zea mays	Zm-B73-REFERENCE-NAM-5.0
Zm00001eb083870	B73 Zm00001eb.1	protein_coding		Glucan endo-1	3465	chr2	59077687	59081151	-1	Zea mays	Zm-B73-REFERENCE-NAM-5.0
Zm00001eb084560	B73 Zm00001eb.1	protein_coding		Inhibitor of apoptosis-like protein	2334	chr2	63266627	63268960	1	Zea mays	Zm-B73-REFERENCE-NAM-5.0
Zm00001eb084630	B73 Zm00001eb.1	protein_coding		Potassium transporter	5143	chr2	63927374	63932516	-1	Zea mays	Zm-B73-REFERENCE-NAM-5.0
Zm00001eb084820	B73 Zm00001eb.1	protein_coding	LOC101757626	AT-rich interactive domain-containing protein 1A-like isoform X3	2452	chr2	65502953	65505404	-1	Zea mays	Zm-B73-REFERENCE-NAM-5.0
Zm00001eb084980	B73 Zm00001eb.1	protein_coding		Tify domain-containing protein	2569	chr2	66966315	66968883	-1	Zea mays	Zm-B73-REFERENCE-NAM-5.0
Zm00001eb085050	B73 Zm00001eb.1	protein_coding		High chlorophyll fluorescence106c	6617	chr2	67444521	67451137	-1	Zea mays	Zm-B73-REFERENCE-NAM-5.0
Zm00001eb085150	B73 Zm00001eb.1	protein_coding		Glycerophosphodiester phosphodiesterase	4902	chr2	68991625	68996526	-1	Zea mays	Zm-B73-REFERENCE-NAM-5.0
Zm00001eb085280	B73 Zm00001eb.1	protein_coding		11-beta-hydroxysteroid dehydrogenase 1B-like	2003	chr2	70886102	70888104	-1	Zea mays	Zm-B73-REFERENCE-NAM-5.0
Zm00001eb085460	B73 Zm00001eb.1	protein_coding			762	chr2	73037507	73038268	1	Zea mays	Zm-B73-REFERENCE-NAM-5.0
Zm00001eb085520	B73 Zm00001eb.1	protein_coding		protein indeterminate-domain 16	1061	chr2	73631120	73632180	1	Zea mays	Zm-B73-REFERENCE-NAM-5.0
Zm00001eb085610	B73 Zm00001eb.1	protein_coding		MYND-type domain-containing protein	1740	chr2	74561048	74562787	1	Zea mays	Zm-B73-REFERENCE-NAM-5.0
Zm00001eb086700	B73 Zm00001eb.1	protein_coding		HMA domain-containing protein	1091	chr2	86059409	86060499	-1	Zea mays	Zm-B73-REFERENCE-NAM-5.0
Zm00001eb087010	B73 Zm00001eb.1	protein_coding			1176	chr2	90715640	90716815	1	Zea mays	Zm-B73-REFERENCE-NAM-5.0
Zm00001eb087080	B73 Zm00001eb.1	protein_coding		Flowering-promoting factor 1-like protein 3	900	chr2	91424846	91425745	1	Zea mays	Zm-B73-REFERENCE-NAM-5.0
Zm00001eb087350	B73 Zm00001eb.1	protein_coding		Peptidylprolyl isomerase	3501	chr2	95654068	95657568	1	Zea mays	Zm-B73-REFERENCE-NAM-5.0
Zm00001eb087400	B73 Zm00001eb.1	protein_coding			1076	chr2	96533612	96534687	1	Zea mays	Zm-B73-REFERENCE-NAM-5.0
Zm00001eb088020	B73 Zm00001eb.1	protein_coding		Agglutinin domain-containing protein	2254	chr2	105857432	105859685	1	Zea mays	Zm-B73-REFERENCE-NAM-5.0
Zm00001eb088220	B73 Zm00001eb.1	protein_coding		10-deacetylbaccatin III 10-O-acetyltransferase	1678	chr2	107639716	107641393	-1	Zea mays	Zm-B73-REFERENCE-NAM-5.0
Zm00001eb088800	B73 Zm00001eb.1	protein_coding		Putative cinnamyl alcohol dehydrogenase 6	1555	chr2	112284266	112285820	-1	Zea mays	Zm-B73-REFERENCE-NAM-5.0
Zm00001eb088830	B73 Zm00001eb.1	protein_coding		Pectate lyase	5997	chr2	112759426	112765422	-1	Zea mays	Zm-B73-REFERENCE-NAM-5.0
Zm00001eb089010	B73 Zm00001eb.1	protein_coding		START domain-containing protein	3949	chr2	114053562	114057510	1	Zea mays	Zm-B73-REFERENCE-NAM-5.0
Zm00001eb089080	B73 Zm00001eb.1	protein_coding		probable calcium-binding protein CML22	1386	chr2	114517779	114519164	-1	Zea mays	Zm-B73-REFERENCE-NAM-5.0
Zm00001eb089090	B73 Zm00001eb.1	protein_coding		transmembrane protein 234 homolog	888	chr2	114559733	114560620	1	Zea mays	Zm-B73-REFERENCE-NAM-5.0
Zm00001eb089390	B73 Zm00001eb.1	protein_coding		Sulfate adenylyltransferase	8378	chr2	115958214	115966591	1	Zea mays	Zm-B73-REFERENCE-NAM-5.0
Zm00001eb089570	B73 Zm00001eb.1	protein_coding			869	chr2	117150758	117151626	1	Zea mays	Zm-B73-REFERENCE-NAM-5.0
Zm00001eb089630	B73 Zm00001eb.1	protein_coding		DUF4220 domain-containing protein (Fragment)	3711	chr2	117378105	117381815	1	Zea mays	Zm-B73-REFERENCE-NAM-5.0
Zm00001eb089720	B73 Zm00001eb.1	protein_coding		Formin-like protein 11	4831	chr2	117944307	117949137	-1	Zea mays	Zm-B73-REFERENCE-NAM-5.0
Zm00001eb089940	B73 Zm00001eb.1	protein_coding			921	chr2	119630970	119631890	1	Zea mays	Zm-B73-REFERENCE-NAM-5.0
Zm00001eb090330	B73 Zm00001eb.1	protein_coding		Lysine histidine transporter-like 4	2167	chr2	124190960	124193126	1	Zea mays	Zm-B73-REFERENCE-NAM-5.0
Zm00001eb090700	B73 Zm00001eb.1	protein_coding		TLDc domain-containing protein	1319	chr2	129347177	129348495	-1	Zea mays	Zm-B73-REFERENCE-NAM-5.0
Zm00001eb090980	B73 Zm00001eb.1	protein_coding		Lipase family protein	4378	chr2	132272690	132277067	-1	Zea mays	Zm-B73-REFERENCE-NAM-5.0
Zm00001eb091360	B73 Zm00001eb.1	protein_coding		Pterocarpan synthase 1	996	chr2	136158418	136159413	-1	Zea mays	Zm-B73-REFERENCE-NAM-5.0
Zm00001eb091420	B73 Zm00001eb.1	protein_coding		ABC transporter domain-containing protein	4795	chr2	137218089	137222883	1	Zea mays	Zm-B73-REFERENCE-NAM-5.0
Zm00001eb091640	B73 Zm00001eb.1	protein_coding		Alkaline/neutral invertase	4032	chr2	139690219	139694250	1	Zea mays	Zm-B73-REFERENCE-NAM-5.0
Zm00001eb091700	B73 Zm00001eb.1	protein_coding		FHA domain-containing protein	6220	chr2	140092294	140098513	1	Zea mays	Zm-B73-REFERENCE-NAM-5.0
Zm00001eb091720	B73 Zm00001eb.1	protein_coding		Integrator complex subunit 3	1990	chr2	140250662	140252651	1	Zea mays	Zm-B73-REFERENCE-NAM-5.0
Zm00001eb091750	B73 Zm00001eb.1	protein_coding		CBS domain-containing protein CBSCBSPB2	10900	chr2	140373633	140384532	-1	Zea mays	Zm-B73-REFERENCE-NAM-5.0
Zm00001eb091980	B73 Zm00001eb.1	protein_coding		R3H domain-containing protein (Fragment)	1967	chr2	143762980	143764946	-1	Zea mays	Zm-B73-REFERENCE-NAM-5.0
Zm00001eb092090	B73 Zm00001eb.1	protein_coding		Transcription factor VIP1	4307	chr2	144463640	144467946	-1	Zea mays	Zm-B73-REFERENCE-NAM-5.0
Zm00001eb092230	B73 Zm00001eb.1	protein_coding	LOC100272683	Two-component response regulator-like APRR9	5696	chr2	145013763	145019458	-1	Zea mays	Zm-B73-REFERENCE-NAM-5.0
Zm00001eb092660	B73 Zm00001eb.1	protein_coding			947	chr2	147768593	147769539	-1	Zea mays	Zm-B73-REFERENCE-NAM-5.0
Zm00001eb092800	B73 Zm00001eb.1	protein_coding		AT-hook motif nuclear-localized protein	2833	chr2	148761647	148764479	-1	Zea mays	Zm-B73-REFERENCE-NAM-5.0
Zm00001eb093210	B73 Zm00001eb.1	protein_coding		probable calcium-binding protein CML36	858	chr2	151042341	151043198	-1	Zea mays	Zm-B73-REFERENCE-NAM-5.0
Zm00001eb093580	B73 Zm00001eb.1	protein_coding		Protein DETOXIFICATION	2053	chr2	153850236	153852288	1	Zea mays	Zm-B73-REFERENCE-NAM-5.0
Zm00001eb093770	B73 Zm00001eb.1	protein_coding		Protein kinase APK1B chloroplast	518	chr2	155091457	155091974	1	Zea mays	Zm-B73-REFERENCE-NAM-5.0
Zm00001eb093890	B73 Zm00001eb.1	protein_coding		Root phototropism protein 2	2841	chr2	155997073	155999913	1	Zea mays	Zm-B73-REFERENCE-NAM-5.0
Zm00001eb093910	B73 Zm00001eb.1	protein_coding		Cysteine desulfurase 1 chloroplastic	2434	chr2	156035220	156037653	-1	Zea mays	Zm-B73-REFERENCE-NAM-5.0
Zm00001eb094460	B73 Zm00001eb.1	protein_coding		Cytochrome b-c1 complex subunit 7	4898	chr2	159000646	159005543	-1	Zea mays	Zm-B73-REFERENCE-NAM-5.0
Zm00001eb094710	B73 Zm00001eb.1	protein_coding			2310	chr2	161539319	161541628	-1	Zea mays	Zm-B73-REFERENCE-NAM-5.0
Zm00001eb095110	B73 Zm00001eb.1	protein_coding		Stress-induced transcription factor NAC1	1711	chr2	163462313	163464023	-1	Zea mays	Zm-B73-REFERENCE-NAM-5.0
Zm00001eb095310	B73 Zm00001eb.1	protein_coding		BAG family molecular chaperone regulator 6	1491	chr2	165401987	165403477	-1	Zea mays	Zm-B73-REFERENCE-NAM-5.0
Zm00001eb095690	B73 Zm00001eb.1	protein_coding		Tuber-specific and sucrose-responsive element binding factor	1833	chr2	168274815	168276647	1	Zea mays	Zm-B73-REFERENCE-NAM-5.0
Zm00001eb095890	B73 Zm00001eb.1	protein_coding		U-box domain-containing protein 33	5166	chr2	169354285	169359450	-1	Zea mays	Zm-B73-REFERENCE-NAM-5.0
Zm00001eb096820	B73 Zm00001eb.1	protein_coding		Flavin-containing monooxygenase	1974	chr2	173873915	173875888	1	Zea mays	Zm-B73-REFERENCE-NAM-5.0
Zm00001eb096940	B73 Zm00001eb.1	protein_coding		DIMBOA UDP-glucosyltransferase BX8	2143	chr2	174552351	174554493	-1	Zea mays	Zm-B73-REFERENCE-NAM-5.0
Zm00001eb096980	B73 Zm00001eb.1	protein_coding		Calreticulin	3936	chr2	174667316	174671251	-1	Zea mays	Zm-B73-REFERENCE-NAM-5.0
Zm00001eb097050	B73 Zm00001eb.1	protein_coding			1015	chr2	174953628	174954642	1	Zea mays	Zm-B73-REFERENCE-NAM-5.0
Zm00001eb097100	B73 Zm00001eb.1	protein_coding		Cellulose synthase	5794	chr2	175186528	175192321	1	Zea mays	Zm-B73-REFERENCE-NAM-5.0
Zm00001eb097750	B73 Zm00001eb.1	protein_coding		Phosphatidylinositol N-acetylglucosaminyltransferase subunit P	3023	chr2	177943473	177946495	1	Zea mays	Zm-B73-REFERENCE-NAM-5.0
Zm00001eb097950	B73 Zm00001eb.1	protein_coding			5113	chr2	179083005	179088117	1	Zea mays	Zm-B73-REFERENCE-NAM-5.0
Zm00001eb098330	B73 Zm00001eb.1	protein_coding		WRKY domain-containing protein	2040	chr2	180591437	180593476	1	Zea mays	Zm-B73-REFERENCE-NAM-5.0
Zm00001eb098640	B73 Zm00001eb.1	protein_coding		FLZ-type domain-containing protein	854	chr2	181981412	181982265	1	Zea mays	Zm-B73-REFERENCE-NAM-5.0
Zm00001eb098650	B73 Zm00001eb.1	protein_coding		Trehalose 6-phosphate phosphatase	2543	chr2	182100911	182103453	1	Zea mays	Zm-B73-REFERENCE-NAM-5.0
Zm00001eb098670	B73 Zm00001eb.1	protein_coding		ARID domain-containing protein	1371	chr2	182188001	182189371	1	Zea mays	Zm-B73-REFERENCE-NAM-5.0
Zm00001eb098700	B73 Zm00001eb.1	protein_coding		VQ domain-containing protein	3685	chr2	182263508	182267192	1	Zea mays	Zm-B73-REFERENCE-NAM-5.0
Zm00001eb099440	B73 Zm00001eb.1	protein_coding		Non-specific serine/threonine protein kinase	1945	chr2	185475113	185477057	1	Zea mays	Zm-B73-REFERENCE-NAM-5.0
Zm00001eb099470	B73 Zm00001eb.1	protein_coding		Transcription factor bHLH66	3820	chr2	185608358	185612177	1	Zea mays	Zm-B73-REFERENCE-NAM-5.0
Zm00001eb099640	B73 Zm00001eb.1	protein_coding		BTB/POZ domain-containing protein NPY1	6214	chr2	186946619	186952832	-1	Zea mays	Zm-B73-REFERENCE-NAM-5.0
Zm00001eb100050	B73 Zm00001eb.1	protein_coding			993	chr2	188919670	188920662	-1	Zea mays	Zm-B73-REFERENCE-NAM-5.0
Zm00001eb100130	B73 Zm00001eb.1	protein_coding		Tify domain-containing protein	2524	chr2	189039036	189041559	-1	Zea mays	Zm-B73-REFERENCE-NAM-5.0
Zm00001eb100180	B73 Zm00001eb.1	protein_coding		Aldehyde dehydrogenase (NAD( ))	11206	chr2	189191923	189203128	-1	Zea mays	Zm-B73-REFERENCE-NAM-5.0
Zm00001eb100190	B73 Zm00001eb.1	protein_coding		Copper transporter	879	chr2	189210316	189211194	1	Zea mays	Zm-B73-REFERENCE-NAM-5.0
Zm00001eb100220	B73 Zm00001eb.1	protein_coding		Flavonoid 3'-monooxygenase	2540	chr2	189330695	189333234	1	Zea mays	Zm-B73-REFERENCE-NAM-5.0
Zm00001eb100380	B73 Zm00001eb.1	protein_coding		Transcription factor HEC1	1093	chr2	190089266	190090358	-1	Zea mays	Zm-B73-REFERENCE-NAM-5.0
Zm00001eb100790	B73 Zm00001eb.1	protein_coding		Alpha-amylase isozyme 3C	1852	chr2	191385470	191387321	1	Zea mays	Zm-B73-REFERENCE-NAM-5.0
Zm00001eb100800	B73 Zm00001eb.1	protein_coding		ethylene-responsive transcription factor ERF109-like	1173	chr2	191431207	191432379	1	Zea mays	Zm-B73-REFERENCE-NAM-5.0
Zm00001eb101280	B73 Zm00001eb.1	protein_coding		Homeobox-leucine zipper protein HAT5	2286	chr2	193261360	193263645	1	Zea mays	Zm-B73-REFERENCE-NAM-5.0
Zm00001eb101410	B73 Zm00001eb.1	protein_coding		Transcription factor BIM3	6166	chr2	193787134	193793299	1	Zea mays	Zm-B73-REFERENCE-NAM-5.0
Zm00001eb101450	B73 Zm00001eb.1	protein_coding		Carboxypeptidase	2854	chr2	193989073	193991926	1	Zea mays	Zm-B73-REFERENCE-NAM-5.0
Zm00001eb101550	B73 Zm00001eb.1	protein_coding			1115	chr2	194255294	194256408	-1	Zea mays	Zm-B73-REFERENCE-NAM-5.0
Zm00001eb101770	B73 Zm00001eb.1	protein_coding		Induced stolon tip protein TUB8	1466	chr2	194725578	194727043	1	Zea mays	Zm-B73-REFERENCE-NAM-5.0
Zm00001eb101840	B73 Zm00001eb.1	protein_coding		zinc finger A20 and AN1 domain-containing stress-associated protein 5-like	486	chr2	194795444	194795929	1	Zea mays	Zm-B73-REFERENCE-NAM-5.0
Zm00001eb101900	B73 Zm00001eb.1	protein_coding		IRK-interacting protein	2252	chr2	194942285	194944536	-1	Zea mays	Zm-B73-REFERENCE-NAM-5.0
Zm00001eb101990	B73 Zm00001eb.1	protein_coding		Heat shock 70 kDa protein	3355	chr2	195378095	195381449	-1	Zea mays	Zm-B73-REFERENCE-NAM-5.0
Zm00001eb102030	B73 Zm00001eb.1	protein_coding		3-hydroxy-3-methylglutaryl coenzyme A reductase	4674	chr2	195626683	195631356	1	Zea mays	Zm-B73-REFERENCE-NAM-5.0
Zm00001eb102160	B73 Zm00001eb.1	protein_coding		protein CUP-SHAPED COTYLEDON 3	2204	chr2	196795311	196797514	-1	Zea mays	Zm-B73-REFERENCE-NAM-5.0
Zm00001eb102210	B73 Zm00001eb.1	protein_coding		KID-containing protein	1570	chr2	197014644	197016213	-1	Zea mays	Zm-B73-REFERENCE-NAM-5.0
Zm00001eb102290	B73 Zm00001eb.1	protein_coding		Chloroplastic quinone-oxidoreductase	1753	chr2	197625312	197627064	1	Zea mays	Zm-B73-REFERENCE-NAM-5.0
Zm00001eb102530	B73 Zm00001eb.1	protein_coding		Double-stranded RNA binding motif family protein	2252	chr2	198390635	198392886	1	Zea mays	Zm-B73-REFERENCE-NAM-5.0
Zm00001eb102800	B73 Zm00001eb.1	protein_coding		PHD finger protein rhinoceros-like	5819	chr2	199600020	199605838	-1	Zea mays	Zm-B73-REFERENCE-NAM-5.0
Zm00001eb102970	B73 Zm00001eb.1	protein_coding		probable 1-acylglycerol-3-phosphate O-acyltransferase	5150	chr2	200118969	200124118	1	Zea mays	Zm-B73-REFERENCE-NAM-5.0
Zm00001eb103110	B73 Zm00001eb.1	protein_coding		Dehydration-responsive element-binding protein 1A	978	chr2	200582357	200583334	-1	Zea mays	Zm-B73-REFERENCE-NAM-5.0
Zm00001eb103310	B73 Zm00001eb.1	protein_coding		Cytochrome P450 family 78 subfamily A polypeptide 8	2340	chr2	201434662	201437001	-1	Zea mays	Zm-B73-REFERENCE-NAM-5.0
Zm00001eb103330	B73 Zm00001eb.1	protein_coding		Homeobox-leucine zipper protein HOX6	1990	chr2	201454119	201456108	-1	Zea mays	Zm-B73-REFERENCE-NAM-5.0
Zm00001eb103380	B73 Zm00001eb.1	protein_coding		Endoglucanase	1882	chr2	201685182	201687063	1	Zea mays	Zm-B73-REFERENCE-NAM-5.0
Zm00001eb103410	B73 Zm00001eb.1	protein_coding		Subtilisin-like protease	3946	chr2	201951403	201955348	1	Zea mays	Zm-B73-REFERENCE-NAM-5.0
Zm00001eb103490	B73 Zm00001eb.1	protein_coding		Two-component response regulator-like PRR95	6754	chr2	202135801	202142554	-1	Zea mays	Zm-B73-REFERENCE-NAM-5.0
Zm00001eb103680	B73 Zm00001eb.1	protein_coding		PLCXc domain-containing protein	2139	chr2	202577074	202579212	-1	Zea mays	Zm-B73-REFERENCE-NAM-5.0
Zm00001eb103730	B73 Zm00001eb.1	protein_coding		Transcription factor MYB31	1392	chr2	202730800	202732191	-1	Zea mays	Zm-B73-REFERENCE-NAM-5.0
Zm00001eb103960	B73 Zm00001eb.1	protein_coding		Pentatricopeptide repeat-containing protein	2599	chr2	203050946	203053544	-1	Zea mays	Zm-B73-REFERENCE-NAM-5.0
Zm00001eb103990	B73 Zm00001eb.1	protein_coding		Phospholipase D	6982	chr2	203060870	203067851	1	Zea mays	Zm-B73-REFERENCE-NAM-5.0
Zm00001eb104060	B73 Zm00001eb.1	protein_coding		Rop guanine nucleotide exchange factor 1	3468	chr2	203405080	203408547	-1	Zea mays	Zm-B73-REFERENCE-NAM-5.0
Zm00001eb104130	B73 Zm00001eb.1	protein_coding		SAUR52-auxin-responsive SAUR family member	778	chr2	203522450	203523227	1	Zea mays	Zm-B73-REFERENCE-NAM-5.0
Zm00001eb104160	B73 Zm00001eb.1	protein_coding		SAUR52-auxin-responsive SAUR family member	802	chr2	203606690	203607491	1	Zea mays	Zm-B73-REFERENCE-NAM-5.0
Zm00001eb104590	B73 Zm00001eb.1	protein_coding		Transmembrane 9 superfamily member	4219	chr2	204934187	204938405	1	Zea mays	Zm-B73-REFERENCE-NAM-5.0
Zm00001eb104710	B73 Zm00001eb.1	protein_coding		Mitochondrial amidoxime reducing component 2	3426	chr2	205133648	205137073	1	Zea mays	Zm-B73-REFERENCE-NAM-5.0
Zm00001eb104820	B73 Zm00001eb.1	protein_coding		PAZ domain-containing protein	6566	chr2	205487352	205493917	1	Zea mays	Zm-B73-REFERENCE-NAM-5.0
Zm00001eb104880	B73 Zm00001eb.1	protein_coding			2641	chr2	205786333	205788973	-1	Zea mays	Zm-B73-REFERENCE-NAM-5.0
Zm00001eb105130	B73 Zm00001eb.1	protein_coding		Small G protein family protein / RhoGAP family protein	5912	chr2	206486158	206492069	1	Zea mays	Zm-B73-REFERENCE-NAM-5.0
Zm00001eb105500	B73 Zm00001eb.1	protein_coding			1260	chr2	207897409	207898668	1	Zea mays	Zm-B73-REFERENCE-NAM-5.0
Zm00001eb105670	B73 Zm00001eb.1	protein_coding		Filament-like plant protein 3	6970	chr2	208798506	208805475	1	Zea mays	Zm-B73-REFERENCE-NAM-5.0
Zm00001eb105800	B73 Zm00001eb.1	protein_coding		Adenosine 5'-phosphosulfate reductase 2	3326	chr2	209182240	209185565	-1	Zea mays	Zm-B73-REFERENCE-NAM-5.0
Zm00001eb105910	B73 Zm00001eb.1	protein_coding		Sialidase domain-containing protein	5878	chr2	209697924	209703801	1	Zea mays	Zm-B73-REFERENCE-NAM-5.0
Zm00001eb106010	B73 Zm00001eb.1	protein_coding		Protein DETOXIFICATION	2907	chr2	209871616	209874522	1	Zea mays	Zm-B73-REFERENCE-NAM-5.0
Zm00001eb106250	B73 Zm00001eb.1	protein_coding			3296	chr2	210504458	210507753	-1	Zea mays	Zm-B73-REFERENCE-NAM-5.0
Zm00001eb106370	B73 Zm00001eb.1	protein_coding	LOC100382243	Gnk2-homologous domain-containing protein	1989	chr2	210673379	210675367	1	Zea mays	Zm-B73-REFERENCE-NAM-5.0
Zm00001eb106380	B73 Zm00001eb.1	protein_coding		Cysteine-rich receptor-like protein kinase 10	3628	chr2	210675691	210679318	-1	Zea mays	Zm-B73-REFERENCE-NAM-5.0
Zm00001eb106390	B73 Zm00001eb.1	protein_coding		Cysteine-rich receptor-like protein kinase 10	2878	chr2	210715315	210718192	-1	Zea mays	Zm-B73-REFERENCE-NAM-5.0
Zm00001eb106420	B73 Zm00001eb.1	protein_coding		Beta-amylase	3270	chr2	210749713	210752982	1	Zea mays	Zm-B73-REFERENCE-NAM-5.0
Zm00001eb106510	B73 Zm00001eb.1	protein_coding		BTB/POZ domain-containing protein At3g22104-like isoform X1	4439	chr2	210902060	210906498	1	Zea mays	Zm-B73-REFERENCE-NAM-5.0
Zm00001eb106770	B73 Zm00001eb.1	protein_coding		AarF domain-containing kinase isoform 2	7813	chr2	211528162	211535974	-1	Zea mays	Zm-B73-REFERENCE-NAM-5.0
Zm00001eb106850	B73 Zm00001eb.1	protein_coding		F-box protein SKIP27	1690	chr2	211765249	211766938	-1	Zea mays	Zm-B73-REFERENCE-NAM-5.0
Zm00001eb106950	B73 Zm00001eb.1	protein_coding		Cotton fiber expressed protein 1	1707	chr2	211843077	211844783	-1	Zea mays	Zm-B73-REFERENCE-NAM-5.0
Zm00001eb107170	B73 Zm00001eb.1	protein_coding		Zinc finger CCCH domain-containing protein 30	3091	chr2	212745452	212748542	1	Zea mays	Zm-B73-REFERENCE-NAM-5.0
Zm00001eb107190	B73 Zm00001eb.1	protein_coding		Calcium-dependent protein kinase 7	3742	chr2	212768592	212772333	-1	Zea mays	Zm-B73-REFERENCE-NAM-5.0
Zm00001eb107230	B73 Zm00001eb.1	protein_coding		Remorin	1391	chr2	212799307	212800697	-1	Zea mays	Zm-B73-REFERENCE-NAM-5.0
Zm00001eb107640	B73 Zm00001eb.1	protein_coding		Major facilitator superfamily protein	10428	chr2	214010546	214020973	1	Zea mays	Zm-B73-REFERENCE-NAM-5.0
Zm00001eb107740	B73 Zm00001eb.1	protein_coding			2727	chr2	214230409	214233135	-1	Zea mays	Zm-B73-REFERENCE-NAM-5.0
Zm00001eb107810	B73 Zm00001eb.1	protein_coding		Polyol transporter 5	2152	chr2	214451753	214453904	1	Zea mays	Zm-B73-REFERENCE-NAM-5.0
Zm00001eb107910	B73 Zm00001eb.1	protein_coding		Chitin-inducible gibberellin-responsive protein 2	5027	chr2	214660681	214665707	1	Zea mays	Zm-B73-REFERENCE-NAM-5.0
Zm00001eb107990	B73 Zm00001eb.1	protein_coding		cysteine-rich and transmembrane domain-containing protein A-like	1309	chr2	214977787	214979095	1	Zea mays	Zm-B73-REFERENCE-NAM-5.0
Zm00001eb108290	B73 Zm00001eb.1	protein_coding		Soluble secretory phospholipase A2 receptor	2517	chr2	215818495	215821011	-1	Zea mays	Zm-B73-REFERENCE-NAM-5.0
Zm00001eb108330	B73 Zm00001eb.1	protein_coding		Putative indole-3-acetic acid-amido synthetase GH3.8	2764	chr2	215936630	215939393	-1	Zea mays	Zm-B73-REFERENCE-NAM-5.0
Zm00001eb108590	B73 Zm00001eb.1	protein_coding		Agenet domain-containing protein	13094	chr2	216645046	216658139	1	Zea mays	Zm-B73-REFERENCE-NAM-5.0
Zm00001eb108760	B73 Zm00001eb.1	protein_coding		Nuclear transcription factor Y subunit B-3	1245	chr2	217180639	217181883	1	Zea mays	Zm-B73-REFERENCE-NAM-5.0
Zm00001eb108840	B73 Zm00001eb.1	protein_coding		Peptide transporter PTR2	3624	chr2	217319532	217323155	-1	Zea mays	Zm-B73-REFERENCE-NAM-5.0
Zm00001eb108850	B73 Zm00001eb.1	protein_coding		putative methylesterase 11	4520	chr2	217413839	217418358	-1	Zea mays	Zm-B73-REFERENCE-NAM-5.0
Zm00001eb108930	B73 Zm00001eb.1	protein_coding		Nuclear transcription factor Y subunit	4208	chr2	217575734	217579941	-1	Zea mays	Zm-B73-REFERENCE-NAM-5.0
Zm00001eb109190	B73 Zm00001eb.1	protein_coding		Tify domain-containing protein	2614	chr2	217998376	218000989	1	Zea mays	Zm-B73-REFERENCE-NAM-5.0
Zm00001eb109370	B73 Zm00001eb.1	protein_coding		Alanine aminotransferase 2	5351	chr2	218307337	218312687	-1	Zea mays	Zm-B73-REFERENCE-NAM-5.0
Zm00001eb109440	B73 Zm00001eb.1	protein_coding			4533	chr2	218451265	218455797	1	Zea mays	Zm-B73-REFERENCE-NAM-5.0
Zm00001eb109590	B73 Zm00001eb.1	protein_coding			756	chr2	218922319	218923074	-1	Zea mays	Zm-B73-REFERENCE-NAM-5.0
Zm00001eb109620	B73 Zm00001eb.1	protein_coding		Phospho-2-dehydro-3-deoxyheptonate aldolase	4067	chr2	218993201	218997267	-1	Zea mays	Zm-B73-REFERENCE-NAM-5.0
Zm00001eb109640	B73 Zm00001eb.1	protein_coding		Signal peptidase complex subunit 1	3325	chr2	219036770	219040094	-1	Zea mays	Zm-B73-REFERENCE-NAM-5.0
Zm00001eb110040	B73 Zm00001eb.1	protein_coding		Secologanin synthase	2115	chr2	219969460	219971574	-1	Zea mays	Zm-B73-REFERENCE-NAM-5.0
Zm00001eb110050	B73 Zm00001eb.1	protein_coding		Secologanin synthase	2149	chr2	219980803	219982951	1	Zea mays	Zm-B73-REFERENCE-NAM-5.0
Zm00001eb110140	B73 Zm00001eb.1	protein_coding			12139	chr2	220185123	220197261	-1	Zea mays	Zm-B73-REFERENCE-NAM-5.0
Zm00001eb110240	B73 Zm00001eb.1	protein_coding		Ubiquitin-protein ligase CIP8	998	chr2	220358385	220359382	-1	Zea mays	Zm-B73-REFERENCE-NAM-5.0
Zm00001eb110270	B73 Zm00001eb.1	protein_coding		Chaperonin	2184	chr2	220419444	220421627	1	Zea mays	Zm-B73-REFERENCE-NAM-5.0
Zm00001eb110330	B73 Zm00001eb.1	protein_coding		TFIIS N-terminal domain-containing protein	3034	chr2	220596025	220599058	-1	Zea mays	Zm-B73-REFERENCE-NAM-5.0
Zm00001eb110660	B73 Zm00001eb.1	protein_coding		EGF domain-specific O-linked N-acetylglucosamine transferase-like	1937	chr2	221728089	221730025	1	Zea mays	Zm-B73-REFERENCE-NAM-5.0
Zm00001eb110740	B73 Zm00001eb.1	protein_coding		Leucine--tRNA ligase	723	chr2	221852631	221853353	1	Zea mays	Zm-B73-REFERENCE-NAM-5.0
Zm00001eb111350	B73 Zm00001eb.1	protein_coding		HIG1 domain-containing protein	1978	chr2	223338239	223340216	1	Zea mays	Zm-B73-REFERENCE-NAM-5.0
Zm00001eb111590	B73 Zm00001eb.1	protein_coding		Protein ENHANCED DISEASE RESISTANCE 4	2525	chr2	223802842	223805366	-1	Zea mays	Zm-B73-REFERENCE-NAM-5.0
Zm00001eb111790	B73 Zm00001eb.1	protein_coding		Centromere protein-like	5816	chr2	224458204	224464019	1	Zea mays	Zm-B73-REFERENCE-NAM-5.0
Zm00001eb111800	B73 Zm00001eb.1	protein_coding		E3 ubiquitin-protein ligase arkadia-A	1447	chr2	224465885	224467331	1	Zea mays	Zm-B73-REFERENCE-NAM-5.0
Zm00001eb112210	B73 Zm00001eb.1	protein_coding		probable carboxylesterase 18	1664	chr2	225896882	225898545	-1	Zea mays	Zm-B73-REFERENCE-NAM-5.0
Zm00001eb112420	B73 Zm00001eb.1	protein_coding			633	chr2	226754173	226754805	1	Zea mays	Zm-B73-REFERENCE-NAM-5.0
Zm00001eb112680	B73 Zm00001eb.1	protein_coding	LOC101753209	Transcription factor bHLH77	2644	chr2	227429290	227431933	-1	Zea mays	Zm-B73-REFERENCE-NAM-5.0
Zm00001eb112930	B73 Zm00001eb.1	protein_coding			1548	chr2	228695479	228697026	1	Zea mays	Zm-B73-REFERENCE-NAM-5.0
Zm00001eb113170	B73 Zm00001eb.1	protein_coding		Carboxypeptidase	4191	chr2	229535634	229539824	1	Zea mays	Zm-B73-REFERENCE-NAM-5.0
Zm00001eb113350	B73 Zm00001eb.1	protein_coding		Rubredoxin-like domain-containing protein	1553	chr2	230126582	230128134	-1	Zea mays	Zm-B73-REFERENCE-NAM-5.0
Zm00001eb113580	B73 Zm00001eb.1	protein_coding			1070	chr2	230725342	230726411	-1	Zea mays	Zm-B73-REFERENCE-NAM-5.0
Zm00001eb113780	B73 Zm00001eb.1	protein_coding		Adagio-like protein 3	4413	chr2	231385591	231390003	1	Zea mays	Zm-B73-REFERENCE-NAM-5.0
Zm00001eb113900	B73 Zm00001eb.1	protein_coding	YR10	NB-ARC domain-containing protein	4051	chr2	231629169	231633219	-1	Zea mays	Zm-B73-REFERENCE-NAM-5.0
Zm00001eb113970	B73 Zm00001eb.1	protein_coding		DUF724 domain-containing protein 2	23191	chr2	231793968	231817158	-1	Zea mays	Zm-B73-REFERENCE-NAM-5.0
Zm00001eb114060	B73 Zm00001eb.1	protein_coding	LOC103648069	Putative inactive receptor kinase RLK902	4317	chr2	232092370	232096686	-1	Zea mays	Zm-B73-REFERENCE-NAM-5.0
Zm00001eb114360	B73 Zm00001eb.1	protein_coding		H/ACA ribonucleoprotein complex subunit	1840	chr2	233051270	233053109	1	Zea mays	Zm-B73-REFERENCE-NAM-5.0
Zm00001eb114780	B73 Zm00001eb.1	protein_coding		CRM family member	6055	chr2	234484238	234490292	-1	Zea mays	Zm-B73-REFERENCE-NAM-5.0
Zm00001eb116160	B73 Zm00001eb.1	protein_coding	WAK	Wall-associated kinase	7791	chr2	237933529	237941319	-1	Zea mays	Zm-B73-REFERENCE-NAM-5.0
Zm00001eb116370	B73 Zm00001eb.1	protein_coding		Galectin domain-containing protein	4371	chr2	238588968	238593338	1	Zea mays	Zm-B73-REFERENCE-NAM-5.0
Zm00001eb116380	B73 Zm00001eb.1	protein_coding		Procollagen-proline 4-dioxygenase	2666	chr2	238595302	238597967	1	Zea mays	Zm-B73-REFERENCE-NAM-5.0
Zm00001eb116650	B73 Zm00001eb.1	protein_coding		Receptor-like serine/threonine-protein kinase	2824	chr2	239105264	239108087	-1	Zea mays	Zm-B73-REFERENCE-NAM-5.0
Zm00001eb117040	B73 Zm00001eb.1	protein_coding		Class I heat shock protein	1311	chr2	239892931	239894241	-1	Zea mays	Zm-B73-REFERENCE-NAM-5.0
Zm00001eb117180	B73 Zm00001eb.1	protein_coding		Cylicin-1	1718	chr2	240126394	240128111	-1	Zea mays	Zm-B73-REFERENCE-NAM-5.0
Zm00001eb117370	B73 Zm00001eb.1	protein_coding		Flavonoid 3'-monooxygenase	2165	chr2	240482363	240484527	1	Zea mays	Zm-B73-REFERENCE-NAM-5.0
Zm00001eb117560	B73 Zm00001eb.1	protein_coding		Transcription factor PCF6	7123	chr2	241013250	241020372	-1	Zea mays	Zm-B73-REFERENCE-NAM-5.0
Zm00001eb117590	B73 Zm00001eb.1	protein_coding		Early-responsive to dehydration stress protein (ERD4) isoform 1	4714	chr2	241072219	241076932	1	Zea mays	Zm-B73-REFERENCE-NAM-5.0
Zm00001eb118010	B73 Zm00001eb.1	protein_coding		HTH myb-type domain-containing protein	2095	chr2	241929343	241931437	1	Zea mays	Zm-B73-REFERENCE-NAM-5.0
Zm00001eb118880	B73 Zm00001eb.1	protein_coding		Heat-shock protein DnaJ	4418	chr3	1537879	1542296	-1	Zea mays	Zm-B73-REFERENCE-NAM-5.0
Zm00001eb118990	B73 Zm00001eb.1	protein_coding		Glutaredoxin domain-containing protein	2097	chr3	1719389	1721485	-1	Zea mays	Zm-B73-REFERENCE-NAM-5.0
Zm00001eb119040	B73 Zm00001eb.1	protein_coding		Ubiquitin ligase SINAT3	3062	chr3	1753549	1756610	-1	Zea mays	Zm-B73-REFERENCE-NAM-5.0
Zm00001eb119280	B73 Zm00001eb.1	protein_coding		Bark storage protein A	2479	chr3	2131488	2133966	1	Zea mays	Zm-B73-REFERENCE-NAM-5.0
Zm00001eb119320	B73 Zm00001eb.1	protein_coding		Putative VHS/GAT domain containing family protein	7734	chr3	2201861	2209594	-1	Zea mays	Zm-B73-REFERENCE-NAM-5.0
Zm00001eb119430	B73 Zm00001eb.1	protein_coding		S-type anion channel SLAH3	3471	chr3	2283848	2287318	-1	Zea mays	Zm-B73-REFERENCE-NAM-5.0
Zm00001eb119530	B73 Zm00001eb.1	protein_coding		Flavin monooxygenase-like protein	3851	chr3	2645358	2649208	-1	Zea mays	Zm-B73-REFERENCE-NAM-5.0
Zm00001eb119560	B73 Zm00001eb.1	protein_coding			6068	chr3	2750418	2756485	-1	Zea mays	Zm-B73-REFERENCE-NAM-5.0
Zm00001eb119610	B73 Zm00001eb.1	protein_coding			756	chr3	2771034	2771789	1	Zea mays	Zm-B73-REFERENCE-NAM-5.0
Zm00001eb119820	B73 Zm00001eb.1	protein_coding			1205	chr3	3174454	3175658	-1	Zea mays	Zm-B73-REFERENCE-NAM-5.0
Zm00001eb119900	B73 Zm00001eb.1	protein_coding		Transcription factor bHLH30	2525	chr3	3395454	3397978	-1	Zea mays	Zm-B73-REFERENCE-NAM-5.0
Zm00001eb120240	B73 Zm00001eb.1	protein_coding		Cationic amino acid transporter 5	2496	chr3	3999329	4001824	1	Zea mays	Zm-B73-REFERENCE-NAM-5.0
Zm00001eb120430	B73 Zm00001eb.1	protein_coding			1335	chr3	4593465	4594799	-1	Zea mays	Zm-B73-REFERENCE-NAM-5.0
Zm00001eb120650	B73 Zm00001eb.1	protein_coding		VQ domain-containing protein	1279	chr3	4787581	4788859	-1	Zea mays	Zm-B73-REFERENCE-NAM-5.0
Zm00001eb121200	B73 Zm00001eb.1	protein_coding		Pollen-specific protein SF21	5037	chr3	6467001	6472037	1	Zea mays	Zm-B73-REFERENCE-NAM-5.0
Zm00001eb121310	B73 Zm00001eb.1	protein_coding	PFK	ATP-dependent 6-phosphofructokinase	4006	chr3	6771600	6775605	-1	Zea mays	Zm-B73-REFERENCE-NAM-5.0
Zm00001eb121400	B73 Zm00001eb.1	protein_coding		Phosphotransferase	3943	chr3	7009948	7013890	1	Zea mays	Zm-B73-REFERENCE-NAM-5.0
Zm00001eb121650	B73 Zm00001eb.1	protein_coding		3'-N-debenzoyl-2'-deoxytaxol N-benzoyltransferase	3769	chr3	8241704	8245472	-1	Zea mays	Zm-B73-REFERENCE-NAM-5.0
Zm00001eb121900	B73 Zm00001eb.1	protein_coding		Small heat shock protein HSP17.8	1182	chr3	8819782	8820963	1	Zea mays	Zm-B73-REFERENCE-NAM-5.0
Zm00001eb121910	B73 Zm00001eb.1	protein_coding		LRR receptor-like serine/threonine-protein kinase GSO1	3375	chr3	8821024	8824398	-1	Zea mays	Zm-B73-REFERENCE-NAM-5.0
Zm00001eb122060	B73 Zm00001eb.1	protein_coding		type IV inositol polyphosphate 5-phosphatase 3 isoform X1	4292	chr3	9045237	9049528	1	Zea mays	Zm-B73-REFERENCE-NAM-5.0
Zm00001eb122110	B73 Zm00001eb.1	protein_coding		Gigantea	11414	chr3	9233897	9245310	1	Zea mays	Zm-B73-REFERENCE-NAM-5.0
Zm00001eb122190	B73 Zm00001eb.1	protein_coding		FLZ-type domain-containing protein	3257	chr3	9380774	9384030	1	Zea mays	Zm-B73-REFERENCE-NAM-5.0
Zm00001eb122200	B73 Zm00001eb.1	protein_coding		MAR-binding filament-like protein 1-1 isoform X1	6410	chr3	9385180	9391589	1	Zea mays	Zm-B73-REFERENCE-NAM-5.0
Zm00001eb122220	B73 Zm00001eb.1	protein_coding		probable serine incorporator isoform X1	5260	chr3	9470819	9476078	1	Zea mays	Zm-B73-REFERENCE-NAM-5.0
Zm00001eb122500	B73 Zm00001eb.1	protein_coding		GA 3beta-hydroxylase	2348	chr3	10440993	10443340	1	Zea mays	Zm-B73-REFERENCE-NAM-5.0
Zm00001eb122620	B73 Zm00001eb.1	protein_coding		Glycosyltransferase	2060	chr3	10681696	10683755	1	Zea mays	Zm-B73-REFERENCE-NAM-5.0
Zm00001eb122670	B73 Zm00001eb.1	protein_coding			912	chr3	11035421	11036332	1	Zea mays	Zm-B73-REFERENCE-NAM-5.0
Zm00001eb122700	B73 Zm00001eb.1	protein_coding		Protein kinase PINOID 2	2818	chr3	11446430	11449247	1	Zea mays	Zm-B73-REFERENCE-NAM-5.0
Zm00001eb122730	B73 Zm00001eb.1	protein_coding		MAPK kinase substrate protein	780	chr3	11540268	11541047	1	Zea mays	Zm-B73-REFERENCE-NAM-5.0
Zm00001eb122740	B73 Zm00001eb.1	protein_coding		Transcription factor HY5	2277	chr3	11606501	11608777	1	Zea mays	Zm-B73-REFERENCE-NAM-5.0
Zm00001eb122840	B73 Zm00001eb.1	protein_coding		Sulfotransferase	1468	chr3	12144618	12146085	1	Zea mays	Zm-B73-REFERENCE-NAM-5.0
Zm00001eb122980	B73 Zm00001eb.1	protein_coding	RAFS	Raffinose synthase	3787	chr3	12516654	12520440	1	Zea mays	Zm-B73-REFERENCE-NAM-5.0
Zm00001eb123230	B73 Zm00001eb.1	protein_coding		Tonoplast intrinsic protein 41	2893	chr3	13496243	13499135	1	Zea mays	Zm-B73-REFERENCE-NAM-5.0
Zm00001eb123630	B73 Zm00001eb.1	protein_coding		Putative E3 ubiquitin-protein ligase HIP1	5794	chr3	15006277	15012070	1	Zea mays	Zm-B73-REFERENCE-NAM-5.0
Zm00001eb123770	B73 Zm00001eb.1	protein_coding		HTH myb-type domain-containing protein	2243	chr3	15287130	15289372	1	Zea mays	Zm-B73-REFERENCE-NAM-5.0
Zm00001eb123780	B73 Zm00001eb.1	protein_coding			971	chr3	15290038	15291008	-1	Zea mays	Zm-B73-REFERENCE-NAM-5.0
Zm00001eb123830	B73 Zm00001eb.1	protein_coding		Histone domain-containing protein	1020	chr3	15426193	15427212	-1	Zea mays	Zm-B73-REFERENCE-NAM-5.0
Zm00001eb124060	B73 Zm00001eb.1	protein_coding		Protein kinase domain-containing protein	5847	chr3	16582524	16588370	-1	Zea mays	Zm-B73-REFERENCE-NAM-5.0
Zm00001eb124150	B73 Zm00001eb.1	protein_coding		Putrescine hydroxycinnamoyltransferase 1	2402	chr3	16875694	16878095	-1	Zea mays	Zm-B73-REFERENCE-NAM-5.0
Zm00001eb124370	B73 Zm00001eb.1	protein_coding			5103	chr3	17607681	17612783	1	Zea mays	Zm-B73-REFERENCE-NAM-5.0
Zm00001eb124380	B73 Zm00001eb.1	protein_coding		Metallothionein-like protein type 2	462	chr3	17628281	17628742	1	Zea mays	Zm-B73-REFERENCE-NAM-5.0
Zm00001eb124500	B73 Zm00001eb.1	protein_coding			2140	chr3	18041191	18043330	1	Zea mays	Zm-B73-REFERENCE-NAM-5.0
Zm00001eb124830	B73 Zm00001eb.1	protein_coding			3179	chr3	19977964	19981142	-1	Zea mays	Zm-B73-REFERENCE-NAM-5.0
Zm00001eb124950	B73 Zm00001eb.1	protein_coding			766	chr3	20490417	20491182	1	Zea mays	Zm-B73-REFERENCE-NAM-5.0
Zm00001eb125030	B73 Zm00001eb.1	protein_coding		Class I heat shock protein 1	1243	chr3	20688973	20690215	-1	Zea mays	Zm-B73-REFERENCE-NAM-5.0
Zm00001eb125050	B73 Zm00001eb.1	protein_coding		Calmodulin-related protein 2	855	chr3	20747878	20748732	1	Zea mays	Zm-B73-REFERENCE-NAM-5.0
Zm00001eb125120	B73 Zm00001eb.1	protein_coding		Protein SAR DEFICIENT 1	2830	chr3	21435738	21438567	-1	Zea mays	Zm-B73-REFERENCE-NAM-5.0
Zm00001eb125230	B73 Zm00001eb.1	protein_coding	LOC103649829	VARLMGL domain-containing protein	5948	chr3	21919774	21925721	-1	Zea mays	Zm-B73-REFERENCE-NAM-5.0
Zm00001eb125350	B73 Zm00001eb.1	protein_coding			1318	chr3	22731736	22733053	1	Zea mays	Zm-B73-REFERENCE-NAM-5.0
Zm00001eb125410	B73 Zm00001eb.1	protein_coding			698	chr3	23121682	23122379	1	Zea mays	Zm-B73-REFERENCE-NAM-5.0
Zm00001eb125820	B73 Zm00001eb.1	protein_coding		Ig-like domain-containing protein	779	chr3	25309531	25310309	1	Zea mays	Zm-B73-REFERENCE-NAM-5.0
Zm00001eb126230	B73 Zm00001eb.1	protein_coding		U-box domain-containing protein 4	7429	chr3	28342305	28349733	1	Zea mays	Zm-B73-REFERENCE-NAM-5.0
Zm00001eb126250	B73 Zm00001eb.1	protein_coding			3634	chr3	28455243	28458876	1	Zea mays	Zm-B73-REFERENCE-NAM-5.0
Zm00001eb126610	B73 Zm00001eb.1	protein_coding		BHLH domain-containing protein	2821	chr3	29775534	29778354	-1	Zea mays	Zm-B73-REFERENCE-NAM-5.0
Zm00001eb126760	B73 Zm00001eb.1	protein_coding			3236	chr3	31019748	31022983	1	Zea mays	Zm-B73-REFERENCE-NAM-5.0
Zm00001eb126820	B73 Zm00001eb.1	protein_coding		PfkB domain-containing protein	4644	chr3	31477906	31482549	1	Zea mays	Zm-B73-REFERENCE-NAM-5.0
Zm00001eb126970	B73 Zm00001eb.1	protein_coding			1099	chr3	32208022	32209120	-1	Zea mays	Zm-B73-REFERENCE-NAM-5.0
Zm00001eb127030	B73 Zm00001eb.1	protein_coding		Non-specific phospholipase C6	2238	chr3	32513733	32515970	1	Zea mays	Zm-B73-REFERENCE-NAM-5.0
Zm00001eb127080	B73 Zm00001eb.1	protein_coding			712	chr3	32643715	32644426	1	Zea mays	Zm-B73-REFERENCE-NAM-5.0
Zm00001eb127110	B73 Zm00001eb.1	protein_coding		J domain-containing protein	2750	chr3	32890800	32893549	-1	Zea mays	Zm-B73-REFERENCE-NAM-5.0
Zm00001eb127490	B73 Zm00001eb.1	protein_coding		Non-specific serine/threonine protein kinase	4469	chr3	35125027	35129495	1	Zea mays	Zm-B73-REFERENCE-NAM-5.0
Zm00001eb127810	B73 Zm00001eb.1	protein_coding			767	chr3	36793849	36794615	1	Zea mays	Zm-B73-REFERENCE-NAM-5.0
Zm00001eb128000	B73 Zm00001eb.1	protein_coding		NAC domain containing protein 50	9564	chr3	38263741	38273304	-1	Zea mays	Zm-B73-REFERENCE-NAM-5.0
Zm00001eb128310	B73 Zm00001eb.1	protein_coding		Dof-type domain-containing protein	4244	chr3	40536825	40541068	1	Zea mays	Zm-B73-REFERENCE-NAM-5.0
Zm00001eb128620	B73 Zm00001eb.1	protein_coding		Peroxidase	2939	chr3	41769887	41772825	-1	Zea mays	Zm-B73-REFERENCE-NAM-5.0
Zm00001eb128730	B73 Zm00001eb.1	protein_coding		Protein ZINC INDUCED FACILITATOR 1	8071	chr3	43117440	43125510	1	Zea mays	Zm-B73-REFERENCE-NAM-5.0
Zm00001eb129300	B73 Zm00001eb.1	protein_coding		Ergosterol biosynthetic protein 28	964	chr3	47741690	47742653	-1	Zea mays	Zm-B73-REFERENCE-NAM-5.0
Zm00001eb129600	B73 Zm00001eb.1	protein_coding		Phosphatase methylesterase 1	395	chr3	49580129	49580523	-1	Zea mays	Zm-B73-REFERENCE-NAM-5.0
Zm00001eb129790	B73 Zm00001eb.1	protein_coding		ABC transporter B family member 21	6584	chr3	50518494	50525077	-1	Zea mays	Zm-B73-REFERENCE-NAM-5.0
Zm00001eb129820	B73 Zm00001eb.1	protein_coding		Non-specific serine/threonine protein kinase	5065	chr3	51082682	51087746	1	Zea mays	Zm-B73-REFERENCE-NAM-5.0
Zm00001eb130200	B73 Zm00001eb.1	protein_coding		Outer envelope pore protein 16-2	1272	chr3	54595829	54597100	-1	Zea mays	Zm-B73-REFERENCE-NAM-5.0
Zm00001eb130260	B73 Zm00001eb.1	protein_coding		Myb-related protein P	4045	chr3	54961178	54965222	1	Zea mays	Zm-B73-REFERENCE-NAM-5.0
Zm00001eb130410	B73 Zm00001eb.1	protein_coding		RING-type E3 ubiquitin transferase	1169	chr3	55982485	55983653	1	Zea mays	Zm-B73-REFERENCE-NAM-5.0
Zm00001eb130510	B73 Zm00001eb.1	protein_coding		Ethylene-responsive factor-like protein 1	1273	chr3	56851703	56852975	1	Zea mays	Zm-B73-REFERENCE-NAM-5.0
Zm00001eb130580	B73 Zm00001eb.1	protein_coding		Late embryogenesis abundant protein 9	833	chr3	57516852	57517684	-1	Zea mays	Zm-B73-REFERENCE-NAM-5.0
Zm00001eb131090	B73 Zm00001eb.1	protein_coding		Pectin lyase-like superfamily protein isoform 1	3016	chr3	60809615	60812630	1	Zea mays	Zm-B73-REFERENCE-NAM-5.0
Zm00001eb131150	B73 Zm00001eb.1	protein_coding		GDSL esterase/lipase LIP-4	2639	chr3	61204456	61207094	1	Zea mays	Zm-B73-REFERENCE-NAM-5.0
Zm00001eb131170	B73 Zm00001eb.1	protein_coding		Alkaline/neutral invertase	3848	chr3	61343156	61347003	1	Zea mays	Zm-B73-REFERENCE-NAM-5.0
Zm00001eb131190	B73 Zm00001eb.1	protein_coding	GS5	Carboxypeptidase	3417	chr3	61802375	61805791	1	Zea mays	Zm-B73-REFERENCE-NAM-5.0
Zm00001eb131490	B73 Zm00001eb.1	protein_coding			734	chr3	66353651	66354384	1	Zea mays	Zm-B73-REFERENCE-NAM-5.0
Zm00001eb131500	B73 Zm00001eb.1	protein_coding		Abscisic stress-ripening protein 1	669	chr3	66371398	66372066	1	Zea mays	Zm-B73-REFERENCE-NAM-5.0
Zm00001eb131860	B73 Zm00001eb.1	protein_coding		Copper transport protein ATX1	1702	chr3	70285996	70287697	1	Zea mays	Zm-B73-REFERENCE-NAM-5.0
Zm00001eb131870	B73 Zm00001eb.1	protein_coding		12-oxophytodienoate reductase 1	2348	chr3	70588889	70591236	-1	Zea mays	Zm-B73-REFERENCE-NAM-5.0
Zm00001eb133000	B73 Zm00001eb.1	protein_coding		Auxin response factor	6527	chr3	94801561	94808087	-1	Zea mays	Zm-B73-REFERENCE-NAM-5.0
Zm00001eb133860	B73 Zm00001eb.1	protein_coding	LOC103650325	Protein ENHANCED DOWNY MILDEW 2	2799	chr3	104149968	104152766	1	Zea mays	Zm-B73-REFERENCE-NAM-5.0
Zm00001eb133930	B73 Zm00001eb.1	protein_coding		Sucrose transporter	6205	chr3	105501727	105507931	-1	Zea mays	Zm-B73-REFERENCE-NAM-5.0
Zm00001eb134130	B73 Zm00001eb.1	protein_coding		elongation of fatty acids protein 3-like	1603	chr3	107227113	107228715	1	Zea mays	Zm-B73-REFERENCE-NAM-5.0
Zm00001eb134340	B73 Zm00001eb.1	protein_coding		Glycine-rich RNA binding protein (Fragment)	1151	chr3	109183681	109184831	-1	Zea mays	Zm-B73-REFERENCE-NAM-5.0
Zm00001eb134560	B73 Zm00001eb.1	protein_coding		C2 NT-type domain-containing protein	4632	chr3	111600980	111605611	1	Zea mays	Zm-B73-REFERENCE-NAM-5.0
Zm00001eb134710	B73 Zm00001eb.1	protein_coding		Cyclic nucleotide-binding domain-containing protein	6628	chr3	112548922	112555549	-1	Zea mays	Zm-B73-REFERENCE-NAM-5.0
Zm00001eb134890	B73 Zm00001eb.1	protein_coding		Zinc finger protein 1	976	chr3	113589870	113590845	1	Zea mays	Zm-B73-REFERENCE-NAM-5.0
Zm00001eb134990	B73 Zm00001eb.1	protein_coding		Cyclin N-terminal domain-containing protein	2279	chr3	114823164	114825442	-1	Zea mays	Zm-B73-REFERENCE-NAM-5.0
Zm00001eb135130	B73 Zm00001eb.1	protein_coding		Bifunctional nuclease 2	3954	chr3	115530858	115534811	-1	Zea mays	Zm-B73-REFERENCE-NAM-5.0
Zm00001eb135200	B73 Zm00001eb.1	protein_coding		Putative transcription factor KAN4	3696	chr3	115883223	115886918	1	Zea mays	Zm-B73-REFERENCE-NAM-5.0
Zm00001eb135240	B73 Zm00001eb.1	protein_coding		Pentatricopeptide repeat-containing protein	2405	chr3	116220452	116222856	1	Zea mays	Zm-B73-REFERENCE-NAM-5.0
Zm00001eb135320	B73 Zm00001eb.1	protein_coding		RING-H2 finger protein ATL65	3018	chr3	116433932	116436949	-1	Zea mays	Zm-B73-REFERENCE-NAM-5.0
Zm00001eb135910	B73 Zm00001eb.1	protein_coding		NAC domain-containing protein	4045	chr3	123445685	123449729	1	Zea mays	Zm-B73-REFERENCE-NAM-5.0
Zm00001eb136200	B73 Zm00001eb.1	protein_coding		heparanase-like protein 1 isoform X2	4826	chr3	126080880	126085705	-1	Zea mays	Zm-B73-REFERENCE-NAM-5.0
Zm00001eb136250	B73 Zm00001eb.1	protein_coding			1856	chr3	126601244	126603099	-1	Zea mays	Zm-B73-REFERENCE-NAM-5.0
Zm00001eb136720	B73 Zm00001eb.1	protein_coding		Myb-related protein MYBAS2	1552	chr3	128792139	128793690	1	Zea mays	Zm-B73-REFERENCE-NAM-5.0
Zm00001eb137480	B73 Zm00001eb.1	protein_coding		Phytase	1842	chr3	133725139	133726980	1	Zea mays	Zm-B73-REFERENCE-NAM-5.0
Zm00001eb137530	B73 Zm00001eb.1	protein_coding		Disease resistance protein RGA2-like	1720	chr3	133952796	133954515	-1	Zea mays	Zm-B73-REFERENCE-NAM-5.0
Zm00001eb137920	B73 Zm00001eb.1	protein_coding		Regulatory protein MLP	1629	chr3	136226012	136227640	-1	Zea mays	Zm-B73-REFERENCE-NAM-5.0
Zm00001eb138050	B73 Zm00001eb.1	protein_coding		Premnaspirodiene oxygenase	1992	chr3	136565008	136566999	-1	Zea mays	Zm-B73-REFERENCE-NAM-5.0
Zm00001eb138250	B73 Zm00001eb.1	protein_coding		Cyanohydrin beta-glucosyltransferase	1838	chr3	137388625	137390462	-1	Zea mays	Zm-B73-REFERENCE-NAM-5.0
Zm00001eb138420	B73 Zm00001eb.1	protein_coding		NB-ARC domain containing protein	5737	chr3	139021032	139026768	1	Zea mays	Zm-B73-REFERENCE-NAM-5.0
Zm00001eb138460	B73 Zm00001eb.1	protein_coding		Tetraacyldisaccharide 4'-kinase	870	chr3	139159569	139160438	-1	Zea mays	Zm-B73-REFERENCE-NAM-5.0
Zm00001eb138510	B73 Zm00001eb.1	protein_coding			1280	chr3	139336315	139337594	1	Zea mays	Zm-B73-REFERENCE-NAM-5.0
Zm00001eb138730	B73 Zm00001eb.1	protein_coding		BZIP domain-containing protein	4879	chr3	140516615	140521493	1	Zea mays	Zm-B73-REFERENCE-NAM-5.0
Zm00001eb138920	B73 Zm00001eb.1	protein_coding		Transcription repressor MYB4	1190	chr3	141758915	141760104	1	Zea mays	Zm-B73-REFERENCE-NAM-5.0
Zm00001eb139410	B73 Zm00001eb.1	protein_coding		DUF676 domain-containing protein	6923	chr3	144023848	144030770	1	Zea mays	Zm-B73-REFERENCE-NAM-5.0
Zm00001eb139570	B73 Zm00001eb.1	protein_coding		Phytosulfokine-alpha	1032	chr3	144988121	144989152	1	Zea mays	Zm-B73-REFERENCE-NAM-5.0
Zm00001eb139870	B73 Zm00001eb.1	protein_coding		Lysine ketoglutarate reductase trans-splicing related 1	3929	chr3	146736315	146740243	1	Zea mays	Zm-B73-REFERENCE-NAM-5.0
Zm00001eb140160	B73 Zm00001eb.1	protein_coding		Aspartate/glutamate/uridylate kinase	3691	chr3	147827248	147830938	-1	Zea mays	Zm-B73-REFERENCE-NAM-5.0
Zm00001eb140340	B73 Zm00001eb.1	protein_coding		HIT-type domain-containing protein	4264	chr3	148505717	148509980	1	Zea mays	Zm-B73-REFERENCE-NAM-5.0
Zm00001eb140370	B73 Zm00001eb.1	protein_coding		Chlorophyllide a oxygenase	2892	chr3	148513412	148516303	1	Zea mays	Zm-B73-REFERENCE-NAM-5.0
Zm00001eb140400	B73 Zm00001eb.1	protein_coding			740	chr3	148632852	148633591	-1	Zea mays	Zm-B73-REFERENCE-NAM-5.0
Zm00001eb140540	B73 Zm00001eb.1	protein_coding		Protein RETICULATA-RELATED 4	3448	chr3	149472708	149476155	-1	Zea mays	Zm-B73-REFERENCE-NAM-5.0
Zm00001eb140910	B73 Zm00001eb.1	protein_coding		Cytochrome P450 family 94 subfamily D polypeptide 2	2200	chr3	151041921	151044120	1	Zea mays	Zm-B73-REFERENCE-NAM-5.0
Zm00001eb141120	B73 Zm00001eb.1	protein_coding		probable calcium-binding protein CML10	1820	chr3	151610844	151612663	1	Zea mays	Zm-B73-REFERENCE-NAM-5.0
Zm00001eb141310	B73 Zm00001eb.1	protein_coding		Scarecrow-like protein 3	2275	chr3	152949379	152951653	-1	Zea mays	Zm-B73-REFERENCE-NAM-5.0
Zm00001eb141570	B73 Zm00001eb.1	protein_coding		Cytokinin dehydrogenase	2775	chr3	154304687	154307461	-1	Zea mays	Zm-B73-REFERENCE-NAM-5.0
Zm00001eb142200	B73 Zm00001eb.1	protein_coding		C2 domain-containing protein	1469	chr3	157019154	157020622	1	Zea mays	Zm-B73-REFERENCE-NAM-5.0
Zm00001eb142250	B73 Zm00001eb.1	protein_coding		HMA domain-containing protein	2282	chr3	157504280	157506561	1	Zea mays	Zm-B73-REFERENCE-NAM-5.0
Zm00001eb142480	B73 Zm00001eb.1	protein_coding		Chloroplastic quinone-oxidoreductase	1805	chr3	158564374	158566178	-1	Zea mays	Zm-B73-REFERENCE-NAM-5.0
Zm00001eb142750	B73 Zm00001eb.1	protein_coding		probable serine/threonine-protein kinase At1g54610	4805	chr3	159653037	159657841	1	Zea mays	Zm-B73-REFERENCE-NAM-5.0
Zm00001eb142990	B73 Zm00001eb.1	protein_coding			1034	chr3	160747333	160748366	-1	Zea mays	Zm-B73-REFERENCE-NAM-5.0
Zm00001eb143060	B73 Zm00001eb.1	protein_coding	LOC100384320	Calmodulin-binding transcription activator 4	6461	chr3	161088428	161094888	-1	Zea mays	Zm-B73-REFERENCE-NAM-5.0
Zm00001eb143270	B73 Zm00001eb.1	protein_coding		Triacylglycerol lipase 2-like	3151	chr3	162684177	162687327	-1	Zea mays	Zm-B73-REFERENCE-NAM-5.0
Zm00001eb143320	B73 Zm00001eb.1	protein_coding		AB hydrolase-1 domain-containing protein	18799	chr3	162921690	162940488	-1	Zea mays	Zm-B73-REFERENCE-NAM-5.0
Zm00001eb143500	B73 Zm00001eb.1	protein_coding		Loricrin	1234	chr3	164082467	164083700	1	Zea mays	Zm-B73-REFERENCE-NAM-5.0
Zm00001eb143520	B73 Zm00001eb.1	protein_coding		Transcription factor bHLH62	3774	chr3	164249567	164253340	1	Zea mays	Zm-B73-REFERENCE-NAM-5.0
Zm00001eb143570	B73 Zm00001eb.1	protein_coding		EPIDERMAL PATTERNING FACTOR-like protein 9	1313	chr3	164500254	164501566	-1	Zea mays	Zm-B73-REFERENCE-NAM-5.0
Zm00001eb144000	B73 Zm00001eb.1	protein_coding		E3 ubiquitin-protein ligase RGLG1	4204	chr3	169275199	169279402	1	Zea mays	Zm-B73-REFERENCE-NAM-5.0
Zm00001eb144270	B73 Zm00001eb.1	protein_coding		B3 domain-containing protein	3793	chr3	170522446	170526238	1	Zea mays	Zm-B73-REFERENCE-NAM-5.0
Zm00001eb144280	B73 Zm00001eb.1	protein_coding		Exocyst subunit Exo70 family protein (Fragment)	2333	chr3	170525177	170527509	-1	Zea mays	Zm-B73-REFERENCE-NAM-5.0
Zm00001eb144410	B73 Zm00001eb.1	protein_coding		GDP-L-galactose phosphorylase 1	2619	chr3	171052348	171054966	-1	Zea mays	Zm-B73-REFERENCE-NAM-5.0
Zm00001eb144450	B73 Zm00001eb.1	protein_coding		Transcription factor bHLH128	3376	chr3	171118716	171122091	-1	Zea mays	Zm-B73-REFERENCE-NAM-5.0
Zm00001eb144580	B73 Zm00001eb.1	protein_coding			2645	chr3	171737443	171740087	-1	Zea mays	Zm-B73-REFERENCE-NAM-5.0
Zm00001eb144930	B73 Zm00001eb.1	protein_coding		Lipoxygenase	3666	chr3	173296648	173300313	1	Zea mays	Zm-B73-REFERENCE-NAM-5.0
Zm00001eb144960	B73 Zm00001eb.1	protein_coding		Lipoxygenase	3689	chr3	173440780	173444468	1	Zea mays	Zm-B73-REFERENCE-NAM-5.0
Zm00001eb145080	B73 Zm00001eb.1	protein_coding		Pectin acetylesterase	3154	chr3	173658878	173662031	1	Zea mays	Zm-B73-REFERENCE-NAM-5.0
Zm00001eb145340	B73 Zm00001eb.1	protein_coding		NAC domain-containing protein	2824	chr3	174644023	174646846	-1	Zea mays	Zm-B73-REFERENCE-NAM-5.0
Zm00001eb145490	B73 Zm00001eb.1	protein_coding		Abhydrolase domain-containing protein C22H12.03	4070	chr3	175076080	175080149	-1	Zea mays	Zm-B73-REFERENCE-NAM-5.0
Zm00001eb145570	B73 Zm00001eb.1	protein_coding		RING-type E3 ubiquitin transferase	3769	chr3	175409950	175413718	-1	Zea mays	Zm-B73-REFERENCE-NAM-5.0
Zm00001eb145580	B73 Zm00001eb.1	protein_coding		NAC domain-containing protein	2142	chr3	175449027	175451168	1	Zea mays	Zm-B73-REFERENCE-NAM-5.0
Zm00001eb145600	B73 Zm00001eb.1	protein_coding	OSGA20OX2	Gibberellin 20 oxidase 2	2843	chr3	175549492	175552334	-1	Zea mays	Zm-B73-REFERENCE-NAM-5.0
Zm00001eb145810	B73 Zm00001eb.1	protein_coding		Hexosyltransferase	6524	chr3	176713895	176720418	-1	Zea mays	Zm-B73-REFERENCE-NAM-5.0
Zm00001eb145820	B73 Zm00001eb.1	protein_coding		Homeobox-leucine zipper protein REVOLUTA	2651	chr3	176802728	176805378	1	Zea mays	Zm-B73-REFERENCE-NAM-5.0
Zm00001eb145880	B73 Zm00001eb.1	protein_coding		Amino acid permease 6	2488	chr3	177036244	177038731	1	Zea mays	Zm-B73-REFERENCE-NAM-5.0
Zm00001eb145890	B73 Zm00001eb.1	protein_coding		Receptor-like protein kinase HSL1	5109	chr3	177039758	177044866	-1	Zea mays	Zm-B73-REFERENCE-NAM-5.0
Zm00001eb146230	B73 Zm00001eb.1	protein_coding		Transcription repressor MYB4	1454	chr3	178217240	178218693	-1	Zea mays	Zm-B73-REFERENCE-NAM-5.0
Zm00001eb146380	B73 Zm00001eb.1	protein_coding		Peptide transporter PTR5	5858	chr3	179047509	179053366	-1	Zea mays	Zm-B73-REFERENCE-NAM-5.0
Zm00001eb146650	B73 Zm00001eb.1	protein_coding		Ethylene-responsive transcription factor ABR1	3303	chr3	180331942	180335244	1	Zea mays	Zm-B73-REFERENCE-NAM-5.0
Zm00001eb146830	B73 Zm00001eb.1	protein_coding		RING-type E3 ubiquitin transferase	1422	chr3	180775985	180777406	1	Zea mays	Zm-B73-REFERENCE-NAM-5.0
Zm00001eb146840	B73 Zm00001eb.1	protein_coding		Anthocyanidin 3-O-glucosyltransferase	1827	chr3	180787206	180789032	-1	Zea mays	Zm-B73-REFERENCE-NAM-5.0
Zm00001eb147090	B73 Zm00001eb.1	protein_coding			5364	chr3	181356546	181361909	1	Zea mays	Zm-B73-REFERENCE-NAM-5.0
Zm00001eb147210	B73 Zm00001eb.1	protein_coding			963	chr3	181605336	181606298	1	Zea mays	Zm-B73-REFERENCE-NAM-5.0
Zm00001eb147490	B73 Zm00001eb.1	protein_coding		Cell division control protein	6299	chr3	183063306	183069604	-1	Zea mays	Zm-B73-REFERENCE-NAM-5.0
Zm00001eb147530	B73 Zm00001eb.1	protein_coding		RNA-processing protein	2513	chr3	183162579	183165091	-1	Zea mays	Zm-B73-REFERENCE-NAM-5.0
Zm00001eb147840	B73 Zm00001eb.1	protein_coding		fructokinase-like 1	5201	chr3	184107423	184112623	-1	Zea mays	Zm-B73-REFERENCE-NAM-5.0
Zm00001eb147960	B73 Zm00001eb.1	protein_coding		Hypothetcal protein	3796	chr3	184485726	184489521	-1	Zea mays	Zm-B73-REFERENCE-NAM-5.0
Zm00001eb148030	B73 Zm00001eb.1	protein_coding		Mannose-1-phosphate guanylyltransferase 1	2617	chr3	184787055	184789671	-1	Zea mays	Zm-B73-REFERENCE-NAM-5.0
Zm00001eb148070	B73 Zm00001eb.1	protein_coding		Ultraviolet-B receptor UVR8	8000	chr3	184849049	184857048	-1	Zea mays	Zm-B73-REFERENCE-NAM-5.0
Zm00001eb148250	B73 Zm00001eb.1	protein_coding		Cyclin-dependent protein kinase inhibitor SMR4	805	chr3	185642759	185643563	-1	Zea mays	Zm-B73-REFERENCE-NAM-5.0
Zm00001eb148310	B73 Zm00001eb.1	protein_coding		Elicitor-responsive protein 1	1436	chr3	185869509	185870944	-1	Zea mays	Zm-B73-REFERENCE-NAM-5.0
Zm00001eb148420	B73 Zm00001eb.1	protein_coding		heat shock cognate 70 kDa protein 2-like	3563	chr3	186198894	186202456	-1	Zea mays	Zm-B73-REFERENCE-NAM-5.0
Zm00001eb148590	B73 Zm00001eb.1	protein_coding			1123	chr3	186681222	186682344	-1	Zea mays	Zm-B73-REFERENCE-NAM-5.0
Zm00001eb148630	B73 Zm00001eb.1	protein_coding		Plant-specific domain TIGR01589 family protein expressed	1508	chr3	186795786	186797293	-1	Zea mays	Zm-B73-REFERENCE-NAM-5.0
Zm00001eb148670	B73 Zm00001eb.1	protein_coding		Ankyrin repeat-containing protein	3978	chr3	186877432	186881409	1	Zea mays	Zm-B73-REFERENCE-NAM-5.0
Zm00001eb148730	B73 Zm00001eb.1	protein_coding			692	chr3	186944167	186944858	-1	Zea mays	Zm-B73-REFERENCE-NAM-5.0
Zm00001eb148780	B73 Zm00001eb.1	protein_coding		Respiratory burst oxidase like protein H	5721	chr3	187158633	187164353	-1	Zea mays	Zm-B73-REFERENCE-NAM-5.0
Zm00001eb148820	B73 Zm00001eb.1	protein_coding		Zinc finger CCCH domain-containing protein 11	6022	chr3	187276626	187282647	-1	Zea mays	Zm-B73-REFERENCE-NAM-5.0
Zm00001eb148880	B73 Zm00001eb.1	protein_coding		Interactor of constitutive active ROPs 3	5549	chr3	187594434	187599982	1	Zea mays	Zm-B73-REFERENCE-NAM-5.0
Zm00001eb149090	B73 Zm00001eb.1	protein_coding		Glutaredoxin domain-containing protein	1323	chr3	188435931	188437253	-1	Zea mays	Zm-B73-REFERENCE-NAM-5.0
Zm00001eb149270	B73 Zm00001eb.1	protein_coding		Protein RETICULATA-RELATED 6 chloroplastic	5202	chr3	188968991	188974192	1	Zea mays	Zm-B73-REFERENCE-NAM-5.0
Zm00001eb149310	B73 Zm00001eb.1	protein_coding		Protein PLANT CADMIUM RESISTANCE like	2958	chr3	189076485	189079442	-1	Zea mays	Zm-B73-REFERENCE-NAM-5.0
Zm00001eb149430	B73 Zm00001eb.1	protein_coding		GATA-N domain-containing protein	3896	chr3	189409175	189413070	-1	Zea mays	Zm-B73-REFERENCE-NAM-5.0
Zm00001eb149460	B73 Zm00001eb.1	protein_coding		Expansin	1996	chr3	189488491	189490486	-1	Zea mays	Zm-B73-REFERENCE-NAM-5.0
Zm00001eb149550	B73 Zm00001eb.1	protein_coding		WRKY domain-containing protein	1530	chr3	189975073	189976602	-1	Zea mays	Zm-B73-REFERENCE-NAM-5.0
Zm00001eb149570	B73 Zm00001eb.1	protein_coding		WRKY-type transcription factor (Fragment)	3042	chr3	190004165	190007206	1	Zea mays	Zm-B73-REFERENCE-NAM-5.0
Zm00001eb149880	B73 Zm00001eb.1	protein_coding	LOC105046100	Putative S-sulfocysteine synthase	3040	chr3	191357968	191361007	1	Zea mays	Zm-B73-REFERENCE-NAM-5.0
Zm00001eb149900	B73 Zm00001eb.1	protein_coding		Dentin sialophosphoprotein	3209	chr3	191468714	191471922	1	Zea mays	Zm-B73-REFERENCE-NAM-5.0
Zm00001eb149960	B73 Zm00001eb.1	protein_coding		4-hydroxy-7-methoxy-3-oxo-3	4136	chr3	191572683	191576818	1	Zea mays	Zm-B73-REFERENCE-NAM-5.0
Zm00001eb150400	B73 Zm00001eb.1	protein_coding		F-box family protein-like	2290	chr3	192517279	192519568	1	Zea mays	Zm-B73-REFERENCE-NAM-5.0
Zm00001eb150500	B73 Zm00001eb.1	protein_coding		PsbP domain-containing protein	1379	chr3	192616685	192618063	-1	Zea mays	Zm-B73-REFERENCE-NAM-5.0
Zm00001eb150550	B73 Zm00001eb.1	protein_coding	C3H	Coumaroyl shikimate 3-hydroxylase 2	2722	chr3	192786728	192789449	1	Zea mays	Zm-B73-REFERENCE-NAM-5.0
Zm00001eb150610	B73 Zm00001eb.1	protein_coding		Circadian clock coupling factor ZGT	1447	chr3	192945052	192946498	-1	Zea mays	Zm-B73-REFERENCE-NAM-5.0
Zm00001eb150670	B73 Zm00001eb.1	protein_coding		F-box domain-containing protein	1236	chr3	193290663	193291898	-1	Zea mays	Zm-B73-REFERENCE-NAM-5.0
Zm00001eb150740	B73 Zm00001eb.1	protein_coding		Putative GMP synthase [glutamine-hydrolyzing]	2467	chr3	193391008	193393474	-1	Zea mays	Zm-B73-REFERENCE-NAM-5.0
Zm00001eb150750	B73 Zm00001eb.1	protein_coding		Putative disease resistance protein	2947	chr3	193429892	193432838	-1	Zea mays	Zm-B73-REFERENCE-NAM-5.0
Zm00001eb150840	B73 Zm00001eb.1	protein_coding		Ethylene-responsive transcription factor 4	1126	chr3	193740975	193742100	-1	Zea mays	Zm-B73-REFERENCE-NAM-5.0
Zm00001eb151010	B73 Zm00001eb.1	protein_coding			562	chr3	194516690	194517251	1	Zea mays	Zm-B73-REFERENCE-NAM-5.0
Zm00001eb151030	B73 Zm00001eb.1	protein_coding		Protein odd-skipped	790	chr3	194520861	194521650	1	Zea mays	Zm-B73-REFERENCE-NAM-5.0
Zm00001eb151220	B73 Zm00001eb.1	protein_coding		Membrane protein-like	2778	chr3	194998310	195001087	1	Zea mays	Zm-B73-REFERENCE-NAM-5.0
Zm00001eb151240	B73 Zm00001eb.1	protein_coding		C2H2-type domain-containing protein	2731	chr3	195126406	195129136	1	Zea mays	Zm-B73-REFERENCE-NAM-5.0
Zm00001eb151300	B73 Zm00001eb.1	protein_coding		Receptor-like serine/threonine-protein kinase	8267	chr3	195513783	195522049	1	Zea mays	Zm-B73-REFERENCE-NAM-5.0
Zm00001eb151400	B73 Zm00001eb.1	protein_coding		diacylglycerol kinase	6771	chr3	195848124	195854894	1	Zea mays	Zm-B73-REFERENCE-NAM-5.0
Zm00001eb151440	B73 Zm00001eb.1	protein_coding		1-acylglycerol-3-phosphate O-acyltransferase	4306	chr3	195990879	195995184	1	Zea mays	Zm-B73-REFERENCE-NAM-5.0
Zm00001eb151460	B73 Zm00001eb.1	protein_coding		SAND domain-containing protein	4005	chr3	196069490	196073494	1	Zea mays	Zm-B73-REFERENCE-NAM-5.0
Zm00001eb151510	B73 Zm00001eb.1	protein_coding	LOC103651144	Insulin-degrading enzyme-like 1 peroxisomal	60552	chr3	196184239	196244790	-1	Zea mays	Zm-B73-REFERENCE-NAM-5.0
Zm00001eb151670	B73 Zm00001eb.1	protein_coding		Cytokin-bind domain-containing protein	4142	chr3	196933209	196937350	1	Zea mays	Zm-B73-REFERENCE-NAM-5.0
Zm00001eb151950	B73 Zm00001eb.1	protein_coding		Translation initiation factor eIF-2B subunit alpha	1049	chr3	198449962	198451010	1	Zea mays	Zm-B73-REFERENCE-NAM-5.0
Zm00001eb152110	B73 Zm00001eb.1	protein_coding			835	chr3	199138091	199138925	1	Zea mays	Zm-B73-REFERENCE-NAM-5.0
Zm00001eb152120	B73 Zm00001eb.1	protein_coding		E3 ubiquitin-protein ligase RNF185	1577	chr3	199143897	199145473	1	Zea mays	Zm-B73-REFERENCE-NAM-5.0
Zm00001eb152510	B73 Zm00001eb.1	protein_coding		DOG1 domain-containing protein	2093	chr3	200706762	200708854	-1	Zea mays	Zm-B73-REFERENCE-NAM-5.0
Zm00001eb152830	B73 Zm00001eb.1	protein_coding		RING-H2 finger protein ATL2K	1149	chr3	201282774	201283922	-1	Zea mays	Zm-B73-REFERENCE-NAM-5.0
Zm00001eb153200	B73 Zm00001eb.1	protein_coding		MACPF domain-containing protein	5701	chr3	202848154	202853854	1	Zea mays	Zm-B73-REFERENCE-NAM-5.0
Zm00001eb153280	B73 Zm00001eb.1	protein_coding		Trehalose-6-phosphate synthase7	4925	chr3	203164597	203169521	-1	Zea mays	Zm-B73-REFERENCE-NAM-5.0
Zm00001eb153300	B73 Zm00001eb.1	protein_coding		Transcription repressor	1819	chr3	203215159	203216977	1	Zea mays	Zm-B73-REFERENCE-NAM-5.0
Zm00001eb153350	B73 Zm00001eb.1	protein_coding		receptor-like protein 51	1651	chr3	203538248	203539898	-1	Zea mays	Zm-B73-REFERENCE-NAM-5.0
Zm00001eb153360	B73 Zm00001eb.1	protein_coding		Coiled-coil domain-containing protein 25	4467	chr3	203546604	203551070	-1	Zea mays	Zm-B73-REFERENCE-NAM-5.0
Zm00001eb153570	B73 Zm00001eb.1	protein_coding		Histidine-containing phosphotransfer protein 4	1840	chr3	204267608	204269447	-1	Zea mays	Zm-B73-REFERENCE-NAM-5.0
Zm00001eb153750	B73 Zm00001eb.1	protein_coding		Formin-like protein 18	2955	chr3	204742063	204745017	-1	Zea mays	Zm-B73-REFERENCE-NAM-5.0
Zm00001eb153800	B73 Zm00001eb.1	protein_coding		Putative dual specificity protein phosphatase DSP8	3668	chr3	204840221	204843888	-1	Zea mays	Zm-B73-REFERENCE-NAM-5.0
Zm00001eb154000	B73 Zm00001eb.1	protein_coding		Glycosyltransferase	21930	chr3	205428339	205450268	-1	Zea mays	Zm-B73-REFERENCE-NAM-5.0
Zm00001eb154040	B73 Zm00001eb.1	protein_coding		Helicase	10259	chr3	205636872	205647130	-1	Zea mays	Zm-B73-REFERENCE-NAM-5.0
Zm00001eb154060	B73 Zm00001eb.1	protein_coding		BURP domain-containing protein	2413	chr3	205662001	205664413	-1	Zea mays	Zm-B73-REFERENCE-NAM-5.0
Zm00001eb154070	B73 Zm00001eb.1	protein_coding	HSFC1B	Heat stress transcription factor C-1a	1414	chr3	205840017	205841430	-1	Zea mays	Zm-B73-REFERENCE-NAM-5.0
Zm00001eb154120	B73 Zm00001eb.1	protein_coding		Pathogenesis-related family protein isoform 1	1665	chr3	206120580	206122244	1	Zea mays	Zm-B73-REFERENCE-NAM-5.0
Zm00001eb154300	B73 Zm00001eb.1	protein_coding		Subtilisin-like protease	4936	chr3	206475036	206479971	1	Zea mays	Zm-B73-REFERENCE-NAM-5.0
Zm00001eb154580	B73 Zm00001eb.1	protein_coding		E3 ubiquitin-protein like	5772	chr3	207253597	207259368	-1	Zea mays	Zm-B73-REFERENCE-NAM-5.0
Zm00001eb154650	B73 Zm00001eb.1	protein_coding		Inorganic pyrophosphatase 1	1306	chr3	207448014	207449319	-1	Zea mays	Zm-B73-REFERENCE-NAM-5.0
Zm00001eb154730	B73 Zm00001eb.1	protein_coding		Brassinosteroid-insensitive 1	4549	chr3	207814730	207819278	1	Zea mays	Zm-B73-REFERENCE-NAM-5.0
Zm00001eb154820	B73 Zm00001eb.1	protein_coding		Choline/ethanolamine kinase	4126	chr3	208122861	208126986	1	Zea mays	Zm-B73-REFERENCE-NAM-5.0
Zm00001eb154830	B73 Zm00001eb.1	protein_coding		Type I inositol polyphosphate 5-phosphatase 1	6183	chr3	208154257	208160439	-1	Zea mays	Zm-B73-REFERENCE-NAM-5.0
Zm00001eb154950	B73 Zm00001eb.1	protein_coding		1	23465	chr3	208260654	208284118	-1	Zea mays	Zm-B73-REFERENCE-NAM-5.0
Zm00001eb154960	B73 Zm00001eb.1	protein_coding		WRKY domain-containing protein	1208	chr3	208413249	208414456	1	Zea mays	Zm-B73-REFERENCE-NAM-5.0
Zm00001eb155000	B73 Zm00001eb.1	protein_coding		Protein PLASTID MOVEMENT IMPAIRED 1-RELATED 1	4615	chr3	208605658	208610272	1	Zea mays	Zm-B73-REFERENCE-NAM-5.0
Zm00001eb155120	B73 Zm00001eb.1	protein_coding		Phospholipase A1	1676	chr3	209169960	209171635	1	Zea mays	Zm-B73-REFERENCE-NAM-5.0
Zm00001eb155340	B73 Zm00001eb.1	protein_coding		Arabinogalactan peptide 3	475	chr3	209924353	209924827	-1	Zea mays	Zm-B73-REFERENCE-NAM-5.0
Zm00001eb155660	B73 Zm00001eb.1	protein_coding		Bidirectional sugar transporter SWEET	1951	chr3	210739191	210741141	-1	Zea mays	Zm-B73-REFERENCE-NAM-5.0
Zm00001eb155710	B73 Zm00001eb.1	protein_coding		Putative MAPKKK family protein kinase	5949	chr3	210847204	210853152	1	Zea mays	Zm-B73-REFERENCE-NAM-5.0
Zm00001eb155720	B73 Zm00001eb.1	protein_coding		Protein kinase domain-containing protein	1529	chr3	210858687	210860215	-1	Zea mays	Zm-B73-REFERENCE-NAM-5.0
Zm00001eb155730	B73 Zm00001eb.1	protein_coding		Putative MAPKKK family protein kinase	1663	chr3	210895738	210897400	-1	Zea mays	Zm-B73-REFERENCE-NAM-5.0
Zm00001eb155940	B73 Zm00001eb.1	protein_coding		Phosphoethanolamine N-methyltransferase	3681	chr3	211672738	211676418	-1	Zea mays	Zm-B73-REFERENCE-NAM-5.0
Zm00001eb156040	B73 Zm00001eb.1	protein_coding		AP2/ERF and B3 domain-containing transcription repressor TEM1	1647	chr3	212115620	212117266	1	Zea mays	Zm-B73-REFERENCE-NAM-5.0
Zm00001eb156130	B73 Zm00001eb.1	protein_coding		Glutathione S-transferase GSTU6	1340	chr3	212297358	212298697	1	Zea mays	Zm-B73-REFERENCE-NAM-5.0
Zm00001eb157130	B73 Zm00001eb.1	protein_coding	LOC100194193	Hydroxyproline-rich glycoprotein family protein	3426	chr3	215439983	215443408	1	Zea mays	Zm-B73-REFERENCE-NAM-5.0
Zm00001eb157150	B73 Zm00001eb.1	protein_coding		1	7288	chr3	215556014	215563301	1	Zea mays	Zm-B73-REFERENCE-NAM-5.0
Zm00001eb157170	B73 Zm00001eb.1	protein_coding		Adenine nucleotide alpha hydrolase-like superfamily protein	1527	chr3	215653062	215654588	1	Zea mays	Zm-B73-REFERENCE-NAM-5.0
Zm00001eb157350	B73 Zm00001eb.1	protein_coding			1895	chr3	216122966	216124860	-1	Zea mays	Zm-B73-REFERENCE-NAM-5.0
Zm00001eb157460	B73 Zm00001eb.1	protein_coding		acidPPc domain-containing protein	2139	chr3	216380558	216382696	1	Zea mays	Zm-B73-REFERENCE-NAM-5.0
Zm00001eb158030	B73 Zm00001eb.1	protein_coding		Long chain acyl-CoA synthetase 4	19216	chr3	218593941	218613156	-1	Zea mays	Zm-B73-REFERENCE-NAM-5.0
Zm00001eb158100	B73 Zm00001eb.1	protein_coding		CTP synthase	6533	chr3	218972244	218978776	-1	Zea mays	Zm-B73-REFERENCE-NAM-5.0
Zm00001eb158470	B73 Zm00001eb.1	protein_coding		Alpha/beta hydrolase-like	5087	chr3	219987515	219992601	-1	Zea mays	Zm-B73-REFERENCE-NAM-5.0
Zm00001eb158500	B73 Zm00001eb.1	protein_coding		GRAS family transcription factor family protein	2067	chr3	220151982	220154048	-1	Zea mays	Zm-B73-REFERENCE-NAM-5.0
Zm00001eb158610	B73 Zm00001eb.1	protein_coding		Sorbitol dehydrogenase (Fragment)	2705	chr3	220298946	220301650	1	Zea mays	Zm-B73-REFERENCE-NAM-5.0
Zm00001eb158620	B73 Zm00001eb.1	protein_coding			895	chr3	220305403	220306297	-1	Zea mays	Zm-B73-REFERENCE-NAM-5.0
Zm00001eb158930	B73 Zm00001eb.1	protein_coding		Polygalacturonase	4009	chr3	221453312	221457320	-1	Zea mays	Zm-B73-REFERENCE-NAM-5.0
Zm00001eb159060	B73 Zm00001eb.1	protein_coding		ADP-glucose pyrophosphorylase endosperm large subunit (Fragment)	11493	chr3	221891853	221903345	-1	Zea mays	Zm-B73-REFERENCE-NAM-5.0
Zm00001eb159180	B73 Zm00001eb.1	protein_coding		Transcription factor IBH1-like	903	chr3	222247519	222248421	1	Zea mays	Zm-B73-REFERENCE-NAM-5.0
Zm00001eb159200	B73 Zm00001eb.1	protein_coding		FCP1 homology domain-containing protein	5782	chr3	222335550	222341331	-1	Zea mays	Zm-B73-REFERENCE-NAM-5.0
Zm00001eb159210	B73 Zm00001eb.1	protein_coding		Cytochrome P450 family 72 subfamily A polypeptide 8	2994	chr3	222391323	222394316	-1	Zea mays	Zm-B73-REFERENCE-NAM-5.0
Zm00001eb159280	B73 Zm00001eb.1	protein_coding		Cytochrome P450 family 72 subfamily A polypeptide 8	2956	chr3	222595714	222598669	-1	Zea mays	Zm-B73-REFERENCE-NAM-5.0
Zm00001eb159310	B73 Zm00001eb.1	protein_coding			773	chr3	222666017	222666789	1	Zea mays	Zm-B73-REFERENCE-NAM-5.0
Zm00001eb159320	B73 Zm00001eb.1	protein_coding	LOC100384816	Cytochrome P450 family 72 subfamily A polypeptide 8	2538	chr3	222666830	222669367	1	Zea mays	Zm-B73-REFERENCE-NAM-5.0
Zm00001eb159490	B73 Zm00001eb.1	protein_coding		S-type anion channel SLAH3	10810	chr3	223183558	223194367	1	Zea mays	Zm-B73-REFERENCE-NAM-5.0
Zm00001eb159560	B73 Zm00001eb.1	protein_coding		Putative WRKY transcription factor 19	5565	chr3	223358864	223364428	-1	Zea mays	Zm-B73-REFERENCE-NAM-5.0
Zm00001eb159630	B73 Zm00001eb.1	protein_coding		PPR repeat	2877	chr3	223647683	223650559	1	Zea mays	Zm-B73-REFERENCE-NAM-5.0
Zm00001eb160330	B73 Zm00001eb.1	protein_coding		Calcineurin B-like protein 9	3917	chr3	226083929	226087845	1	Zea mays	Zm-B73-REFERENCE-NAM-5.0
Zm00001eb160480	B73 Zm00001eb.1	protein_coding			3608	chr3	226465086	226468693	1	Zea mays	Zm-B73-REFERENCE-NAM-5.0
Zm00001eb160630	B73 Zm00001eb.1	protein_coding		SHSP domain-containing protein	1385	chr3	226915270	226916654	-1	Zea mays	Zm-B73-REFERENCE-NAM-5.0
Zm00001eb160830	B73 Zm00001eb.1	protein_coding		Aldedh domain-containing protein	8143	chr3	227318382	227326524	1	Zea mays	Zm-B73-REFERENCE-NAM-5.0
Zm00001eb161000	B73 Zm00001eb.1	protein_coding		TF-B3 domain-containing protein	2812	chr3	227546140	227548951	1	Zea mays	Zm-B73-REFERENCE-NAM-5.0
Zm00001eb161110	B73 Zm00001eb.1	protein_coding		Leucine-rich repeat extensin-like protein 3	2130	chr3	228204586	228206715	1	Zea mays	Zm-B73-REFERENCE-NAM-5.0
Zm00001eb161120	B73 Zm00001eb.1	protein_coding			2011	chr3	228231211	228233221	-1	Zea mays	Zm-B73-REFERENCE-NAM-5.0
Zm00001eb161200	B73 Zm00001eb.1	protein_coding		Strigolactone esterase D14	4346	chr3	228408998	228413343	1	Zea mays	Zm-B73-REFERENCE-NAM-5.0
Zm00001eb161250	B73 Zm00001eb.1	protein_coding		Vacuolar amino acid transporter 1	1656	chr3	228582810	228584465	1	Zea mays	Zm-B73-REFERENCE-NAM-5.0
Zm00001eb161270	B73 Zm00001eb.1	protein_coding		Pentatricopeptide repeat-containing protein	2414	chr3	228636649	228639062	-1	Zea mays	Zm-B73-REFERENCE-NAM-5.0
Zm00001eb161280	B73 Zm00001eb.1	protein_coding		Calcineurin B-like protein 4	3521	chr3	228698971	228702491	1	Zea mays	Zm-B73-REFERENCE-NAM-5.0
Zm00001eb161450	B73 Zm00001eb.1	protein_coding			11944	chr3	229235933	229247876	1	Zea mays	Zm-B73-REFERENCE-NAM-5.0
Zm00001eb161460	B73 Zm00001eb.1	protein_coding		probable transcription factor At5g61620	1833	chr3	229301492	229303324	1	Zea mays	Zm-B73-REFERENCE-NAM-5.0
Zm00001eb161560	B73 Zm00001eb.1	protein_coding		Bidirectional sugar transporter SWEET	3114	chr3	229383794	229386907	1	Zea mays	Zm-B73-REFERENCE-NAM-5.0
Zm00001eb161610	B73 Zm00001eb.1	protein_coding		J domain-containing protein	1586	chr3	229581549	229583134	1	Zea mays	Zm-B73-REFERENCE-NAM-5.0
Zm00001eb161680	B73 Zm00001eb.1	protein_coding			438	chr3	229620681	229621118	-1	Zea mays	Zm-B73-REFERENCE-NAM-5.0
Zm00001eb161790	B73 Zm00001eb.1	protein_coding		ABC transporter domain-containing protein	8196	chr3	230103694	230111889	-1	Zea mays	Zm-B73-REFERENCE-NAM-5.0
Zm00001eb161880	B73 Zm00001eb.1	protein_coding			13132	chr3	230305412	230318543	-1	Zea mays	Zm-B73-REFERENCE-NAM-5.0
Zm00001eb161920	B73 Zm00001eb.1	protein_coding			2423	chr3	230674937	230677359	-1	Zea mays	Zm-B73-REFERENCE-NAM-5.0
Zm00001eb162430	B73 Zm00001eb.1	protein_coding		DCD domain-containing protein	2477	chr3	232546450	232548926	-1	Zea mays	Zm-B73-REFERENCE-NAM-5.0
Zm00001eb162650	B73 Zm00001eb.1	protein_coding			2969	chr3	233065574	233068542	1	Zea mays	Zm-B73-REFERENCE-NAM-5.0
Zm00001eb162710	B73 Zm00001eb.1	protein_coding		SPX domain-containing protein	1409	chr3	233209864	233211272	-1	Zea mays	Zm-B73-REFERENCE-NAM-5.0
Zm00001eb162720	B73 Zm00001eb.1	protein_coding		F-box domain-containing protein	4929	chr3	233218243	233223171	1	Zea mays	Zm-B73-REFERENCE-NAM-5.0
Zm00001eb163020	B73 Zm00001eb.1	protein_coding			2890	chr3	234541165	234544054	-1	Zea mays	Zm-B73-REFERENCE-NAM-5.0
Zm00001eb163270	B73 Zm00001eb.1	protein_coding		Nodulin-like domain-containing protein	3929	chr3	235340901	235344829	1	Zea mays	Zm-B73-REFERENCE-NAM-5.0
Zm00001eb163350	B73 Zm00001eb.1	protein_coding		suppressor of mec-8 and unc-52 protein homolog 2	8335	chr3	235467799	235476133	1	Zea mays	Zm-B73-REFERENCE-NAM-5.0
Zm00001eb163400	B73 Zm00001eb.1	protein_coding		Putative arsenical pump-driving ATPase	2702	chr3	235595868	235598569	-1	Zea mays	Zm-B73-REFERENCE-NAM-5.0
Zm00001eb163480	B73 Zm00001eb.1	protein_coding		Non-specific serine/threonine protein kinase	12095	chr3	235702115	235714209	-1	Zea mays	Zm-B73-REFERENCE-NAM-5.0
Zm00001eb163520	B73 Zm00001eb.1	protein_coding		Glutamine--fructose-6-phosphate transaminase (isomerizing)	5646	chr3	235779970	235785615	1	Zea mays	Zm-B73-REFERENCE-NAM-5.0
Zm00001eb163680	B73 Zm00001eb.1	protein_coding		Mini zinc finger protein 2	303	chr3	236143417	236143719	-1	Zea mays	Zm-B73-REFERENCE-NAM-5.0
Zm00001eb164380	B73 Zm00001eb.1	protein_coding		Ribulose bisphosphate carboxylase/oxygenase activase	1909	chr4	1223245	1225153	1	Zea mays	Zm-B73-REFERENCE-NAM-5.0
Zm00001eb164480	B73 Zm00001eb.1	protein_coding		GRAS domain-containing protein	2657	chr4	1348999	1351655	-1	Zea mays	Zm-B73-REFERENCE-NAM-5.0
Zm00001eb164650	B73 Zm00001eb.1	protein_coding	AT5G59350	Homeobox protein like	1946	chr4	1672964	1674909	-1	Zea mays	Zm-B73-REFERENCE-NAM-5.0
Zm00001eb164730	B73 Zm00001eb.1	protein_coding			2397	chr4	1831789	1834185	1	Zea mays	Zm-B73-REFERENCE-NAM-5.0
Zm00001eb164860	B73 Zm00001eb.1	protein_coding		Feruloyl-CoA 6-hydroxylase	1537	chr4	2151334	2152870	1	Zea mays	Zm-B73-REFERENCE-NAM-5.0
Zm00001eb165210	B73 Zm00001eb.1	protein_coding			11396	chr4	3279151	3290546	-1	Zea mays	Zm-B73-REFERENCE-NAM-5.0
Zm00001eb165310	B73 Zm00001eb.1	protein_coding	LOC100279975	Protein MID1-COMPLEMENTING ACTIVITY 1	2211	chr4	3473528	3475738	-1	Zea mays	Zm-B73-REFERENCE-NAM-5.0
Zm00001eb165460	B73 Zm00001eb.1	protein_coding		Senescence-associated protein AAF	6045	chr4	3683915	3689959	1	Zea mays	Zm-B73-REFERENCE-NAM-5.0
Zm00001eb165470	B73 Zm00001eb.1	protein_coding		FLZ-type domain-containing protein	1363	chr4	3691950	3693312	-1	Zea mays	Zm-B73-REFERENCE-NAM-5.0
Zm00001eb165890	B73 Zm00001eb.1	protein_coding		Nicotianamine aminotransferase homolog	2760	chr4	4864451	4867210	1	Zea mays	Zm-B73-REFERENCE-NAM-5.0
Zm00001eb166390	B73 Zm00001eb.1	protein_coding		Adenylyl-sulfate kinase	1952	chr4	5769119	5771070	-1	Zea mays	Zm-B73-REFERENCE-NAM-5.0
Zm00001eb166540	B73 Zm00001eb.1	protein_coding		Elf4 domain-containing protein	1301	chr4	6003288	6004588	-1	Zea mays	Zm-B73-REFERENCE-NAM-5.0
Zm00001eb166630	B73 Zm00001eb.1	protein_coding		Dirigent protein (Fragment)	1073	chr4	6157141	6158213	1	Zea mays	Zm-B73-REFERENCE-NAM-5.0
Zm00001eb166850	B73 Zm00001eb.1	protein_coding		Patatin	1975	chr4	6468246	6470220	1	Zea mays	Zm-B73-REFERENCE-NAM-5.0
Zm00001eb167020	B73 Zm00001eb.1	protein_coding		Flavin-containing monooxygenase	1005	chr4	6852797	6853801	1	Zea mays	Zm-B73-REFERENCE-NAM-5.0
Zm00001eb167070	B73 Zm00001eb.1	protein_coding		Benzyl alcohol O-benzoyltransferase	1754	chr4	6914128	6915881	1	Zea mays	Zm-B73-REFERENCE-NAM-5.0
Zm00001eb167230	B73 Zm00001eb.1	protein_coding		Acyl-coenzyme A oxidase	5071	chr4	7438059	7443129	1	Zea mays	Zm-B73-REFERENCE-NAM-5.0
Zm00001eb167360	B73 Zm00001eb.1	protein_coding		Mannose-6-phosphate isomerase	5788	chr4	7872387	7878174	-1	Zea mays	Zm-B73-REFERENCE-NAM-5.0
Zm00001eb167520	B73 Zm00001eb.1	protein_coding		DEAD-box ATP-dependent RNA helicase 37	4362	chr4	8320790	8325151	1	Zea mays	Zm-B73-REFERENCE-NAM-5.0
Zm00001eb167810	B73 Zm00001eb.1	protein_coding		Adenine/guanine permease AZG2	2191	chr4	11065537	11067727	1	Zea mays	Zm-B73-REFERENCE-NAM-5.0
Zm00001eb168120	B73 Zm00001eb.1	protein_coding		Zinc-finger homeodomain protein 4	2806	chr4	12317574	12320379	-1	Zea mays	Zm-B73-REFERENCE-NAM-5.0
Zm00001eb168190	B73 Zm00001eb.1	protein_coding		START domain-containing protein	5380	chr4	12654310	12659689	-1	Zea mays	Zm-B73-REFERENCE-NAM-5.0
Zm00001eb168550	B73 Zm00001eb.1	protein_coding	ADH2	Alcohol dehydrogenase ADH2	3413	chr4	14486593	14490005	1	Zea mays	Zm-B73-REFERENCE-NAM-5.0
Zm00001eb168980	B73 Zm00001eb.1	protein_coding		Cysteine proteinase inhibitor 5	859	chr4	16626085	16626943	-1	Zea mays	Zm-B73-REFERENCE-NAM-5.0
Zm00001eb169330	B73 Zm00001eb.1	protein_coding		PB1 domain-containing protein	1021	chr4	18844587	18845607	-1	Zea mays	Zm-B73-REFERENCE-NAM-5.0
Zm00001eb169370	B73 Zm00001eb.1	protein_coding		11-beta-hydroxysteroid dehydrogenase 1B-like	7186	chr4	19020805	19027990	-1	Zea mays	Zm-B73-REFERENCE-NAM-5.0
Zm00001eb169710	B73 Zm00001eb.1	protein_coding		Cytochrome P450 family protein	2102	chr4	20804661	20806762	-1	Zea mays	Zm-B73-REFERENCE-NAM-5.0
Zm00001eb169870	B73 Zm00001eb.1	protein_coding		Calcium-activated outward-rectifying potassium channel 1	1717	chr4	21649158	21650874	1	Zea mays	Zm-B73-REFERENCE-NAM-5.0
Zm00001eb169950	B73 Zm00001eb.1	protein_coding		Glycosyl hydrolase family protein with chitinase insertion domain	2146	chr4	22152266	22154411	-1	Zea mays	Zm-B73-REFERENCE-NAM-5.0
Zm00001eb170080	B73 Zm00001eb.1	protein_coding		BAG domain-containing protein	1560	chr4	23025711	23027270	-1	Zea mays	Zm-B73-REFERENCE-NAM-5.0
Zm00001eb170300	B73 Zm00001eb.1	protein_coding		O-methyltransferase ZRP4	1734	chr4	24072624	24074357	1	Zea mays	Zm-B73-REFERENCE-NAM-5.0
Zm00001eb170400	B73 Zm00001eb.1	protein_coding		Zerumbone synthase isoform A	6267	chr4	24723057	24729323	1	Zea mays	Zm-B73-REFERENCE-NAM-5.0
Zm00001eb170770	B73 Zm00001eb.1	protein_coding			1563	chr4	27077916	27079478	-1	Zea mays	Zm-B73-REFERENCE-NAM-5.0
Zm00001eb171840	B73 Zm00001eb.1	protein_coding		B box-type domain-containing protein	3381	chr4	31717173	31720553	1	Zea mays	Zm-B73-REFERENCE-NAM-5.0
Zm00001eb171850	B73 Zm00001eb.1	protein_coding			846	chr4	31718724	31719569	-1	Zea mays	Zm-B73-REFERENCE-NAM-5.0
Zm00001eb172020	B73 Zm00001eb.1	protein_coding		Heading date 5	1077	chr4	32364382	32365458	1	Zea mays	Zm-B73-REFERENCE-NAM-5.0
Zm00001eb172090	B73 Zm00001eb.1	protein_coding		RNA polymerase sigma factor sigA	4317	chr4	32763327	32767643	-1	Zea mays	Zm-B73-REFERENCE-NAM-5.0
Zm00001eb172450	B73 Zm00001eb.1	protein_coding		Circadian clock associated 1	33803	chr4	34451947	34485749	1	Zea mays	Zm-B73-REFERENCE-NAM-5.0
Zm00001eb172560	B73 Zm00001eb.1	protein_coding		Premnaspirodiene oxygenase	2004	chr4	34759409	34761412	-1	Zea mays	Zm-B73-REFERENCE-NAM-5.0
Zm00001eb172590	B73 Zm00001eb.1	protein_coding		Putative glycerol-3-phosphate transporter 1	3716	chr4	35081728	35085443	-1	Zea mays	Zm-B73-REFERENCE-NAM-5.0
Zm00001eb172940	B73 Zm00001eb.1	protein_coding		Putative DEFECTIVE IN ANTHER DEHISCENCE1	1992	chr4	36985813	36987804	-1	Zea mays	Zm-B73-REFERENCE-NAM-5.0
Zm00001eb172970	B73 Zm00001eb.1	protein_coding			6071	chr4	37191413	37197483	1	Zea mays	Zm-B73-REFERENCE-NAM-5.0
Zm00001eb173250	B73 Zm00001eb.1	protein_coding			882	chr4	38337468	38338349	-1	Zea mays	Zm-B73-REFERENCE-NAM-5.0
Zm00001eb173320	B73 Zm00001eb.1	protein_coding		Kelch repeat-containing protein	3688	chr4	38508548	38512235	-1	Zea mays	Zm-B73-REFERENCE-NAM-5.0
Zm00001eb173440	B73 Zm00001eb.1	protein_coding		Glycosyltransferase family 92 protein	2861	chr4	38939953	38942813	1	Zea mays	Zm-B73-REFERENCE-NAM-5.0
Zm00001eb173470	B73 Zm00001eb.1	protein_coding			1879	chr4	38963275	38965153	-1	Zea mays	Zm-B73-REFERENCE-NAM-5.0
Zm00001eb173570	B73 Zm00001eb.1	protein_coding		Glutathione S-transferase GSTU6	989	chr4	39252429	39253417	-1	Zea mays	Zm-B73-REFERENCE-NAM-5.0
Zm00001eb173980	B73 Zm00001eb.1	protein_coding			6051	chr4	40752861	40758911	-1	Zea mays	Zm-B73-REFERENCE-NAM-5.0
Zm00001eb174000	B73 Zm00001eb.1	protein_coding		Agamous-like MADS-box protein AGL12	1944	chr4	40791472	40793415	-1	Zea mays	Zm-B73-REFERENCE-NAM-5.0
Zm00001eb174160	B73 Zm00001eb.1	protein_coding		Serine/threonine-protein kinase-like protein CCR4	2437	chr4	41576390	41578826	-1	Zea mays	Zm-B73-REFERENCE-NAM-5.0
Zm00001eb175610	B73 Zm00001eb.1	protein_coding		Histone-lysine N-methyltransferase SUVR4-like isoform X2	4823	chr4	50769557	50774379	-1	Zea mays	Zm-B73-REFERENCE-NAM-5.0
Zm00001eb175730	B73 Zm00001eb.1	protein_coding			2082	chr4	51744234	51746315	1	Zea mays	Zm-B73-REFERENCE-NAM-5.0
Zm00001eb176380	B73 Zm00001eb.1	protein_coding		Potassium transporter	11493	chr4	57670277	57681769	1	Zea mays	Zm-B73-REFERENCE-NAM-5.0
Zm00001eb176470	B73 Zm00001eb.1	protein_coding		Nitrate reductase	5026	chr4	58905738	58910763	1	Zea mays	Zm-B73-REFERENCE-NAM-5.0
Zm00001eb176880	B73 Zm00001eb.1	protein_coding		AUGMIN subunit 8	6437	chr4	62679178	62685614	-1	Zea mays	Zm-B73-REFERENCE-NAM-5.0
Zm00001eb177020	B73 Zm00001eb.1	protein_coding		Putative alpha	3931	chr4	64090665	64094595	1	Zea mays	Zm-B73-REFERENCE-NAM-5.0
Zm00001eb177260	B73 Zm00001eb.1	protein_coding			363	chr4	65827523	65827885	1	Zea mays	Zm-B73-REFERENCE-NAM-5.0
Zm00001eb177410	B73 Zm00001eb.1	protein_coding		activator of 90 kDa heat shock protein ATPase homolog	3434	chr4	67488199	67491632	1	Zea mays	Zm-B73-REFERENCE-NAM-5.0
Zm00001eb177750	B73 Zm00001eb.1	protein_coding		Pentatricopeptide repeat-containing protein	2028	chr4	69866299	69868326	-1	Zea mays	Zm-B73-REFERENCE-NAM-5.0
Zm00001eb178180	B73 Zm00001eb.1	protein_coding		DLH domain-containing protein	2684	chr4	73010298	73012981	-1	Zea mays	Zm-B73-REFERENCE-NAM-5.0
Zm00001eb178190	B73 Zm00001eb.1	protein_coding		DLH domain-containing protein	2083	chr4	73078323	73080405	1	Zea mays	Zm-B73-REFERENCE-NAM-5.0
Zm00001eb178210	B73 Zm00001eb.1	protein_coding			4622	chr4	73307175	73311796	-1	Zea mays	Zm-B73-REFERENCE-NAM-5.0
Zm00001eb178670	B73 Zm00001eb.1	protein_coding		ABC transporter domain-containing protein	11536	chr4	77291454	77302989	1	Zea mays	Zm-B73-REFERENCE-NAM-5.0
Zm00001eb178700	B73 Zm00001eb.1	protein_coding		Pre-mRNA cleavage factor Im 25 kDa subunit	2137	chr4	77565414	77567550	1	Zea mays	Zm-B73-REFERENCE-NAM-5.0
Zm00001eb178840	B73 Zm00001eb.1	protein_coding		FLZ-type domain-containing protein	1148	chr4	78990979	78992126	-1	Zea mays	Zm-B73-REFERENCE-NAM-5.0
Zm00001eb178890	B73 Zm00001eb.1	protein_coding		probable alpha	3806	chr4	79357671	79361476	1	Zea mays	Zm-B73-REFERENCE-NAM-5.0
Zm00001eb178990	B73 Zm00001eb.1	protein_coding		RING-type E3 ubiquitin transferase	2463	chr4	80471905	80474367	1	Zea mays	Zm-B73-REFERENCE-NAM-5.0
Zm00001eb179120	B73 Zm00001eb.1	protein_coding		Protein kinase domain-containing protein	6467	chr4	81783692	81790158	-1	Zea mays	Zm-B73-REFERENCE-NAM-5.0
Zm00001eb179210	B73 Zm00001eb.1	protein_coding		chaperonin-like RBCX protein 1	1572	chr4	82612535	82614106	-1	Zea mays	Zm-B73-REFERENCE-NAM-5.0
Zm00001eb179260	B73 Zm00001eb.1	protein_coding		Annexin	1191	chr4	82788791	82789981	1	Zea mays	Zm-B73-REFERENCE-NAM-5.0
Zm00001eb180470	B73 Zm00001eb.1	protein_coding		NEP1-interacting protein 1 isoform X1	1835	chr4	95601619	95603453	-1	Zea mays	Zm-B73-REFERENCE-NAM-5.0
Zm00001eb180490	B73 Zm00001eb.1	protein_coding		Aspartic proteinase-like protein 2	5118	chr4	96368887	96374004	-1	Zea mays	Zm-B73-REFERENCE-NAM-5.0
Zm00001eb180900	B73 Zm00001eb.1	protein_coding		J domain-containing protein	3567	chr4	100516672	100520238	-1	Zea mays	Zm-B73-REFERENCE-NAM-5.0
Zm00001eb181420	B73 Zm00001eb.1	protein_coding		Glucan endo-1	5066	chr4	112732193	112737258	-1	Zea mays	Zm-B73-REFERENCE-NAM-5.0
Zm00001eb181760	B73 Zm00001eb.1	protein_coding		Trihelix transcription factor	2568	chr4	117777656	117780223	1	Zea mays	Zm-B73-REFERENCE-NAM-5.0
Zm00001eb182310	B73 Zm00001eb.1	protein_coding	LOC100283369	Remorin like	3524	chr4	124257406	124260929	1	Zea mays	Zm-B73-REFERENCE-NAM-5.0
Zm00001eb182940	B73 Zm00001eb.1	protein_coding		Somatic embryogenesis receptor kinase 2	6451	chr4	129510314	129516764	-1	Zea mays	Zm-B73-REFERENCE-NAM-5.0
Zm00001eb183170	B73 Zm00001eb.1	protein_coding	LOC2	Photosynthetic NDH subcomplex L 2	1589	chr4	130412617	130414205	-1	Zea mays	Zm-B73-REFERENCE-NAM-5.0
Zm00001eb183190	B73 Zm00001eb.1	protein_coding		NAC domain-containing protein 79	1880	chr4	130692468	130694347	1	Zea mays	Zm-B73-REFERENCE-NAM-5.0
Zm00001eb183400	B73 Zm00001eb.1	protein_coding			321	chr4	132895156	132895476	-1	Zea mays	Zm-B73-REFERENCE-NAM-5.0
Zm00001eb183690	B73 Zm00001eb.1	protein_coding		NPH3 domain-containing protein	3091	chr4	135416874	135419964	1	Zea mays	Zm-B73-REFERENCE-NAM-5.0
Zm00001eb183710	B73 Zm00001eb.1	protein_coding		N-acetylglucosaminyltransferase III	3996	chr4	135555623	135559618	-1	Zea mays	Zm-B73-REFERENCE-NAM-5.0
Zm00001eb184000	B73 Zm00001eb.1	protein_coding		Glyceraldehyde-3-phosphate dehydrogenase	3414	chr4	138102511	138105924	1	Zea mays	Zm-B73-REFERENCE-NAM-5.0
Zm00001eb184010	B73 Zm00001eb.1	protein_coding		DNA binding protein	1921	chr4	138259047	138260967	1	Zea mays	Zm-B73-REFERENCE-NAM-5.0
Zm00001eb184070	B73 Zm00001eb.1	protein_coding		CMP-sialic acid transporter 3	5415	chr4	138842667	138848081	-1	Zea mays	Zm-B73-REFERENCE-NAM-5.0
Zm00001eb184470	B73 Zm00001eb.1	protein_coding		S-adenosylmethionine decarboxylase proenzyme	2734	chr4	141151685	141154418	1	Zea mays	Zm-B73-REFERENCE-NAM-5.0
Zm00001eb184830	B73 Zm00001eb.1	protein_coding		Anther-specific proline-rich protein APG	2062	chr4	145142882	145144943	1	Zea mays	Zm-B73-REFERENCE-NAM-5.0
Zm00001eb184870	B73 Zm00001eb.1	protein_coding		Two-component response regulator-like PRR1	3155	chr4	145827771	145830925	1	Zea mays	Zm-B73-REFERENCE-NAM-5.0
Zm00001eb184920	B73 Zm00001eb.1	protein_coding	LOC103653783	VWFA domain-containing protein	4838	chr4	146205235	146210072	-1	Zea mays	Zm-B73-REFERENCE-NAM-5.0
Zm00001eb184940	B73 Zm00001eb.1	protein_coding	LOC100285067	Enzyme of the cupin superfamily	6802	chr4	146399982	146406783	1	Zea mays	Zm-B73-REFERENCE-NAM-5.0
Zm00001eb185020	B73 Zm00001eb.1	protein_coding		Embryo sac development arrest 6	1173	chr4	146712980	146714152	-1	Zea mays	Zm-B73-REFERENCE-NAM-5.0
Zm00001eb185100	B73 Zm00001eb.1	protein_coding		RNA-binding protein 42	3577	chr4	147391244	147394820	-1	Zea mays	Zm-B73-REFERENCE-NAM-5.0
Zm00001eb185250	B73 Zm00001eb.1	protein_coding		Phenylalanine ammonia-lyase	5050	chr4	148638945	148643994	-1	Zea mays	Zm-B73-REFERENCE-NAM-5.0
Zm00001eb185400	B73 Zm00001eb.1	protein_coding		Arginine decarboxylase	5292	chr4	149981260	149986551	1	Zea mays	Zm-B73-REFERENCE-NAM-5.0
Zm00001eb185670	B73 Zm00001eb.1	protein_coding		Ferredoxin-thioredoxin reductase	967	chr4	151344529	151345495	-1	Zea mays	Zm-B73-REFERENCE-NAM-5.0
Zm00001eb185680	B73 Zm00001eb.1	protein_coding		Ethylene-responsive transcription factor ERF053	1797	chr4	151490645	151492441	-1	Zea mays	Zm-B73-REFERENCE-NAM-5.0
Zm00001eb185800	B73 Zm00001eb.1	protein_coding		Thioredoxin domain-containing protein	3728	chr4	152404188	152407915	1	Zea mays	Zm-B73-REFERENCE-NAM-5.0
Zm00001eb185840	B73 Zm00001eb.1	protein_coding		Salutaridine reductase	2019	chr4	152674243	152676261	1	Zea mays	Zm-B73-REFERENCE-NAM-5.0
Zm00001eb186100	B73 Zm00001eb.1	protein_coding		Hsp70-Hsp90 organizing protein 3	5701	chr4	154392491	154398191	1	Zea mays	Zm-B73-REFERENCE-NAM-5.0
Zm00001eb186150	B73 Zm00001eb.1	protein_coding	LOC109703596	B-box zinc finger protein 21	2186	chr4	154779999	154782184	1	Zea mays	Zm-B73-REFERENCE-NAM-5.0
Zm00001eb186290	B73 Zm00001eb.1	protein_coding		Vesicle-associated protein 2-1	2977	chr4	156613658	156616634	-1	Zea mays	Zm-B73-REFERENCE-NAM-5.0
Zm00001eb186340	B73 Zm00001eb.1	protein_coding			2242	chr4	156985621	156987862	-1	Zea mays	Zm-B73-REFERENCE-NAM-5.0
Zm00001eb186420	B73 Zm00001eb.1	protein_coding		Protein kinase domain-containing protein	2439	chr4	157075110	157077548	-1	Zea mays	Zm-B73-REFERENCE-NAM-5.0
Zm00001eb186570	B73 Zm00001eb.1	protein_coding		Aquaporin TIP2-3	1312	chr4	157787107	157788418	-1	Zea mays	Zm-B73-REFERENCE-NAM-5.0
Zm00001eb186880	B73 Zm00001eb.1	protein_coding		U-box domain-containing protein 33	5858	chr4	158919740	158925597	1	Zea mays	Zm-B73-REFERENCE-NAM-5.0
Zm00001eb186900	B73 Zm00001eb.1	protein_coding		Plasma membrane intrinsic protein 1	3608	chr4	159005430	159009037	1	Zea mays	Zm-B73-REFERENCE-NAM-5.0
Zm00001eb186940	B73 Zm00001eb.1	protein_coding			2091	chr4	159220908	159222998	-1	Zea mays	Zm-B73-REFERENCE-NAM-5.0
Zm00001eb186970	B73 Zm00001eb.1	protein_coding		Mechanosensitive ion channel protein	4863	chr4	159408811	159413673	1	Zea mays	Zm-B73-REFERENCE-NAM-5.0
Zm00001eb187000	B73 Zm00001eb.1	protein_coding		GDSL esterase/lipase	4020	chr4	159628199	159632218	-1	Zea mays	Zm-B73-REFERENCE-NAM-5.0
Zm00001eb187010	B73 Zm00001eb.1	protein_coding		Dehydrin	1419	chr4	159677441	159678859	-1	Zea mays	Zm-B73-REFERENCE-NAM-5.0
Zm00001eb187030	B73 Zm00001eb.1	protein_coding		probable serine/threonine-protein kinase PIX13	2664	chr4	159868427	159871090	-1	Zea mays	Zm-B73-REFERENCE-NAM-5.0
Zm00001eb187130	B73 Zm00001eb.1	protein_coding			769	chr4	160522142	160522910	-1	Zea mays	Zm-B73-REFERENCE-NAM-5.0
Zm00001eb187190	B73 Zm00001eb.1	protein_coding		Ethylene-responsive transcription factor ERF025	1156	chr4	160916555	160917710	1	Zea mays	Zm-B73-REFERENCE-NAM-5.0
Zm00001eb187410	B73 Zm00001eb.1	protein_coding			921	chr4	161737720	161738640	-1	Zea mays	Zm-B73-REFERENCE-NAM-5.0
Zm00001eb187450	B73 Zm00001eb.1	protein_coding		HTH myb-type domain-containing protein	2914	chr4	161834006	161836919	-1	Zea mays	Zm-B73-REFERENCE-NAM-5.0
Zm00001eb187570	B73 Zm00001eb.1	protein_coding		FLZ-type domain-containing protein	395	chr4	162231939	162232333	1	Zea mays	Zm-B73-REFERENCE-NAM-5.0
Zm00001eb187620	B73 Zm00001eb.1	protein_coding		RING-H2 finger protein ATL1R	945	chr4	162269469	162270413	1	Zea mays	Zm-B73-REFERENCE-NAM-5.0
Zm00001eb187630	B73 Zm00001eb.1	protein_coding		Calcium dependent protein kinase7	6000	chr4	162292598	162298597	-1	Zea mays	Zm-B73-REFERENCE-NAM-5.0
Zm00001eb187770	B73 Zm00001eb.1	protein_coding		FBD domain-containing protein (Fragment)	1979	chr4	162883394	162885372	-1	Zea mays	Zm-B73-REFERENCE-NAM-5.0
Zm00001eb187880	B73 Zm00001eb.1	protein_coding	LOC105059260	Putative transcription factor KAN2	5253	chr4	163294005	163299257	1	Zea mays	Zm-B73-REFERENCE-NAM-5.0
Zm00001eb187910	B73 Zm00001eb.1	protein_coding		4-coumarate--CoA ligase	5345	chr4	163367810	163373154	-1	Zea mays	Zm-B73-REFERENCE-NAM-5.0
Zm00001eb188280	B73 Zm00001eb.1	protein_coding		Carotenoid cleavage dioxygenase 4	2369	chr4	164879035	164881403	-1	Zea mays	Zm-B73-REFERENCE-NAM-5.0
Zm00001eb188690	B73 Zm00001eb.1	protein_coding		SPARK domain-containing protein	2328	chr4	166475075	166477402	1	Zea mays	Zm-B73-REFERENCE-NAM-5.0
Zm00001eb188700	B73 Zm00001eb.1	protein_coding		Heat shock 70 kDa protein 17	8447	chr4	166534069	166542515	1	Zea mays	Zm-B73-REFERENCE-NAM-5.0
Zm00001eb188840	B73 Zm00001eb.1	protein_coding		AT-hook motif nuclear-localized protein	2337	chr4	167050140	167052476	-1	Zea mays	Zm-B73-REFERENCE-NAM-5.0
Zm00001eb188900	B73 Zm00001eb.1	protein_coding		Acyltransferase	3034	chr4	167183506	167186539	-1	Zea mays	Zm-B73-REFERENCE-NAM-5.0
Zm00001eb189080	B73 Zm00001eb.1	protein_coding		Zinc finger protein CONSTANS-LIKE 9	6507	chr4	167981684	167988190	-1	Zea mays	Zm-B73-REFERENCE-NAM-5.0
Zm00001eb189150	B73 Zm00001eb.1	protein_coding		Transmembrane 9 superfamily member	3293	chr4	168283961	168287253	-1	Zea mays	Zm-B73-REFERENCE-NAM-5.0
Zm00001eb189300	B73 Zm00001eb.1	protein_coding		Pollen-specific arabinogalacta protein BAN102	844	chr4	168726192	168727035	-1	Zea mays	Zm-B73-REFERENCE-NAM-5.0
Zm00001eb189840	B73 Zm00001eb.1	protein_coding		Basic leucine zipper 43	845	chr4	170715466	170716310	1	Zea mays	Zm-B73-REFERENCE-NAM-5.0
Zm00001eb190130	B73 Zm00001eb.1	protein_coding		RING-type E3 ubiquitin transferase	5827	chr4	171950476	171956302	1	Zea mays	Zm-B73-REFERENCE-NAM-5.0
Zm00001eb190380	B73 Zm00001eb.1	protein_coding		E3 ubiquitin protein ligase RIE1	2513	chr4	172276100	172278612	-1	Zea mays	Zm-B73-REFERENCE-NAM-5.0
Zm00001eb190850	B73 Zm00001eb.1	protein_coding		cytokinin hydroxylase	2076	chr4	174729794	174731869	-1	Zea mays	Zm-B73-REFERENCE-NAM-5.0
Zm00001eb190870	B73 Zm00001eb.1	protein_coding		Zinc finger protein ZAT5	1720	chr4	174856867	174858586	1	Zea mays	Zm-B73-REFERENCE-NAM-5.0
Zm00001eb191220	B73 Zm00001eb.1	protein_coding		Hyoscyamine 6-dioxygenase	1537	chr4	176029623	176031159	-1	Zea mays	Zm-B73-REFERENCE-NAM-5.0
Zm00001eb191350	B73 Zm00001eb.1	protein_coding		CBS domain-containing protein	1833	chr4	176416314	176418146	-1	Zea mays	Zm-B73-REFERENCE-NAM-5.0
Zm00001eb191420	B73 Zm00001eb.1	protein_coding		UbiB domain protein	4966	chr4	176695259	176700224	1	Zea mays	Zm-B73-REFERENCE-NAM-5.0
Zm00001eb192050	B73 Zm00001eb.1	protein_coding		Proliferating cell nuclear antigen	1678	chr4	178107776	178109453	-1	Zea mays	Zm-B73-REFERENCE-NAM-5.0
Zm00001eb192590	B73 Zm00001eb.1	protein_coding			5378	chr4	179867004	179872381	-1	Zea mays	Zm-B73-REFERENCE-NAM-5.0
Zm00001eb192660	B73 Zm00001eb.1	protein_coding		Receptor like protein 44	1745	chr4	180005264	180007008	1	Zea mays	Zm-B73-REFERENCE-NAM-5.0
Zm00001eb192680	B73 Zm00001eb.1	protein_coding		probable alpha	4225	chr4	180055109	180059333	-1	Zea mays	Zm-B73-REFERENCE-NAM-5.0
Zm00001eb192690	B73 Zm00001eb.1	protein_coding		VID27 domain-containing protein	3417	chr4	180205903	180209319	-1	Zea mays	Zm-B73-REFERENCE-NAM-5.0
Zm00001eb192710	B73 Zm00001eb.1	protein_coding		Lysine histidine transporter-like 3	5990	chr4	180288928	180294917	1	Zea mays	Zm-B73-REFERENCE-NAM-5.0
Zm00001eb192720	B73 Zm00001eb.1	protein_coding		PBPe domain-containing protein	3277	chr4	180294275	180297551	-1	Zea mays	Zm-B73-REFERENCE-NAM-5.0
Zm00001eb193240	B73 Zm00001eb.1	protein_coding		zinc finger protein 8	2349	chr4	182321371	182323719	1	Zea mays	Zm-B73-REFERENCE-NAM-5.0
Zm00001eb193360	B73 Zm00001eb.1	protein_coding		1-aminocyclopropane-1-carboxylate oxidase	2286	chr4	182624805	182627090	-1	Zea mays	Zm-B73-REFERENCE-NAM-5.0
Zm00001eb193660	B73 Zm00001eb.1	protein_coding		Ferredoxin--nitrite reductase	3542	chr4	183572540	183576081	1	Zea mays	Zm-B73-REFERENCE-NAM-5.0
Zm00001eb193670	B73 Zm00001eb.1	protein_coding		Ethylene-responsive element binding protein 2	1130	chr4	183580300	183581429	1	Zea mays	Zm-B73-REFERENCE-NAM-5.0
Zm00001eb193940	B73 Zm00001eb.1	protein_coding		Heat shock 22 kDa protein	1355	chr4	184768056	184769410	-1	Zea mays	Zm-B73-REFERENCE-NAM-5.0
Zm00001eb194020	B73 Zm00001eb.1	protein_coding		Phi-1-like phosphate-induced protein	1358	chr4	185194797	185196154	1	Zea mays	Zm-B73-REFERENCE-NAM-5.0
Zm00001eb194210	B73 Zm00001eb.1	protein_coding		Trehalose 6-phosphate phosphatase	3071	chr4	185828374	185831444	-1	Zea mays	Zm-B73-REFERENCE-NAM-5.0
Zm00001eb194440	B73 Zm00001eb.1	protein_coding		Glutaredoxin domain-containing protein	2229	chr4	186790065	186792293	1	Zea mays	Zm-B73-REFERENCE-NAM-5.0
Zm00001eb194530	B73 Zm00001eb.1	protein_coding		Aquaporin NIP2-1	2672	chr4	187161627	187164298	-1	Zea mays	Zm-B73-REFERENCE-NAM-5.0
Zm00001eb194640	B73 Zm00001eb.1	protein_coding		Auxin efflux carrier component	3384	chr4	187358513	187361896	1	Zea mays	Zm-B73-REFERENCE-NAM-5.0
Zm00001eb194700	B73 Zm00001eb.1	protein_coding		Nucleobase-ascorbate transporter 6-like isoform X1	1686	chr4	187638957	187640642	1	Zea mays	Zm-B73-REFERENCE-NAM-5.0
Zm00001eb194800	B73 Zm00001eb.1	protein_coding			2107	chr4	188130007	188132113	1	Zea mays	Zm-B73-REFERENCE-NAM-5.0
Zm00001eb195070	B73 Zm00001eb.1	protein_coding			1032	chr4	189067094	189068125	1	Zea mays	Zm-B73-REFERENCE-NAM-5.0
Zm00001eb195230	B73 Zm00001eb.1	protein_coding		Non-specific serine/threonine protein kinase	2630	chr4	189373554	189376183	-1	Zea mays	Zm-B73-REFERENCE-NAM-5.0
Zm00001eb195550	B73 Zm00001eb.1	protein_coding		Eukaryotic translation initiation factor 2B family protein	1662	chr4	190338630	190340291	-1	Zea mays	Zm-B73-REFERENCE-NAM-5.0
Zm00001eb196540	B73 Zm00001eb.1	protein_coding			2852	chr4	192833442	192836293	1	Zea mays	Zm-B73-REFERENCE-NAM-5.0
Zm00001eb196960	B73 Zm00001eb.1	protein_coding		Cytochrome P450 family protein	1805	chr4	194240484	194242288	-1	Zea mays	Zm-B73-REFERENCE-NAM-5.0
Zm00001eb197780	B73 Zm00001eb.1	protein_coding		Inhibitor of apoptosis-like protein	1013	chr4	197419786	197420798	-1	Zea mays	Zm-B73-REFERENCE-NAM-5.0
Zm00001eb197890	B73 Zm00001eb.1	protein_coding		Respiratory burst oxidase	5197	chr4	197889338	197894534	1	Zea mays	Zm-B73-REFERENCE-NAM-5.0
Zm00001eb198150	B73 Zm00001eb.1	protein_coding		O-methyltransferase ZRP4	2393	chr4	199191836	199194228	1	Zea mays	Zm-B73-REFERENCE-NAM-5.0
Zm00001eb198640	B73 Zm00001eb.1	protein_coding		LRAT domain-containing protein	2464	chr4	201325563	201328026	-1	Zea mays	Zm-B73-REFERENCE-NAM-5.0
Zm00001eb198700	B73 Zm00001eb.1	protein_coding		High mobility group B protein 7	1929	chr4	201511438	201513366	1	Zea mays	Zm-B73-REFERENCE-NAM-5.0
Zm00001eb199200	B73 Zm00001eb.1	protein_coding		Basic leucine-zipper 58	801	chr4	203323619	203324419	-1	Zea mays	Zm-B73-REFERENCE-NAM-5.0
Zm00001eb199320	B73 Zm00001eb.1	protein_coding		FAS1 domain-containing protein	1547	chr4	203764058	203765604	1	Zea mays	Zm-B73-REFERENCE-NAM-5.0
Zm00001eb199360	B73 Zm00001eb.1	protein_coding		Anthranilate O-methyltransferase 1	1539	chr4	203844966	203846504	1	Zea mays	Zm-B73-REFERENCE-NAM-5.0
Zm00001eb199410	B73 Zm00001eb.1	protein_coding		BTB/POZ domain-containing protein At1g55760	3277	chr4	204051128	204054404	1	Zea mays	Zm-B73-REFERENCE-NAM-5.0
Zm00001eb199430	B73 Zm00001eb.1	protein_coding		Nuclear transcription factor Y subunit C-2	942	chr4	204109584	204110525	1	Zea mays	Zm-B73-REFERENCE-NAM-5.0
Zm00001eb199590	B73 Zm00001eb.1	protein_coding		Heat shock protein 90	4347	chr4	204474121	204478467	-1	Zea mays	Zm-B73-REFERENCE-NAM-5.0
Zm00001eb199720	B73 Zm00001eb.1	protein_coding			1087	chr4	204900903	204901989	-1	Zea mays	Zm-B73-REFERENCE-NAM-5.0
Zm00001eb199950	B73 Zm00001eb.1	protein_coding		3-hydroxy-3-methylglutaryl coenzyme A reductase	4025	chr4	206008252	206012276	1	Zea mays	Zm-B73-REFERENCE-NAM-5.0
Zm00001eb200390	B73 Zm00001eb.1	protein_coding		DnaJ subfamily B member 12	7070	chr4	207612720	207619789	-1	Zea mays	Zm-B73-REFERENCE-NAM-5.0
Zm00001eb200610	B73 Zm00001eb.1	protein_coding		Protein RNA-directed DNA methylation like	3936	chr4	208698910	208702845	-1	Zea mays	Zm-B73-REFERENCE-NAM-5.0
Zm00001eb200650	B73 Zm00001eb.1	protein_coding		VARLMGL domain-containing protein	3627	chr4	208908226	208911852	-1	Zea mays	Zm-B73-REFERENCE-NAM-5.0
Zm00001eb201090	B73 Zm00001eb.1	protein_coding			809	chr4	212103205	212104013	-1	Zea mays	Zm-B73-REFERENCE-NAM-5.0
Zm00001eb201110	B73 Zm00001eb.1	protein_coding		ABC transporter domain-containing protein	4678	chr4	212371209	212375886	-1	Zea mays	Zm-B73-REFERENCE-NAM-5.0
Zm00001eb201180	B73 Zm00001eb.1	protein_coding			18630	chr4	213496773	213515402	1	Zea mays	Zm-B73-REFERENCE-NAM-5.0
Zm00001eb201210	B73 Zm00001eb.1	protein_coding			5291	chr4	213587838	213593128	1	Zea mays	Zm-B73-REFERENCE-NAM-5.0
Zm00001eb201240	B73 Zm00001eb.1	protein_coding			1137	chr4	213797161	213798297	-1	Zea mays	Zm-B73-REFERENCE-NAM-5.0
Zm00001eb201290	B73 Zm00001eb.1	protein_coding		NAC domain-containing protein	2880	chr4	214323038	214325917	-1	Zea mays	Zm-B73-REFERENCE-NAM-5.0
Zm00001eb201580	B73 Zm00001eb.1	protein_coding		Adagio-like protein 3	3390	chr4	216203343	216206732	-1	Zea mays	Zm-B73-REFERENCE-NAM-5.0
Zm00001eb201880	B73 Zm00001eb.1	protein_coding		Putative inactive receptor kinase RLK902	6339	chr4	217497601	217503939	-1	Zea mays	Zm-B73-REFERENCE-NAM-5.0
Zm00001eb202030	B73 Zm00001eb.1	protein_coding		Putative receptor serine/threonine kinase PR5K	2174	chr4	218406043	218408216	-1	Zea mays	Zm-B73-REFERENCE-NAM-5.0
Zm00001eb202140	B73 Zm00001eb.1	protein_coding		BEL1-like homeodomain protein 1	5456	chr4	219249228	219254683	-1	Zea mays	Zm-B73-REFERENCE-NAM-5.0
Zm00001eb202150	B73 Zm00001eb.1	protein_coding			680	chr4	219250921	219251600	1	Zea mays	Zm-B73-REFERENCE-NAM-5.0
Zm00001eb202460	B73 Zm00001eb.1	protein_coding		HTH OST-type domain-containing protein	2448	chr4	221531241	221533688	1	Zea mays	Zm-B73-REFERENCE-NAM-5.0
Zm00001eb202620	B73 Zm00001eb.1	protein_coding		Cytochrome P450 family 78 subfamily A polypeptide 8	2348	chr4	222597338	222599685	-1	Zea mays	Zm-B73-REFERENCE-NAM-5.0
Zm00001eb202890	B73 Zm00001eb.1	protein_coding		NEP1-interacting protein-like 1	2513	chr4	224463508	224466020	1	Zea mays	Zm-B73-REFERENCE-NAM-5.0
Zm00001eb203330	B73 Zm00001eb.1	protein_coding		Calcineurin B-like protein 4	2296	chr4	227516916	227519211	1	Zea mays	Zm-B73-REFERENCE-NAM-5.0
Zm00001eb203420	B73 Zm00001eb.1	protein_coding		Cysteine proteinase inhibitor	2755	chr4	228060498	228063252	-1	Zea mays	Zm-B73-REFERENCE-NAM-5.0
Zm00001eb203630	B73 Zm00001eb.1	protein_coding		Putative receptor-type protein kinase LRK1	2383	chr4	229000965	229003347	-1	Zea mays	Zm-B73-REFERENCE-NAM-5.0
Zm00001eb203660	B73 Zm00001eb.1	protein_coding		Fucosyltransferase	28598	chr4	229220930	229249527	1	Zea mays	Zm-B73-REFERENCE-NAM-5.0
Zm00001eb203940	B73 Zm00001eb.1	protein_coding		WRKY domain-containing protein	1950	chr4	230706932	230708881	1	Zea mays	Zm-B73-REFERENCE-NAM-5.0
Zm00001eb204420	B73 Zm00001eb.1	protein_coding		RING-H2 finger protein ATL1N	1152	chr4	234664543	234665694	-1	Zea mays	Zm-B73-REFERENCE-NAM-5.0
Zm00001eb204430	B73 Zm00001eb.1	protein_coding		RING-type E3 ubiquitin transferase	441	chr4	234721995	234722435	1	Zea mays	Zm-B73-REFERENCE-NAM-5.0
Zm00001eb205270	B73 Zm00001eb.1	protein_coding			8290	chr4	239155793	239164082	1	Zea mays	Zm-B73-REFERENCE-NAM-5.0
Zm00001eb205590	B73 Zm00001eb.1	protein_coding		Alba domain-containing protein	1895	chr4	240463112	240465006	1	Zea mays	Zm-B73-REFERENCE-NAM-5.0
Zm00001eb205750	B73 Zm00001eb.1	protein_coding			854	chr4	241345675	241346528	-1	Zea mays	Zm-B73-REFERENCE-NAM-5.0
Zm00001eb206360	B73 Zm00001eb.1	protein_coding		Ethylene responsive element binding factor 3	1256	chr4	242981585	242982840	1	Zea mays	Zm-B73-REFERENCE-NAM-5.0
Zm00001eb206480	B73 Zm00001eb.1	protein_coding			2298	chr4	243216325	243218622	-1	Zea mays	Zm-B73-REFERENCE-NAM-5.0
Zm00001eb206670	B73 Zm00001eb.1	protein_coding		Vacuolar protein sorting-associated protein 26A-like	2324	chr4	243458785	243461108	-1	Zea mays	Zm-B73-REFERENCE-NAM-5.0
Zm00001eb207430	B73 Zm00001eb.1	protein_coding		Protein kinase domain-containing protein	4843	chr4	244980095	244984937	-1	Zea mays	Zm-B73-REFERENCE-NAM-5.0
Zm00001eb207690	B73 Zm00001eb.1	protein_coding		FBD domain-containing protein	3679	chr4	245513508	245517186	-1	Zea mays	Zm-B73-REFERENCE-NAM-5.0
Zm00001eb207720	B73 Zm00001eb.1	protein_coding		Regulator of Vps4 activity in the MVB pathway protein	4168	chr4	245544714	245548881	-1	Zea mays	Zm-B73-REFERENCE-NAM-5.0
Zm00001eb207790	B73 Zm00001eb.1	protein_coding		EH domain-containing protein 1	6435	chr4	245726865	245733299	1	Zea mays	Zm-B73-REFERENCE-NAM-5.0
Zm00001eb207890	B73 Zm00001eb.1	protein_coding		Protein kinase domain-containing protein	4027	chr4	245904216	245908242	1	Zea mays	Zm-B73-REFERENCE-NAM-5.0
Zm00001eb208040	B73 Zm00001eb.1	protein_coding	LOC100822550	Protein CHLOROPLAST IMPORT APPARATUS 2	8328	chr4	246204751	246213078	-1	Zea mays	Zm-B73-REFERENCE-NAM-5.0
Zm00001eb208380	B73 Zm00001eb.1	protein_coding		Linalool synthase	3075	chr4	246941684	246944758	-1	Zea mays	Zm-B73-REFERENCE-NAM-5.0
Zm00001eb208580	B73 Zm00001eb.1	protein_coding		START domain-containing protein	6827	chr4	247199347	247206173	-1	Zea mays	Zm-B73-REFERENCE-NAM-5.0
Zm00001eb208690	B73 Zm00001eb.1	protein_coding		Bax inhibitor 1	2340	chr4	247461954	247464293	1	Zea mays	Zm-B73-REFERENCE-NAM-5.0
Zm00001eb208700	B73 Zm00001eb.1	protein_coding		Chlorophyll A-B binding family protein	1433	chr4	247467534	247468966	1	Zea mays	Zm-B73-REFERENCE-NAM-5.0
Zm00001eb209140	B73 Zm00001eb.1	protein_coding			1125	chr4	248107251	248108375	-1	Zea mays	Zm-B73-REFERENCE-NAM-5.0
Zm00001eb209330	B73 Zm00001eb.1	protein_coding		Protein kinase domain-containing protein	3793	chr4	248401677	248405469	-1	Zea mays	Zm-B73-REFERENCE-NAM-5.0
Zm00001eb209550	B73 Zm00001eb.1	protein_coding		Luminal-binding protein 4	4153	chr4	248765270	248769422	1	Zea mays	Zm-B73-REFERENCE-NAM-5.0
Zm00001eb209940	B73 Zm00001eb.1	protein_coding		developmental regulatory protein wetA-like	1349	chr4	249522883	249524231	-1	Zea mays	Zm-B73-REFERENCE-NAM-5.0
Zm00001eb209990	B73 Zm00001eb.1	protein_coding		UDP-glucose 4	1084	chr4	249621236	249622319	1	Zea mays	Zm-B73-REFERENCE-NAM-5.0
Zm00001eb210000	B73 Zm00001eb.1	protein_coding		Senescence-associated protein DIN1	1297	chr4	249650509	249651805	-1	Zea mays	Zm-B73-REFERENCE-NAM-5.0
Zm00001eb210180	B73 Zm00001eb.1	protein_coding		nuclear intron maturase 2	2670	chr5	286074	288743	-1	Zea mays	Zm-B73-REFERENCE-NAM-5.0
Zm00001eb210370	B73 Zm00001eb.1	protein_coding		RNA polymerase sigma factor	2871	chr5	957230	960100	1	Zea mays	Zm-B73-REFERENCE-NAM-5.0
Zm00001eb210780	B73 Zm00001eb.1	protein_coding		Nucleotide-diphospho-sugar transferase family protein	3606	chr5	1356821	1360426	-1	Zea mays	Zm-B73-REFERENCE-NAM-5.0
Zm00001eb210810	B73 Zm00001eb.1	protein_coding		Endoplasmic reticulum transmembrane protein	2808	chr5	1388492	1391299	1	Zea mays	Zm-B73-REFERENCE-NAM-5.0
Zm00001eb211050	B73 Zm00001eb.1	protein_coding		Protein DETOXIFICATION	3176	chr5	1856705	1859880	-1	Zea mays	Zm-B73-REFERENCE-NAM-5.0
Zm00001eb211180	B73 Zm00001eb.1	protein_coding			2716	chr5	1974992	1977707	-1	Zea mays	Zm-B73-REFERENCE-NAM-5.0
Zm00001eb211310	B73 Zm00001eb.1	protein_coding		HMA domain-containing protein	641	chr5	2127357	2127997	1	Zea mays	Zm-B73-REFERENCE-NAM-5.0
Zm00001eb211530	B73 Zm00001eb.1	protein_coding			1254	chr5	2484227	2485480	-1	Zea mays	Zm-B73-REFERENCE-NAM-5.0
Zm00001eb211650	B73 Zm00001eb.1	protein_coding		Expansin	2532	chr5	2589727	2592258	1	Zea mays	Zm-B73-REFERENCE-NAM-5.0
Zm00001eb211760	B73 Zm00001eb.1	protein_coding		Zinc finger protein ZAT5	1082	chr5	2693524	2694605	-1	Zea mays	Zm-B73-REFERENCE-NAM-5.0
Zm00001eb212820	B73 Zm00001eb.1	protein_coding		H15 domain-containing protein	1423	chr5	4323546	4324968	1	Zea mays	Zm-B73-REFERENCE-NAM-5.0
Zm00001eb213090	B73 Zm00001eb.1	protein_coding		Acyl-CoA N-acyltransferase (NAT) superfamily protein (Fragment)	1793	chr5	4711386	4713178	-1	Zea mays	Zm-B73-REFERENCE-NAM-5.0
Zm00001eb213180	B73 Zm00001eb.1	protein_coding		Glucan endo-1	2059	chr5	4869210	4871268	1	Zea mays	Zm-B73-REFERENCE-NAM-5.0
Zm00001eb213260	B73 Zm00001eb.1	protein_coding		Fasciclin-like arabinogalactan protein 15	3616	chr5	4957251	4960866	1	Zea mays	Zm-B73-REFERENCE-NAM-5.0
Zm00001eb213280	B73 Zm00001eb.1	protein_coding		Calcium-dependent protein kinase 1	3509	chr5	4962354	4965862	-1	Zea mays	Zm-B73-REFERENCE-NAM-5.0
Zm00001eb213420	B73 Zm00001eb.1	protein_coding		Protein LATE FLOWERING	1740	chr5	5229468	5231207	1	Zea mays	Zm-B73-REFERENCE-NAM-5.0
Zm00001eb213550	B73 Zm00001eb.1	protein_coding		Transcription factor PIF4	2800	chr5	5409568	5412367	-1	Zea mays	Zm-B73-REFERENCE-NAM-5.0
Zm00001eb213780	B73 Zm00001eb.1	protein_coding		Formin-like protein 18	2800	chr5	5821965	5824764	-1	Zea mays	Zm-B73-REFERENCE-NAM-5.0
Zm00001eb214000	B73 Zm00001eb.1	protein_coding		Allene oxide synthase	2214	chr5	6281478	6283691	1	Zea mays	Zm-B73-REFERENCE-NAM-5.0
Zm00001eb214070	B73 Zm00001eb.1	protein_coding		Glucan endo-1	1264	chr5	6335934	6337197	-1	Zea mays	Zm-B73-REFERENCE-NAM-5.0
Zm00001eb214250	B73 Zm00001eb.1	protein_coding			741	chr5	6786448	6787188	-1	Zea mays	Zm-B73-REFERENCE-NAM-5.0
Zm00001eb214330	B73 Zm00001eb.1	protein_coding		SWIB domain-containing protein	2189	chr5	6896275	6898463	1	Zea mays	Zm-B73-REFERENCE-NAM-5.0
Zm00001eb214410	B73 Zm00001eb.1	protein_coding		Isoflavone 2'-hydroxylase	2750	chr5	6962520	6965269	-1	Zea mays	Zm-B73-REFERENCE-NAM-5.0
Zm00001eb214420	B73 Zm00001eb.1	protein_coding		Isoflavone 2'-hydroxylase	2007	chr5	6978893	6980899	-1	Zea mays	Zm-B73-REFERENCE-NAM-5.0
Zm00001eb214560	B73 Zm00001eb.1	protein_coding		UDP-glucose 6-dehydrogenase 4	5102	chr5	7130644	7135745	1	Zea mays	Zm-B73-REFERENCE-NAM-5.0
Zm00001eb214940	B73 Zm00001eb.1	protein_coding		luminal-binding protein 5-like	2173	chr5	7794462	7796634	-1	Zea mays	Zm-B73-REFERENCE-NAM-5.0
Zm00001eb214950	B73 Zm00001eb.1	protein_coding		Myosin-12	9571	chr5	7796812	7806382	-1	Zea mays	Zm-B73-REFERENCE-NAM-5.0
Zm00001eb215030	B73 Zm00001eb.1	protein_coding		Transmembrane BAX inhibitor motif-containing protein 4	1292	chr5	8100698	8101989	-1	Zea mays	Zm-B73-REFERENCE-NAM-5.0
Zm00001eb215460	B73 Zm00001eb.1	protein_coding			725	chr5	8977277	8978001	-1	Zea mays	Zm-B73-REFERENCE-NAM-5.0
Zm00001eb215560	B73 Zm00001eb.1	protein_coding		Growth-regulating factor	11893	chr5	9215762	9227654	-1	Zea mays	Zm-B73-REFERENCE-NAM-5.0
Zm00001eb215800	B73 Zm00001eb.1	protein_coding			3019	chr5	10181520	10184538	-1	Zea mays	Zm-B73-REFERENCE-NAM-5.0
Zm00001eb215900	B73 Zm00001eb.1	protein_coding		Glucan endo-1	3183	chr5	10426277	10429459	-1	Zea mays	Zm-B73-REFERENCE-NAM-5.0
Zm00001eb215920	B73 Zm00001eb.1	protein_coding			1051	chr5	10469636	10470686	-1	Zea mays	Zm-B73-REFERENCE-NAM-5.0
Zm00001eb216220	B73 Zm00001eb.1	protein_coding			871	chr5	11291437	11292307	1	Zea mays	Zm-B73-REFERENCE-NAM-5.0
Zm00001eb216430	B73 Zm00001eb.1	protein_coding		GLTP domain-containing protein	2281	chr5	11915146	11917426	1	Zea mays	Zm-B73-REFERENCE-NAM-5.0
Zm00001eb216540	B73 Zm00001eb.1	protein_coding		Peptidylprolyl isomerase	1336	chr5	12219483	12220818	1	Zea mays	Zm-B73-REFERENCE-NAM-5.0
Zm00001eb216840	B73 Zm00001eb.1	protein_coding		Pre-mRNA-splicing factor 18	3296	chr5	12822113	12825408	1	Zea mays	Zm-B73-REFERENCE-NAM-5.0
Zm00001eb216870	B73 Zm00001eb.1	protein_coding		Linoleate 9S-lipoxygenase 1	5152	chr5	12865481	12870632	-1	Zea mays	Zm-B73-REFERENCE-NAM-5.0
Zm00001eb216950	B73 Zm00001eb.1	protein_coding		Nuclear transcription factor Y subunit	3407	chr5	13088987	13092393	-1	Zea mays	Zm-B73-REFERENCE-NAM-5.0
Zm00001eb216960	B73 Zm00001eb.1	protein_coding		L-lactate dehydrogenase 1	759	chr5	13094313	13095071	1	Zea mays	Zm-B73-REFERENCE-NAM-5.0
Zm00001eb217010	B73 Zm00001eb.1	protein_coding		stromal 70 kDa heat shock-related protein	5638	chr5	13123436	13129073	-1	Zea mays	Zm-B73-REFERENCE-NAM-5.0
Zm00001eb217140	B73 Zm00001eb.1	protein_coding		Polygalacturonate 4-alpha-galacturonosyltransferase	4885	chr5	13747702	13752586	-1	Zea mays	Zm-B73-REFERENCE-NAM-5.0
Zm00001eb217380	B73 Zm00001eb.1	protein_coding		VQ domain-containing protein	792	chr5	14250584	14251375	1	Zea mays	Zm-B73-REFERENCE-NAM-5.0
Zm00001eb217390	B73 Zm00001eb.1	protein_coding		Cold shock protein-1	1131	chr5	14253487	14254617	-1	Zea mays	Zm-B73-REFERENCE-NAM-5.0
Zm00001eb217440	B73 Zm00001eb.1	protein_coding		Growth-regulating factor	2861	chr5	14336381	14339241	-1	Zea mays	Zm-B73-REFERENCE-NAM-5.0
Zm00001eb217550	B73 Zm00001eb.1	protein_coding			3073	chr5	14599624	14602696	1	Zea mays	Zm-B73-REFERENCE-NAM-5.0
Zm00001eb217840	B73 Zm00001eb.1	protein_coding		Taste receptor type 1 member 2 like	644	chr5	15197322	15197965	-1	Zea mays	Zm-B73-REFERENCE-NAM-5.0
Zm00001eb218120	B73 Zm00001eb.1	protein_coding		LOB domain-containing protein	3169	chr5	15896054	15899222	-1	Zea mays	Zm-B73-REFERENCE-NAM-5.0
Zm00001eb218140	B73 Zm00001eb.1	protein_coding	LOC100216835	DWNN domain-containing protein	5125	chr5	15913023	15918147	1	Zea mays	Zm-B73-REFERENCE-NAM-5.0
Zm00001eb218160	B73 Zm00001eb.1	protein_coding		Cytochrome P450 family 87 subfamily A polypeptide 2	2623	chr5	16020117	16022739	1	Zea mays	Zm-B73-REFERENCE-NAM-5.0
Zm00001eb218250	B73 Zm00001eb.1	protein_coding		Cation/calcium exchanger 1	2444	chr5	16147703	16150146	-1	Zea mays	Zm-B73-REFERENCE-NAM-5.0
Zm00001eb218280	B73 Zm00001eb.1	protein_coding		SHSP domain-containing protein	1669	chr5	16210804	16212472	1	Zea mays	Zm-B73-REFERENCE-NAM-5.0
Zm00001eb218720	B73 Zm00001eb.1	protein_coding		U3 snoRNP-associated protein-like EMB2271	7365	chr5	17953646	17961010	1	Zea mays	Zm-B73-REFERENCE-NAM-5.0
Zm00001eb219190	B73 Zm00001eb.1	protein_coding		BTB/POZ domain-containing protein NPY2	6378	chr5	19464076	19470453	1	Zea mays	Zm-B73-REFERENCE-NAM-5.0
Zm00001eb219210	B73 Zm00001eb.1	protein_coding		Zinc finger protein 7	1422	chr5	19510282	19511703	1	Zea mays	Zm-B73-REFERENCE-NAM-5.0
Zm00001eb219270	B73 Zm00001eb.1	protein_coding		Reversibly glycosylated polypeptide (Fragment)	2712	chr5	19693228	19695939	1	Zea mays	Zm-B73-REFERENCE-NAM-5.0
Zm00001eb219330	B73 Zm00001eb.1	protein_coding		Ent-cassadiene C2-hydroxylase	6045	chr5	20062498	20068542	-1	Zea mays	Zm-B73-REFERENCE-NAM-5.0
Zm00001eb219530	B73 Zm00001eb.1	protein_coding		Post-illumination chlorophyll fluorescence increase	1948	chr5	20406761	20408708	-1	Zea mays	Zm-B73-REFERENCE-NAM-5.0
Zm00001eb219540	B73 Zm00001eb.1	protein_coding		Protein kinase domain-containing protein	3751	chr5	20479448	20483198	1	Zea mays	Zm-B73-REFERENCE-NAM-5.0
Zm00001eb219600	B73 Zm00001eb.1	protein_coding			2043	chr5	20621632	20623674	1	Zea mays	Zm-B73-REFERENCE-NAM-5.0
Zm00001eb219710	B73 Zm00001eb.1	protein_coding		Terpene cyclase/mutase family member	46729	chr5	20985418	21032146	-1	Zea mays	Zm-B73-REFERENCE-NAM-5.0
Zm00001eb219970	B73 Zm00001eb.1	protein_coding			1024	chr5	21949205	21950228	1	Zea mays	Zm-B73-REFERENCE-NAM-5.0
Zm00001eb220140	B73 Zm00001eb.1	protein_coding		Heat shock 70 kDa protein	5782	chr5	22643552	22649333	1	Zea mays	Zm-B73-REFERENCE-NAM-5.0
Zm00001eb220740	B73 Zm00001eb.1	protein_coding		Non-specific lipid-transfer protein 2G	692	chr5	24782124	24782815	1	Zea mays	Zm-B73-REFERENCE-NAM-5.0
Zm00001eb220900	B73 Zm00001eb.1	protein_coding		CBS domain-containing protein CBSX5	2446	chr5	25587240	25589685	-1	Zea mays	Zm-B73-REFERENCE-NAM-5.0
Zm00001eb221020	B73 Zm00001eb.1	protein_coding		Syntaxin-24	2062	chr5	26041536	26043597	-1	Zea mays	Zm-B73-REFERENCE-NAM-5.0
Zm00001eb221600	B73 Zm00001eb.1	protein_coding		Senescence regulator	1016	chr5	28843015	28844030	1	Zea mays	Zm-B73-REFERENCE-NAM-5.0
Zm00001eb221650	B73 Zm00001eb.1	protein_coding		Cytokinin riboside 5'-monophosphate phosphoribohydrolase	2508	chr5	29165307	29167814	-1	Zea mays	Zm-B73-REFERENCE-NAM-5.0
Zm00001eb221970	B73 Zm00001eb.1	protein_coding		Aldehyde oxygenase (deformylating)	8075	chr5	31184359	31192433	1	Zea mays	Zm-B73-REFERENCE-NAM-5.0
Zm00001eb222030	B73 Zm00001eb.1	protein_coding		Peptide transporter PTR3-A	4252	chr5	31418223	31422474	-1	Zea mays	Zm-B73-REFERENCE-NAM-5.0
Zm00001eb222080	B73 Zm00001eb.1	protein_coding			521	chr5	31699140	31699660	-1	Zea mays	Zm-B73-REFERENCE-NAM-5.0
Zm00001eb222150	B73 Zm00001eb.1	protein_coding			246	chr5	31906454	31906699	-1	Zea mays	Zm-B73-REFERENCE-NAM-5.0
Zm00001eb222230	B73 Zm00001eb.1	protein_coding	LOC100285067	Enzyme of the cupin superfamily	750	chr5	32080282	32081031	-1	Zea mays	Zm-B73-REFERENCE-NAM-5.0
Zm00001eb222250	B73 Zm00001eb.1	protein_coding		Beta-amylase	2925	chr5	32093406	32096330	-1	Zea mays	Zm-B73-REFERENCE-NAM-5.0
Zm00001eb222400	B73 Zm00001eb.1	protein_coding		CitMHS domain-containing protein	2861	chr5	32927467	32930327	-1	Zea mays	Zm-B73-REFERENCE-NAM-5.0
Zm00001eb222510	B73 Zm00001eb.1	protein_coding		H( )/Pi cotransporter	2385	chr5	33267448	33269832	1	Zea mays	Zm-B73-REFERENCE-NAM-5.0
Zm00001eb222640	B73 Zm00001eb.1	protein_coding		Organic cation/carnitine transporter 7	3767	chr5	33774973	33778739	-1	Zea mays	Zm-B73-REFERENCE-NAM-5.0
Zm00001eb222710	B73 Zm00001eb.1	protein_coding	PREY	Protein preY	1639	chr5	34283046	34284684	-1	Zea mays	Zm-B73-REFERENCE-NAM-5.0
Zm00001eb222730	B73 Zm00001eb.1	protein_coding		F-box domain containing protein	4293	chr5	34310224	34314516	-1	Zea mays	Zm-B73-REFERENCE-NAM-5.0
Zm00001eb222960	B73 Zm00001eb.1	protein_coding		Calcium-transporting ATPase	3449	chr5	35093106	35096554	1	Zea mays	Zm-B73-REFERENCE-NAM-5.0
Zm00001eb223050	B73 Zm00001eb.1	protein_coding		Acylamino-acid-releasing enzyme	11295	chr5	35312585	35323879	-1	Zea mays	Zm-B73-REFERENCE-NAM-5.0
Zm00001eb223620	B73 Zm00001eb.1	protein_coding		Tify domain-containing protein	891	chr5	38383457	38384347	1	Zea mays	Zm-B73-REFERENCE-NAM-5.0
Zm00001eb223800	B73 Zm00001eb.1	protein_coding		Probable calcium-binding protein CML20	2137	chr5	38818016	38820152	1	Zea mays	Zm-B73-REFERENCE-NAM-5.0
Zm00001eb224150	B73 Zm00001eb.1	protein_coding		Pentatricopeptide repeat-containing protein	3682	chr5	40894388	40898069	1	Zea mays	Zm-B73-REFERENCE-NAM-5.0
Zm00001eb224200	B73 Zm00001eb.1	protein_coding		EXORDIUM like 6	1319	chr5	41026364	41027682	1	Zea mays	Zm-B73-REFERENCE-NAM-5.0
Zm00001eb224230	B73 Zm00001eb.1	protein_coding		39 kDa EF-Hand containing protein	3798	chr5	41314579	41318376	1	Zea mays	Zm-B73-REFERENCE-NAM-5.0
Zm00001eb224800	B73 Zm00001eb.1	protein_coding		NAC domain-containing protein	4372	chr5	44886613	44890984	-1	Zea mays	Zm-B73-REFERENCE-NAM-5.0
Zm00001eb224940	B73 Zm00001eb.1	protein_coding	LOC103626296	Lysine-specific demethylase REF6	6124	chr5	46142385	46148508	1	Zea mays	Zm-B73-REFERENCE-NAM-5.0
Zm00001eb225200	B73 Zm00001eb.1	protein_coding		Early nodulin-like protein 2	1312	chr5	48606118	48607429	-1	Zea mays	Zm-B73-REFERENCE-NAM-5.0
Zm00001eb225360	B73 Zm00001eb.1	protein_coding		protein HEAT-STRESS-ASSOCIATED 32	3151	chr5	50051621	50054771	1	Zea mays	Zm-B73-REFERENCE-NAM-5.0
Zm00001eb225370	B73 Zm00001eb.1	protein_coding		Anther-specific proline-rich protein APG	6354	chr5	50084872	50091225	-1	Zea mays	Zm-B73-REFERENCE-NAM-5.0
Zm00001eb225440	B73 Zm00001eb.1	protein_coding		Wound induced protein	705	chr5	50330418	50331122	-1	Zea mays	Zm-B73-REFERENCE-NAM-5.0
Zm00001eb225660	B73 Zm00001eb.1	protein_coding		probable serine/threonine-protein kinase At1g54610	5824	chr5	51491915	51497738	1	Zea mays	Zm-B73-REFERENCE-NAM-5.0
Zm00001eb225670	B73 Zm00001eb.1	protein_coding		Mediator of RNA polymerase II transcription subunit 8	279	chr5	51498296	51498574	-1	Zea mays	Zm-B73-REFERENCE-NAM-5.0
Zm00001eb225820	B73 Zm00001eb.1	protein_coding		Phenolic glucoside malonyltransferase 2	2259	chr5	52010256	52012514	1	Zea mays	Zm-B73-REFERENCE-NAM-5.0
Zm00001eb226040	B73 Zm00001eb.1	protein_coding		thaumatin-like protein isoform X2	1099	chr5	53394752	53395850	-1	Zea mays	Zm-B73-REFERENCE-NAM-5.0
Zm00001eb226470	B73 Zm00001eb.1	protein_coding		Xyloglucan endotransglucosylase/hydrolase	1753	chr5	55773777	55775529	1	Zea mays	Zm-B73-REFERENCE-NAM-5.0
Zm00001eb226530	B73 Zm00001eb.1	protein_coding		AAA domain-containing protein	1852	chr5	56314377	56316228	1	Zea mays	Zm-B73-REFERENCE-NAM-5.0
Zm00001eb226550	B73 Zm00001eb.1	protein_coding		ATPase	2235	chr5	56375730	56377964	-1	Zea mays	Zm-B73-REFERENCE-NAM-5.0
Zm00001eb226660	B73 Zm00001eb.1	protein_coding		Exocyst subunit Exo70 family protein (Fragment)	2850	chr5	57196140	57198989	1	Zea mays	Zm-B73-REFERENCE-NAM-5.0
Zm00001eb226810	B73 Zm00001eb.1	protein_coding		Protein CHLOROPLAST IMPORT APPARATUS 2	3847	chr5	58058068	58061914	1	Zea mays	Zm-B73-REFERENCE-NAM-5.0
Zm00001eb226870	B73 Zm00001eb.1	protein_coding		Heavy metal transporter 3	6926	chr5	58268972	58275897	-1	Zea mays	Zm-B73-REFERENCE-NAM-5.0
Zm00001eb227380	B73 Zm00001eb.1	protein_coding		alpha-1	2501	chr5	60607913	60610413	1	Zea mays	Zm-B73-REFERENCE-NAM-5.0
Zm00001eb227610	B73 Zm00001eb.1	protein_coding			2739	chr5	61271760	61274498	-1	Zea mays	Zm-B73-REFERENCE-NAM-5.0
Zm00001eb227670	B73 Zm00001eb.1	protein_coding		Pentatricopeptide repeat-containing protein	4125	chr5	61446301	61450425	1	Zea mays	Zm-B73-REFERENCE-NAM-5.0
Zm00001eb227720	B73 Zm00001eb.1	protein_coding		F-box/kelch-repeat protein SKIP25	1549	chr5	61663859	61665407	1	Zea mays	Zm-B73-REFERENCE-NAM-5.0
Zm00001eb227950	B73 Zm00001eb.1	protein_coding		Calcium protein ( calmodulin-dependent protein kinase homolog|CaM kinase homolog|MCK1protein )	7028	chr5	62671015	62678042	1	Zea mays	Zm-B73-REFERENCE-NAM-5.0
Zm00001eb228010	B73 Zm00001eb.1	protein_coding		Serine/threonine-protein kinase NAK	3268	chr5	62870158	62873425	-1	Zea mays	Zm-B73-REFERENCE-NAM-5.0
Zm00001eb228020	B73 Zm00001eb.1	protein_coding		DNA ligase 3 (Fragment)	1267	chr5	62937727	62938993	1	Zea mays	Zm-B73-REFERENCE-NAM-5.0
Zm00001eb228080	B73 Zm00001eb.1	protein_coding		Probable magnesium transporter	4212	chr5	63181240	63185451	-1	Zea mays	Zm-B73-REFERENCE-NAM-5.0
Zm00001eb228100	B73 Zm00001eb.1	protein_coding		J domain-containing protein	961	chr5	63375981	63376941	1	Zea mays	Zm-B73-REFERENCE-NAM-5.0
Zm00001eb228120	B73 Zm00001eb.1	protein_coding		Endoplasmin	5267	chr5	63379671	63384937	-1	Zea mays	Zm-B73-REFERENCE-NAM-5.0
Zm00001eb228160	B73 Zm00001eb.1	protein_coding		Senescence domain-containing protein	3399	chr5	63492773	63496171	1	Zea mays	Zm-B73-REFERENCE-NAM-5.0
Zm00001eb228330	B73 Zm00001eb.1	protein_coding		Rhodanese domain-containing protein	1900	chr5	64438392	64440291	-1	Zea mays	Zm-B73-REFERENCE-NAM-5.0
Zm00001eb228370	B73 Zm00001eb.1	protein_coding		GDSL esterase/lipase	1775	chr5	64559504	64561278	-1	Zea mays	Zm-B73-REFERENCE-NAM-5.0
Zm00001eb228670	B73 Zm00001eb.1	protein_coding		HTH myb-type domain-containing protein	3096	chr5	66039016	66042111	-1	Zea mays	Zm-B73-REFERENCE-NAM-5.0
Zm00001eb228720	B73 Zm00001eb.1	protein_coding			1579	chr5	66361306	66362884	1	Zea mays	Zm-B73-REFERENCE-NAM-5.0
Zm00001eb228900	B73 Zm00001eb.1	protein_coding		TIMELESS-interacting protein isoform X2	1686	chr5	67066505	67068190	-1	Zea mays	Zm-B73-REFERENCE-NAM-5.0
Zm00001eb229460	B73 Zm00001eb.1	protein_coding		Soluble acid invertase	3298	chr5	69483186	69486483	1	Zea mays	Zm-B73-REFERENCE-NAM-5.0
Zm00001eb229700	B73 Zm00001eb.1	protein_coding		Leucine-rich repeat receptor-like protein kinase PXL2	6221	chr5	70626135	70632355	-1	Zea mays	Zm-B73-REFERENCE-NAM-5.0
Zm00001eb229930	B73 Zm00001eb.1	protein_coding		Luminal-binding protein 4	4230	chr5	71317948	71322177	-1	Zea mays	Zm-B73-REFERENCE-NAM-5.0
Zm00001eb230410	B73 Zm00001eb.1	protein_coding		Linalool synthase	3027	chr5	73156309	73159335	-1	Zea mays	Zm-B73-REFERENCE-NAM-5.0
Zm00001eb230440	B73 Zm00001eb.1	protein_coding		Linalool synthase	3186	chr5	73369519	73372704	1	Zea mays	Zm-B73-REFERENCE-NAM-5.0
Zm00001eb230910	B73 Zm00001eb.1	protein_coding		Calcium-dependent protein kinase 28	7199	chr5	75243503	75250701	1	Zea mays	Zm-B73-REFERENCE-NAM-5.0
Zm00001eb231080	B73 Zm00001eb.1	protein_coding		Pentatricopeptide repeat-containing protein	4382	chr5	76372789	76377170	-1	Zea mays	Zm-B73-REFERENCE-NAM-5.0
Zm00001eb231470	B73 Zm00001eb.1	protein_coding		Phosphatidylinositol/phosphatidylcholine transfer protein SFH10	3433	chr5	78193611	78197043	-1	Zea mays	Zm-B73-REFERENCE-NAM-5.0
Zm00001eb231570	B73 Zm00001eb.1	protein_coding		Glycosyltransferase	2893	chr5	78519025	78521917	1	Zea mays	Zm-B73-REFERENCE-NAM-5.0
Zm00001eb232420	B73 Zm00001eb.1	protein_coding		Protein kinase domain-containing protein	5241	chr5	82735640	82740880	-1	Zea mays	Zm-B73-REFERENCE-NAM-5.0
Zm00001eb232440	B73 Zm00001eb.1	protein_coding			3395	chr5	82744720	82748114	1	Zea mays	Zm-B73-REFERENCE-NAM-5.0
Zm00001eb232500	B73 Zm00001eb.1	protein_coding		Protein kinase domain-containing protein	3805	chr5	83020043	83023847	-1	Zea mays	Zm-B73-REFERENCE-NAM-5.0
Zm00001eb232560	B73 Zm00001eb.1	protein_coding		Ethylene-responsive transcription factor 3	978	chr5	83702011	83702988	1	Zea mays	Zm-B73-REFERENCE-NAM-5.0
Zm00001eb232600	B73 Zm00001eb.1	protein_coding		LPS-assembly protein like	4852	chr5	83739724	83744575	-1	Zea mays	Zm-B73-REFERENCE-NAM-5.0
Zm00001eb232670	B73 Zm00001eb.1	protein_coding		FBD domain-containing protein	2340	chr5	84193656	84195995	1	Zea mays	Zm-B73-REFERENCE-NAM-5.0
Zm00001eb232730	B73 Zm00001eb.1	protein_coding			767	chr5	84552704	84553470	-1	Zea mays	Zm-B73-REFERENCE-NAM-5.0
Zm00001eb233410	B73 Zm00001eb.1	protein_coding		FLZ-type domain-containing protein	1863	chr5	89056870	89058732	1	Zea mays	Zm-B73-REFERENCE-NAM-5.0
Zm00001eb233530	B73 Zm00001eb.1	protein_coding		B box-type domain-containing protein	2386	chr5	89682620	89685005	-1	Zea mays	Zm-B73-REFERENCE-NAM-5.0
Zm00001eb233610	B73 Zm00001eb.1	protein_coding		Calcium-transporting ATPase	50489	chr5	90261405	90311893	-1	Zea mays	Zm-B73-REFERENCE-NAM-5.0
Zm00001eb234120	B73 Zm00001eb.1	protein_coding		WRKY domain-containing protein	2265	chr5	94906730	94908994	1	Zea mays	Zm-B73-REFERENCE-NAM-5.0
Zm00001eb234320	B73 Zm00001eb.1	protein_coding		Palmitoyltransferase TIP1	4262	chr5	97132641	97136902	1	Zea mays	Zm-B73-REFERENCE-NAM-5.0
Zm00001eb234450	B73 Zm00001eb.1	protein_coding		Premnaspirodiene oxygenase	1810	chr5	98752806	98754615	-1	Zea mays	Zm-B73-REFERENCE-NAM-5.0
Zm00001eb234850	B73 Zm00001eb.1	protein_coding		GDSL esterase/lipase	5929	chr5	102143059	102148987	1	Zea mays	Zm-B73-REFERENCE-NAM-5.0
Zm00001eb234860	B73 Zm00001eb.1	protein_coding			5359	chr5	102213385	102218743	-1	Zea mays	Zm-B73-REFERENCE-NAM-5.0
Zm00001eb234990	B73 Zm00001eb.1	protein_coding		Auxin-responsive protein SAUR61	714	chr5	103819377	103820090	1	Zea mays	Zm-B73-REFERENCE-NAM-5.0
Zm00001eb235350	B73 Zm00001eb.1	protein_coding			3756	chr5	112113874	112117629	1	Zea mays	Zm-B73-REFERENCE-NAM-5.0
Zm00001eb235450	B73 Zm00001eb.1	protein_coding		Transcription initiation factor TFIID subunit 15b-like isoform X1	1251	chr5	114384308	114385558	-1	Zea mays	Zm-B73-REFERENCE-NAM-5.0
Zm00001eb235710	B73 Zm00001eb.1	protein_coding			1071	chr5	117607228	117608298	1	Zea mays	Zm-B73-REFERENCE-NAM-5.0
Zm00001eb236620	B73 Zm00001eb.1	protein_coding			1129	chr5	127262486	127263614	1	Zea mays	Zm-B73-REFERENCE-NAM-5.0
Zm00001eb236840	B73 Zm00001eb.1	protein_coding			842	chr5	130788793	130789634	-1	Zea mays	Zm-B73-REFERENCE-NAM-5.0
Zm00001eb236900	B73 Zm00001eb.1	protein_coding		Elongation factor-type GTP-binding protein	14498	chr5	131675183	131689680	1	Zea mays	Zm-B73-REFERENCE-NAM-5.0
Zm00001eb237580	B73 Zm00001eb.1	protein_coding		DUF295 domain-containing protein (Fragment)	1727	chr5	139297783	139299509	1	Zea mays	Zm-B73-REFERENCE-NAM-5.0
Zm00001eb237960	B73 Zm00001eb.1	protein_coding	LOC103626967	Phosphate regulatory homolog1	7761	chr5	142113364	142121124	-1	Zea mays	Zm-B73-REFERENCE-NAM-5.0
Zm00001eb238110	B73 Zm00001eb.1	protein_coding			1632	chr5	143421815	143423446	1	Zea mays	Zm-B73-REFERENCE-NAM-5.0
Zm00001eb238390	B73 Zm00001eb.1	protein_coding		RING-H2 finger protein ATL1N	1176	chr5	145526163	145527338	-1	Zea mays	Zm-B73-REFERENCE-NAM-5.0
Zm00001eb238620	B73 Zm00001eb.1	protein_coding		Potassium channel KAT1	4495	chr5	147071453	147075947	1	Zea mays	Zm-B73-REFERENCE-NAM-5.0
Zm00001eb239330	B73 Zm00001eb.1	protein_coding			3470	chr5	152817349	152820818	1	Zea mays	Zm-B73-REFERENCE-NAM-5.0
Zm00001eb239390	B73 Zm00001eb.1	protein_coding		Meiosis 5	1188	chr5	153353115	153354302	-1	Zea mays	Zm-B73-REFERENCE-NAM-5.0
Zm00001eb239490	B73 Zm00001eb.1	protein_coding			1033	chr5	154440712	154441744	-1	Zea mays	Zm-B73-REFERENCE-NAM-5.0
Zm00001eb239500	B73 Zm00001eb.1	protein_coding			1244	chr5	154473968	154475211	-1	Zea mays	Zm-B73-REFERENCE-NAM-5.0
Zm00001eb239620	B73 Zm00001eb.1	protein_coding		Oxidative stress 3	1873	chr5	155143623	155145495	1	Zea mays	Zm-B73-REFERENCE-NAM-5.0
Zm00001eb239990	B73 Zm00001eb.1	protein_coding			1287	chr5	157698300	157699586	-1	Zea mays	Zm-B73-REFERENCE-NAM-5.0
Zm00001eb240100	B73 Zm00001eb.1	protein_coding		Putative GATA transcription factor 22	1988	chr5	158659078	158661065	1	Zea mays	Zm-B73-REFERENCE-NAM-5.0
Zm00001eb240620	B73 Zm00001eb.1	protein_coding		3-ketoacyl-CoA synthase	3687	chr5	161730581	161734267	1	Zea mays	Zm-B73-REFERENCE-NAM-5.0
Zm00001eb241740	B73 Zm00001eb.1	protein_coding		Protein indeterminate-domain 16	1083	chr5	167152259	167153341	1	Zea mays	Zm-B73-REFERENCE-NAM-5.0
Zm00001eb241780	B73 Zm00001eb.1	protein_coding			531	chr5	167199458	167199988	-1	Zea mays	Zm-B73-REFERENCE-NAM-5.0
Zm00001eb241800	B73 Zm00001eb.1	protein_coding			1469	chr5	167280751	167282219	1	Zea mays	Zm-B73-REFERENCE-NAM-5.0
Zm00001eb241920	B73 Zm00001eb.1	protein_coding		Glycerophosphodiester phosphodiesterase	4511	chr5	168019341	168023851	-1	Zea mays	Zm-B73-REFERENCE-NAM-5.0
Zm00001eb242150	B73 Zm00001eb.1	protein_coding			2613	chr5	169861643	169864255	-1	Zea mays	Zm-B73-REFERENCE-NAM-5.0
Zm00001eb242360	B73 Zm00001eb.1	protein_coding		COPII coat assembly protein SEC16-like	1730	chr5	170884392	170886121	-1	Zea mays	Zm-B73-REFERENCE-NAM-5.0
Zm00001eb242420	B73 Zm00001eb.1	protein_coding		ERD1 protein	4963	chr5	171243097	171248059	1	Zea mays	Zm-B73-REFERENCE-NAM-5.0
Zm00001eb242480	B73 Zm00001eb.1	protein_coding		Heat stress transcription factor A-3-like	3717	chr5	171520152	171523868	-1	Zea mays	Zm-B73-REFERENCE-NAM-5.0
Zm00001eb242510	B73 Zm00001eb.1	protein_coding			10119	chr5	171695373	171705491	1	Zea mays	Zm-B73-REFERENCE-NAM-5.0
Zm00001eb242680	B73 Zm00001eb.1	protein_coding		Pentatricopeptide repeat-containing protein	2692	chr5	171976574	171979265	-1	Zea mays	Zm-B73-REFERENCE-NAM-5.0
Zm00001eb242800	B73 Zm00001eb.1	protein_coding		ATPase inhibitor	530	chr5	172539670	172540199	1	Zea mays	Zm-B73-REFERENCE-NAM-5.0
Zm00001eb242810	B73 Zm00001eb.1	protein_coding	LOC107762761	Heme-binding-like protein	2678	chr5	172544676	172547353	-1	Zea mays	Zm-B73-REFERENCE-NAM-5.0
Zm00001eb242900	B73 Zm00001eb.1	protein_coding		F-box domain-containing protein	1371	chr5	173106022	173107392	-1	Zea mays	Zm-B73-REFERENCE-NAM-5.0
Zm00001eb242940	B73 Zm00001eb.1	protein_coding		PMEI domain-containing protein	967	chr5	173152590	173153556	1	Zea mays	Zm-B73-REFERENCE-NAM-5.0
Zm00001eb242950	B73 Zm00001eb.1	protein_coding		PMEI domain-containing protein	868	chr5	173154885	173155752	1	Zea mays	Zm-B73-REFERENCE-NAM-5.0
Zm00001eb243130	B73 Zm00001eb.1	protein_coding		Histone domain-containing protein	931	chr5	173703695	173704625	-1	Zea mays	Zm-B73-REFERENCE-NAM-5.0
Zm00001eb243290	B73 Zm00001eb.1	protein_coding		Skin secretory protein xP2-like	2096	chr5	174425161	174427256	-1	Zea mays	Zm-B73-REFERENCE-NAM-5.0
Zm00001eb243380	B73 Zm00001eb.1	protein_coding		Alkaline/neutral invertase	4100	chr5	174657349	174661448	-1	Zea mays	Zm-B73-REFERENCE-NAM-5.0
Zm00001eb243650	B73 Zm00001eb.1	protein_coding		Protein kinase domain-containing protein	17875	chr5	176150819	176168693	1	Zea mays	Zm-B73-REFERENCE-NAM-5.0
Zm00001eb244380	B73 Zm00001eb.1	protein_coding		Transcription factor bHLH82	3831	chr5	178269560	178273390	-1	Zea mays	Zm-B73-REFERENCE-NAM-5.0
Zm00001eb244390	B73 Zm00001eb.1	protein_coding		RING/U-box superfamily protein	2490	chr5	178322012	178324501	1	Zea mays	Zm-B73-REFERENCE-NAM-5.0
Zm00001eb244600	B73 Zm00001eb.1	protein_coding		Root phototropism protein 3	4478	chr5	178901036	178905513	-1	Zea mays	Zm-B73-REFERENCE-NAM-5.0
Zm00001eb244640	B73 Zm00001eb.1	protein_coding		RING-H2 finger protein ATL3B	1630	chr5	178918453	178920082	-1	Zea mays	Zm-B73-REFERENCE-NAM-5.0
Zm00001eb245000	B73 Zm00001eb.1	protein_coding			339	chr5	180188882	180189220	1	Zea mays	Zm-B73-REFERENCE-NAM-5.0
Zm00001eb245030	B73 Zm00001eb.1	protein_coding		NAC domain-containing protein	2137	chr5	180244365	180246501	1	Zea mays	Zm-B73-REFERENCE-NAM-5.0
Zm00001eb245110	B73 Zm00001eb.1	protein_coding		Bifunctional riboflavin biosynthesis protein RIBA 1 chloroplastic	8390	chr5	180765220	180773609	1	Zea mays	Zm-B73-REFERENCE-NAM-5.0
Zm00001eb245230	B73 Zm00001eb.1	protein_coding		Prohibitin	2965	chr5	181141455	181144419	-1	Zea mays	Zm-B73-REFERENCE-NAM-5.0
Zm00001eb245250	B73 Zm00001eb.1	protein_coding		Nitrate transporter 1.3	3603	chr5	181157650	181161252	-1	Zea mays	Zm-B73-REFERENCE-NAM-5.0
Zm00001eb245430	B73 Zm00001eb.1	protein_coding			1161	chr5	181693030	181694190	-1	Zea mays	Zm-B73-REFERENCE-NAM-5.0
Zm00001eb245520	B73 Zm00001eb.1	protein_coding		HMA domain-containing protein	722	chr5	182065648	182066369	-1	Zea mays	Zm-B73-REFERENCE-NAM-5.0
Zm00001eb245550	B73 Zm00001eb.1	protein_coding		Nitrate reductase	3254	chr5	182263700	182266953	-1	Zea mays	Zm-B73-REFERENCE-NAM-5.0
Zm00001eb245640	B73 Zm00001eb.1	protein_coding		Glycerophosphodiester phosphodiesterase	5097	chr5	182533018	182538114	1	Zea mays	Zm-B73-REFERENCE-NAM-5.0
Zm00001eb245880	B73 Zm00001eb.1	protein_coding		FLZ-type domain-containing protein	488	chr5	183503182	183503669	-1	Zea mays	Zm-B73-REFERENCE-NAM-5.0
Zm00001eb246000	B73 Zm00001eb.1	protein_coding		NPH3 domain-containing protein	2809	chr5	183851448	183854256	1	Zea mays	Zm-B73-REFERENCE-NAM-5.0
Zm00001eb246010	B73 Zm00001eb.1	protein_coding		NAC domain-containing protein	3560	chr5	184047545	184051104	-1	Zea mays	Zm-B73-REFERENCE-NAM-5.0
Zm00001eb246020	B73 Zm00001eb.1	protein_coding		N-acetylglucosaminyltransferase III	3008	chr5	184082583	184085590	-1	Zea mays	Zm-B73-REFERENCE-NAM-5.0
Zm00001eb246370	B73 Zm00001eb.1	protein_coding		Glyceraldehyde-3-phosphate dehydrogenase C2	4789	chr5	185247242	185252030	1	Zea mays	Zm-B73-REFERENCE-NAM-5.0
Zm00001eb246440	B73 Zm00001eb.1	protein_coding		transcription termination factor MTERF5	2846	chr5	185610577	185613422	1	Zea mays	Zm-B73-REFERENCE-NAM-5.0
Zm00001eb246520	B73 Zm00001eb.1	protein_coding		Transcription factor bHLH128	6301	chr5	185794257	185800557	1	Zea mays	Zm-B73-REFERENCE-NAM-5.0
Zm00001eb246560	B73 Zm00001eb.1	protein_coding		CMP-sialic acid transporter 3	5751	chr5	185903869	185909619	-1	Zea mays	Zm-B73-REFERENCE-NAM-5.0
Zm00001eb246860	B73 Zm00001eb.1	protein_coding		Hydroxycinnamoyltransferase 1	4861	chr5	187369606	187374466	-1	Zea mays	Zm-B73-REFERENCE-NAM-5.0
Zm00001eb246950	B73 Zm00001eb.1	protein_coding			1960	chr5	187688732	187690691	-1	Zea mays	Zm-B73-REFERENCE-NAM-5.0
Zm00001eb247000	B73 Zm00001eb.1	protein_coding		Temperature-induced lipocalin	1315	chr5	187755847	187757161	-1	Zea mays	Zm-B73-REFERENCE-NAM-5.0
Zm00001eb247040	B73 Zm00001eb.1	protein_coding	LOC100280910	Regulatory subunit	9479	chr5	187798289	187807767	-1	Zea mays	Zm-B73-REFERENCE-NAM-5.0
Zm00001eb247140	B73 Zm00001eb.1	protein_coding		Leucine-rich repeat-like protein	4669	chr5	188132530	188137198	-1	Zea mays	Zm-B73-REFERENCE-NAM-5.0
Zm00001eb247160	B73 Zm00001eb.1	protein_coding	LOC100278954	Phosphatidylinositol N-acetyglucosaminlytransferase subunit P-related	8468	chr5	188170364	188178831	-1	Zea mays	Zm-B73-REFERENCE-NAM-5.0
Zm00001eb247330	B73 Zm00001eb.1	protein_coding		Two-component response regulator-like PRR1	3089	chr5	189096151	189099239	1	Zea mays	Zm-B73-REFERENCE-NAM-5.0
Zm00001eb247530	B73 Zm00001eb.1	protein_coding		ALOG domain-containing protein	1713	chr5	189996264	189997976	-1	Zea mays	Zm-B73-REFERENCE-NAM-5.0
Zm00001eb247570	B73 Zm00001eb.1	protein_coding		Myb-related protein Myb4	1355	chr5	190173305	190174659	-1	Zea mays	Zm-B73-REFERENCE-NAM-5.0
Zm00001eb247580	B73 Zm00001eb.1	protein_coding		Protein kinase domain-containing protein	1421	chr5	190265677	190267097	1	Zea mays	Zm-B73-REFERENCE-NAM-5.0
Zm00001eb247630	B73 Zm00001eb.1	protein_coding		Phenylalanine ammonia-lyase	4156	chr5	190489318	190493473	-1	Zea mays	Zm-B73-REFERENCE-NAM-5.0
Zm00001eb247720	B73 Zm00001eb.1	protein_coding		Auxin response factor	3200	chr5	190712368	190715567	1	Zea mays	Zm-B73-REFERENCE-NAM-5.0
Zm00001eb247750	B73 Zm00001eb.1	protein_coding		Senescence regulator	960	chr5	190771715	190772674	-1	Zea mays	Zm-B73-REFERENCE-NAM-5.0
Zm00001eb247760	B73 Zm00001eb.1	protein_coding		Aquaporin	3373	chr5	190826434	190829806	1	Zea mays	Zm-B73-REFERENCE-NAM-5.0
Zm00001eb247830	B73 Zm00001eb.1	protein_coding		Gibberellin 2-beta-dioxygenase 8	5031	chr5	191015732	191020762	-1	Zea mays	Zm-B73-REFERENCE-NAM-5.0
Zm00001eb247920	B73 Zm00001eb.1	protein_coding		Two-component response regulator ORR6	1836	chr5	191259453	191261288	-1	Zea mays	Zm-B73-REFERENCE-NAM-5.0
Zm00001eb248160	B73 Zm00001eb.1	protein_coding		SET domain-containing protein	2959	chr5	192185501	192188459	1	Zea mays	Zm-B73-REFERENCE-NAM-5.0
Zm00001eb248460	B73 Zm00001eb.1	protein_coding		Protein kinase domain-containing protein	2470	chr5	192798085	192800554	-1	Zea mays	Zm-B73-REFERENCE-NAM-5.0
Zm00001eb248800	B73 Zm00001eb.1	protein_coding		B box-type domain-containing protein	1738	chr5	194170426	194172163	1	Zea mays	Zm-B73-REFERENCE-NAM-5.0
Zm00001eb248930	B73 Zm00001eb.1	protein_coding		Homeodomain-containing transcription factor A1	1232	chr5	194617190	194618421	-1	Zea mays	Zm-B73-REFERENCE-NAM-5.0
Zm00001eb249090	B73 Zm00001eb.1	protein_coding		Putative glycine-rich cell wall structural protein 1	1234	chr5	194859728	194860961	1	Zea mays	Zm-B73-REFERENCE-NAM-5.0
Zm00001eb249470	B73 Zm00001eb.1	protein_coding		Ethylene-responsive transcription factor ERF034	961	chr5	196213097	196214057	1	Zea mays	Zm-B73-REFERENCE-NAM-5.0
Zm00001eb249590	B73 Zm00001eb.1	protein_coding		Beta-expansin 4	1761	chr5	196493818	196495578	1	Zea mays	Zm-B73-REFERENCE-NAM-5.0
Zm00001eb249600	B73 Zm00001eb.1	protein_coding		Beta-expansin 4	1921	chr5	196501435	196503355	-1	Zea mays	Zm-B73-REFERENCE-NAM-5.0
Zm00001eb249690	B73 Zm00001eb.1	protein_coding		Trehalose 6-phosphate phosphatase	4610	chr5	196685922	196690531	-1	Zea mays	Zm-B73-REFERENCE-NAM-5.0
Zm00001eb249800	B73 Zm00001eb.1	protein_coding		AAI domain-containing protein	793	chr5	196957715	196958507	1	Zea mays	Zm-B73-REFERENCE-NAM-5.0
Zm00001eb250080	B73 Zm00001eb.1	protein_coding		Geranyl pyrophosphate synthase small subunit type II	2475	chr5	198022673	198025147	-1	Zea mays	Zm-B73-REFERENCE-NAM-5.0
Zm00001eb250110	B73 Zm00001eb.1	protein_coding		Cellular retinaldehyde-binding/triple function	1098	chr5	198105388	198106485	-1	Zea mays	Zm-B73-REFERENCE-NAM-5.0
Zm00001eb250120	B73 Zm00001eb.1	protein_coding		Dehydrin	1533	chr5	198232923	198234455	-1	Zea mays	Zm-B73-REFERENCE-NAM-5.0
Zm00001eb250520	B73 Zm00001eb.1	protein_coding		Protein DETOXIFICATION	2132	chr5	203535708	203537839	1	Zea mays	Zm-B73-REFERENCE-NAM-5.0
Zm00001eb250540	B73 Zm00001eb.1	protein_coding		ethylene-responsive transcription factor ERF027	1726	chr5	203587448	203589173	1	Zea mays	Zm-B73-REFERENCE-NAM-5.0
Zm00001eb250560	B73 Zm00001eb.1	protein_coding		Dehydration-responsive element-binding protein 1G	1149	chr5	203737873	203739021	1	Zea mays	Zm-B73-REFERENCE-NAM-5.0
Zm00001eb250590	B73 Zm00001eb.1	protein_coding		SPX domain-containing protein	5654	chr5	203933413	203939066	1	Zea mays	Zm-B73-REFERENCE-NAM-5.0
Zm00001eb250600	B73 Zm00001eb.1	protein_coding		Putative oxygen-dependent choline dehydrogenase	2389	chr5	203939669	203942057	1	Zea mays	Zm-B73-REFERENCE-NAM-5.0
Zm00001eb250760	B73 Zm00001eb.1	protein_coding		ABI3VP1 transcription factor	3144	chr5	204583184	204586327	-1	Zea mays	Zm-B73-REFERENCE-NAM-5.0
Zm00001eb250770	B73 Zm00001eb.1	protein_coding			1539	chr5	204667055	204668593	1	Zea mays	Zm-B73-REFERENCE-NAM-5.0
Zm00001eb250800	B73 Zm00001eb.1	protein_coding			917	chr5	204706789	204707705	-1	Zea mays	Zm-B73-REFERENCE-NAM-5.0
Zm00001eb250830	B73 Zm00001eb.1	protein_coding			583	chr5	205005842	205006424	-1	Zea mays	Zm-B73-REFERENCE-NAM-5.0
Zm00001eb250940	B73 Zm00001eb.1	protein_coding		HTH myb-type domain-containing protein	3008	chr5	205536128	205539135	-1	Zea mays	Zm-B73-REFERENCE-NAM-5.0
Zm00001eb250960	B73 Zm00001eb.1	protein_coding		RING-H2 finger protein ATL1R	894	chr5	205631717	205632610	-1	Zea mays	Zm-B73-REFERENCE-NAM-5.0
Zm00001eb250990	B73 Zm00001eb.1	protein_coding		FLZ-type domain-containing protein	754	chr5	205703393	205704146	-1	Zea mays	Zm-B73-REFERENCE-NAM-5.0
Zm00001eb251040	B73 Zm00001eb.1	protein_coding		E3 ubiquitin-protein ligase ATL4	1331	chr5	205882438	205883768	1	Zea mays	Zm-B73-REFERENCE-NAM-5.0
Zm00001eb251090	B73 Zm00001eb.1	protein_coding		Structural constituent of ribosome	1851	chr5	205969022	205970872	-1	Zea mays	Zm-B73-REFERENCE-NAM-5.0
Zm00001eb251130	B73 Zm00001eb.1	protein_coding		Nitrate transporter 1.5	5473	chr5	206116743	206122215	-1	Zea mays	Zm-B73-REFERENCE-NAM-5.0
Zm00001eb251210	B73 Zm00001eb.1	protein_coding		RING-type E3 ubiquitin transferase	2187	chr5	206721314	206723500	-1	Zea mays	Zm-B73-REFERENCE-NAM-5.0
Zm00001eb251370	B73 Zm00001eb.1	protein_coding		Xyloglucan endotransglucosylase/hydrolase	2450	chr5	207168981	207171430	1	Zea mays	Zm-B73-REFERENCE-NAM-5.0
Zm00001eb251420	B73 Zm00001eb.1	protein_coding		Pentatricopeptide repeat-containing protein	9607	chr5	207324074	207333680	-1	Zea mays	Zm-B73-REFERENCE-NAM-5.0
Zm00001eb251860	B73 Zm00001eb.1	protein_coding		Tocopherol O-methyltransferase	3918	chr5	208427763	208431680	1	Zea mays	Zm-B73-REFERENCE-NAM-5.0
Zm00001eb252030	B73 Zm00001eb.1	protein_coding		Inorganic diphosphatase	4745	chr5	208907239	208911983	-1	Zea mays	Zm-B73-REFERENCE-NAM-5.0
Zm00001eb252100	B73 Zm00001eb.1	protein_coding		transcription factor bHLH63-like isoform X2	2586	chr5	209021978	209024563	-1	Zea mays	Zm-B73-REFERENCE-NAM-5.0
Zm00001eb252120	B73 Zm00001eb.1	protein_coding		RING-type E3 ubiquitin transferase	6382	chr5	209154134	209160515	-1	Zea mays	Zm-B73-REFERENCE-NAM-5.0
Zm00001eb252160	B73 Zm00001eb.1	protein_coding		Transcription factor RADIALIS	1285	chr5	209204832	209206116	1	Zea mays	Zm-B73-REFERENCE-NAM-5.0
Zm00001eb252380	B73 Zm00001eb.1	protein_coding		Liguleless narrow	3134	chr5	209977251	209980384	1	Zea mays	Zm-B73-REFERENCE-NAM-5.0
Zm00001eb252460	B73 Zm00001eb.1	protein_coding		17.4 kDa class I heat shock protein 3	1133	chr5	210133404	210134536	1	Zea mays	Zm-B73-REFERENCE-NAM-5.0
Zm00001eb252530	B73 Zm00001eb.1	protein_coding		Glycosyltransferase family 92 protein	3245	chr5	210341698	210344942	-1	Zea mays	Zm-B73-REFERENCE-NAM-5.0
Zm00001eb252540	B73 Zm00001eb.1	protein_coding		Protein kinase domain-containing protein	4323	chr5	210350426	210354748	-1	Zea mays	Zm-B73-REFERENCE-NAM-5.0
Zm00001eb252580	B73 Zm00001eb.1	protein_coding		AT-hook motif nuclear-localized protein	1319	chr5	210447068	210448386	-1	Zea mays	Zm-B73-REFERENCE-NAM-5.0
Zm00001eb252690	B73 Zm00001eb.1	protein_coding		CMP-sialic acid transporter 4-like isoform X1	1419	chr5	210873670	210875088	1	Zea mays	Zm-B73-REFERENCE-NAM-5.0
Zm00001eb252920	B73 Zm00001eb.1	protein_coding		BAG domain-containing protein	942	chr5	211677014	211677955	1	Zea mays	Zm-B73-REFERENCE-NAM-5.0
Zm00001eb253150	B73 Zm00001eb.1	protein_coding		Zinc finger protein CONSTANS-LIKE 9	4903	chr5	212216778	212221680	1	Zea mays	Zm-B73-REFERENCE-NAM-5.0
Zm00001eb253500	B73 Zm00001eb.1	protein_coding	LOC103654060	Potassium transporter	5288	chr5	212791816	212797103	1	Zea mays	Zm-B73-REFERENCE-NAM-5.0
Zm00001eb253560	B73 Zm00001eb.1	protein_coding		RRM domain-containing protein	6050	chr5	212858179	212864228	1	Zea mays	Zm-B73-REFERENCE-NAM-5.0
Zm00001eb253580	B73 Zm00001eb.1	protein_coding		MADS-box transcription factor 27	12051	chr5	212875606	212887656	1	Zea mays	Zm-B73-REFERENCE-NAM-5.0
Zm00001eb253650	B73 Zm00001eb.1	protein_coding		Zinc finger protein CONSTANS-LIKE 16	2193	chr5	213008834	213011026	-1	Zea mays	Zm-B73-REFERENCE-NAM-5.0
Zm00001eb253770	B73 Zm00001eb.1	protein_coding	PBR1	Disease resistance protein RPM1	4082	chr5	213409251	213413332	1	Zea mays	Zm-B73-REFERENCE-NAM-5.0
Zm00001eb253970	B73 Zm00001eb.1	protein_coding		Histidine kinase1	10315	chr5	213763575	213773889	1	Zea mays	Zm-B73-REFERENCE-NAM-5.0
Zm00001eb253980	B73 Zm00001eb.1	protein_coding		Endoglucanase	3642	chr5	213782135	213785776	1	Zea mays	Zm-B73-REFERENCE-NAM-5.0
Zm00001eb254040	B73 Zm00001eb.1	protein_coding		Formin-like protein 16	5172	chr5	213945535	213950706	-1	Zea mays	Zm-B73-REFERENCE-NAM-5.0
Zm00001eb254130	B73 Zm00001eb.1	protein_coding		Metalloendoproteinase 1	1308	chr5	214149665	214150972	-1	Zea mays	Zm-B73-REFERENCE-NAM-5.0
Zm00001eb254150	B73 Zm00001eb.1	protein_coding		Myosin heavy chain kinase B	1655	chr5	214162645	214164299	1	Zea mays	Zm-B73-REFERENCE-NAM-5.0
Zm00001eb254280	B73 Zm00001eb.1	protein_coding		Transcription factor MYC/MYB N-terminal	2697	chr5	214491779	214494475	1	Zea mays	Zm-B73-REFERENCE-NAM-5.0
Zm00001eb254600	B73 Zm00001eb.1	protein_coding		TCP domain-containing protein	2232	chr5	215366487	215368718	1	Zea mays	Zm-B73-REFERENCE-NAM-5.0
Zm00001eb254920	B73 Zm00001eb.1	protein_coding		Glutaredoxin domain-containing protein	1953	chr5	216004580	216006532	-1	Zea mays	Zm-B73-REFERENCE-NAM-5.0
Zm00001eb255210	B73 Zm00001eb.1	protein_coding		inactive TPR repeat-containing thioredoxin TTL3-like	3639	chr5	216546389	216550027	-1	Zea mays	Zm-B73-REFERENCE-NAM-5.0
Zm00001eb255230	B73 Zm00001eb.1	protein_coding		VQ domain-containing protein	1098	chr5	216599593	216600690	1	Zea mays	Zm-B73-REFERENCE-NAM-5.0
Zm00001eb255390	B73 Zm00001eb.1	protein_coding		Phi-1-like phosphate-induced protein	1306	chr5	216983893	216985198	-1	Zea mays	Zm-B73-REFERENCE-NAM-5.0
Zm00001eb255760	B73 Zm00001eb.1	protein_coding			1159	chr5	218106098	218107256	-1	Zea mays	Zm-B73-REFERENCE-NAM-5.0
Zm00001eb255860	B73 Zm00001eb.1	protein_coding		Ethylene-responsive element binding protein 2	1096	chr5	218262627	218263722	-1	Zea mays	Zm-B73-REFERENCE-NAM-5.0
Zm00001eb255880	B73 Zm00001eb.1	protein_coding		ferredoxin--nitrite reductase	3026	chr5	218273575	218276600	-1	Zea mays	Zm-B73-REFERENCE-NAM-5.0
Zm00001eb255980	B73 Zm00001eb.1	protein_coding		Remorin family protein isoform 2	5313	chr5	218424082	218429394	-1	Zea mays	Zm-B73-REFERENCE-NAM-5.0
Zm00001eb256120	B73 Zm00001eb.1	protein_coding			2726	chr5	218798775	218801500	-1	Zea mays	Zm-B73-REFERENCE-NAM-5.0
Zm00001eb256260	B73 Zm00001eb.1	protein_coding		Nitrate reductase	3759	chr5	219126558	219130316	-1	Zea mays	Zm-B73-REFERENCE-NAM-5.0
Zm00001eb256350	B73 Zm00001eb.1	protein_coding		(Rice Genome Annotation Project) expressed protein	5612	chr5	219301902	219307513	-1	Zea mays	Zm-B73-REFERENCE-NAM-5.0
Zm00001eb256460	B73 Zm00001eb.1	protein_coding		Usp domain-containing protein	1704	chr5	219600127	219601830	1	Zea mays	Zm-B73-REFERENCE-NAM-5.0
Zm00001eb256520	B73 Zm00001eb.1	protein_coding		Thioredoxin-like 3-1	2322	chr5	219750023	219752344	1	Zea mays	Zm-B73-REFERENCE-NAM-5.0
Zm00001eb256920	B73 Zm00001eb.1	protein_coding		Chalcone--flavonone isomerase	4265	chr5	220358169	220362433	1	Zea mays	Zm-B73-REFERENCE-NAM-5.0
Zm00001eb256950	B73 Zm00001eb.1	protein_coding			6706	chr5	220366607	220373312	1	Zea mays	Zm-B73-REFERENCE-NAM-5.0
Zm00001eb257030	B73 Zm00001eb.1	protein_coding		ethylene-responsive transcription factor ERF017	1083	chr5	220540675	220541757	-1	Zea mays	Zm-B73-REFERENCE-NAM-5.0
Zm00001eb257120	B73 Zm00001eb.1	protein_coding		J domain-containing protein	5013	chr5	220624750	220629762	-1	Zea mays	Zm-B73-REFERENCE-NAM-5.0
Zm00001eb257130	B73 Zm00001eb.1	protein_coding		17.4 kDa class III heat shock protein	1097	chr5	220633019	220634115	1	Zea mays	Zm-B73-REFERENCE-NAM-5.0
Zm00001eb257310	B73 Zm00001eb.1	protein_coding		Pathogenesis-related protein PR-1	936	chr5	220991949	220992884	1	Zea mays	Zm-B73-REFERENCE-NAM-5.0
Zm00001eb257400	B73 Zm00001eb.1	protein_coding		PBPe domain-containing protein	4335	chr5	221124638	221128972	1	Zea mays	Zm-B73-REFERENCE-NAM-5.0
Zm00001eb257510	B73 Zm00001eb.1	protein_coding		probable alpha	3921	chr5	221424688	221428608	1	Zea mays	Zm-B73-REFERENCE-NAM-5.0
Zm00001eb257730	B73 Zm00001eb.1	protein_coding		Putrescine hydroxycinnamoyltransferase 1	1841	chr5	221811064	221812904	-1	Zea mays	Zm-B73-REFERENCE-NAM-5.0
Zm00001eb258000	B73 Zm00001eb.1	protein_coding			2863	chr5	222486243	222489105	-1	Zea mays	Zm-B73-REFERENCE-NAM-5.0
Zm00001eb258010	B73 Zm00001eb.1	protein_coding		Protein-serine/threonine phosphatase	3992	chr5	222497712	222501703	1	Zea mays	Zm-B73-REFERENCE-NAM-5.0
Zm00001eb258290	B73 Zm00001eb.1	protein_coding		GATA transcription factor	5836	chr5	222934029	222939864	1	Zea mays	Zm-B73-REFERENCE-NAM-5.0
Zm00001eb258370	B73 Zm00001eb.1	protein_coding		EGF-like domain-containing protein	3124	chr5	223169734	223172857	-1	Zea mays	Zm-B73-REFERENCE-NAM-5.0
Zm00001eb258670	B73 Zm00001eb.1	protein_coding		PPPDE domain-containing protein	1445	chr5	223749589	223751033	-1	Zea mays	Zm-B73-REFERENCE-NAM-5.0
Zm00001eb258790	B73 Zm00001eb.1	protein_coding		Carboxyl-terminal-processing peptidase 2	6339	chr5	223890973	223897311	1	Zea mays	Zm-B73-REFERENCE-NAM-5.0
Zm00001eb259370	B73 Zm00001eb.1	protein_coding		Transcription factor TCP21	942	chr5	225036687	225037628	-1	Zea mays	Zm-B73-REFERENCE-NAM-5.0
Zm00001eb259950	B73 Zm00001eb.1	protein_coding		VAMP protein SEC22	1390	chr6	5904344	5905733	-1	Zea mays	Zm-B73-REFERENCE-NAM-5.0
Zm00001eb259960	B73 Zm00001eb.1	protein_coding		Farnesylated protein 2	972	chr6	5910692	5911663	-1	Zea mays	Zm-B73-REFERENCE-NAM-5.0
Zm00001eb260040	B73 Zm00001eb.1	protein_coding		Pentatricopeptide repeat-containing protein	6296	chr6	6527442	6533737	1	Zea mays	Zm-B73-REFERENCE-NAM-5.0
Zm00001eb260090	B73 Zm00001eb.1	protein_coding		DUF679 domain membrane protein 7	1096	chr6	6552314	6553409	1	Zea mays	Zm-B73-REFERENCE-NAM-5.0
Zm00001eb260120	B73 Zm00001eb.1	protein_coding		Receptor homology region transmembrane domain-and RING domain-containing protein 2	4367	chr6	6637440	6641806	1	Zea mays	Zm-B73-REFERENCE-NAM-5.0
Zm00001eb260140	B73 Zm00001eb.1	protein_coding		Ferredoxin-1	878	chr6	6643297	6644174	-1	Zea mays	Zm-B73-REFERENCE-NAM-5.0
Zm00001eb260190	B73 Zm00001eb.1	protein_coding		UDP-galactose transporter 1	2394	chr6	6838392	6840785	-1	Zea mays	Zm-B73-REFERENCE-NAM-5.0
Zm00001eb260360	B73 Zm00001eb.1	protein_coding		Target of Myb protein 1	4990	chr6	7635981	7640970	1	Zea mays	Zm-B73-REFERENCE-NAM-5.0
Zm00001eb260420	B73 Zm00001eb.1	protein_coding		Serine/threonine-protein kinase-like protein CCR4	2962	chr6	7870193	7873154	1	Zea mays	Zm-B73-REFERENCE-NAM-5.0
Zm00001eb260460	B73 Zm00001eb.1	protein_coding		glycosyltransferase BC10	3306	chr6	8156043	8159348	-1	Zea mays	Zm-B73-REFERENCE-NAM-5.0
Zm00001eb260610	B73 Zm00001eb.1	protein_coding		Peroxidase	1245	chr6	8566854	8568098	-1	Zea mays	Zm-B73-REFERENCE-NAM-5.0
Zm00001eb260770	B73 Zm00001eb.1	protein_coding		Pentatricopeptide repeat-containing protein	5735	chr6	9069478	9075212	1	Zea mays	Zm-B73-REFERENCE-NAM-5.0
Zm00001eb260850	B73 Zm00001eb.1	protein_coding		NAC domain-containing protein	2759	chr6	9586169	9588927	1	Zea mays	Zm-B73-REFERENCE-NAM-5.0
Zm00001eb261510	B73 Zm00001eb.1	protein_coding		Lysine histidine transporter 1	2949	chr6	12684187	12687135	1	Zea mays	Zm-B73-REFERENCE-NAM-5.0
Zm00001eb261560	B73 Zm00001eb.1	protein_coding			1012	chr6	12722740	12723751	-1	Zea mays	Zm-B73-REFERENCE-NAM-5.0
Zm00001eb261620	B73 Zm00001eb.1	protein_coding		Indole-2-monooxygenase	2017	chr6	13238098	13240114	1	Zea mays	Zm-B73-REFERENCE-NAM-5.0
Zm00001eb261670	B73 Zm00001eb.1	protein_coding		Actin-related protein 3	31297	chr6	13730956	13762252	-1	Zea mays	Zm-B73-REFERENCE-NAM-5.0
Zm00001eb262550	B73 Zm00001eb.1	protein_coding			1989	chr6	18190604	18192592	-1	Zea mays	Zm-B73-REFERENCE-NAM-5.0
Zm00001eb262890	B73 Zm00001eb.1	protein_coding			1044	chr6	19572166	19573209	-1	Zea mays	Zm-B73-REFERENCE-NAM-5.0
Zm00001eb263020	B73 Zm00001eb.1	protein_coding			5588	chr6	20086840	20092427	-1	Zea mays	Zm-B73-REFERENCE-NAM-5.0
Zm00001eb263060	B73 Zm00001eb.1	protein_coding	ASR2	Abscisic stress-ripening protein 2	1059	chr6	20184108	20185166	-1	Zea mays	Zm-B73-REFERENCE-NAM-5.0
Zm00001eb263220	B73 Zm00001eb.1	protein_coding	LOC100279223	Mediator of RNA polymerase II transcription subunit 11	961	chr6	20957246	20958206	1	Zea mays	Zm-B73-REFERENCE-NAM-5.0
Zm00001eb264210	B73 Zm00001eb.1	protein_coding		Amino acid permease 6	2366	chr6	25976512	25978877	1	Zea mays	Zm-B73-REFERENCE-NAM-5.0
Zm00001eb264930	B73 Zm00001eb.1	protein_coding		Ocs element-binding factor 1	621	chr6	32025001	32025621	-1	Zea mays	Zm-B73-REFERENCE-NAM-5.0
Zm00001eb264940	B73 Zm00001eb.1	protein_coding			4242	chr6	32025842	32030083	1	Zea mays	Zm-B73-REFERENCE-NAM-5.0
Zm00001eb265020	B73 Zm00001eb.1	protein_coding		Receptor-like serine/threonine-protein kinase	3447	chr6	32557726	32561172	1	Zea mays	Zm-B73-REFERENCE-NAM-5.0
Zm00001eb265040	B73 Zm00001eb.1	protein_coding		Putative zinc finger	2424	chr6	33080077	33082500	-1	Zea mays	Zm-B73-REFERENCE-NAM-5.0
Zm00001eb265150	B73 Zm00001eb.1	protein_coding		probable 2-oxoglutarate-dependent dioxygenase At5g05600 isoform X1	4693	chr6	34319837	34324529	1	Zea mays	Zm-B73-REFERENCE-NAM-5.0
Zm00001eb265760	B73 Zm00001eb.1	protein_coding		Glycine-rich protein A3	2666	chr6	38072202	38074867	-1	Zea mays	Zm-B73-REFERENCE-NAM-5.0
Zm00001eb265890	B73 Zm00001eb.1	protein_coding		Jacalin-type lectin domain-containing protein	226822	chr6	39480961	39707782	1	Zea mays	Zm-B73-REFERENCE-NAM-5.0
Zm00001eb265900	B73 Zm00001eb.1	protein_coding			1860	chr6	39531848	39533707	-1	Zea mays	Zm-B73-REFERENCE-NAM-5.0
Zm00001eb265960	B73 Zm00001eb.1	protein_coding		Putative membrane-associated kinase regulator 4	1413	chr6	40320244	40321656	1	Zea mays	Zm-B73-REFERENCE-NAM-5.0
Zm00001eb266160	B73 Zm00001eb.1	protein_coding		Receptor-like serine/threonine-protein kinase	2999	chr6	41486887	41489885	-1	Zea mays	Zm-B73-REFERENCE-NAM-5.0
Zm00001eb266370	B73 Zm00001eb.1	protein_coding		Myb-related protein MYBAS2	2327	chr6	42757910	42760236	-1	Zea mays	Zm-B73-REFERENCE-NAM-5.0
Zm00001eb266570	B73 Zm00001eb.1	protein_coding		Actin-depolymerizing factor 1	1639	chr6	43778235	43779873	-1	Zea mays	Zm-B73-REFERENCE-NAM-5.0
Zm00001eb267200	B73 Zm00001eb.1	protein_coding			2038	chr6	48308926	48310963	1	Zea mays	Zm-B73-REFERENCE-NAM-5.0
Zm00001eb267230	B73 Zm00001eb.1	protein_coding			2944	chr6	48947512	48950455	1	Zea mays	Zm-B73-REFERENCE-NAM-5.0
Zm00001eb267500	B73 Zm00001eb.1	protein_coding			1457	chr6	51905738	51907194	1	Zea mays	Zm-B73-REFERENCE-NAM-5.0
Zm00001eb268000	B73 Zm00001eb.1	protein_coding			1263	chr6	58295029	58296291	-1	Zea mays	Zm-B73-REFERENCE-NAM-5.0
Zm00001eb268320	B73 Zm00001eb.1	protein_coding		Alpha-dioxygenase	8202	chr6	62965686	62973887	-1	Zea mays	Zm-B73-REFERENCE-NAM-5.0
Zm00001eb268400	B73 Zm00001eb.1	protein_coding		N-hydroxycinnamoyl benzoyltransferase-like protein	1727	chr6	64174125	64175851	1	Zea mays	Zm-B73-REFERENCE-NAM-5.0
Zm00001eb268600	B73 Zm00001eb.1	protein_coding		AAI domain-containing protein	680	chr6	65156011	65156690	1	Zea mays	Zm-B73-REFERENCE-NAM-5.0
Zm00001eb269300	B73 Zm00001eb.1	protein_coding		E3 ubiquitin ligase BIG BROTHER	2999	chr6	71505878	71508876	1	Zea mays	Zm-B73-REFERENCE-NAM-5.0
Zm00001eb269420	B73 Zm00001eb.1	protein_coding		AP2/ERF domain-containing protein	2082	chr6	71854482	71856563	1	Zea mays	Zm-B73-REFERENCE-NAM-5.0
Zm00001eb269490	B73 Zm00001eb.1	protein_coding		Probable E3 ubiquitin-protein ligase XBOS36	5666	chr6	72793401	72799066	1	Zea mays	Zm-B73-REFERENCE-NAM-5.0
Zm00001eb270270	B73 Zm00001eb.1	protein_coding		Homeobox-leucine zipper protein HAT1	1698	chr6	79434912	79436609	1	Zea mays	Zm-B73-REFERENCE-NAM-5.0
Zm00001eb270290	B73 Zm00001eb.1	protein_coding		Glycosyltransferase	2300	chr6	79726684	79728983	-1	Zea mays	Zm-B73-REFERENCE-NAM-5.0
Zm00001eb270390	B73 Zm00001eb.1	protein_coding		Acyl-[acyl-carrier-protein] hydrolase	4712	chr6	80616722	80621433	1	Zea mays	Zm-B73-REFERENCE-NAM-5.0
Zm00001eb270630	B73 Zm00001eb.1	protein_coding		GDSL esterase/lipase APG	1847	chr6	82193774	82195620	1	Zea mays	Zm-B73-REFERENCE-NAM-5.0
Zm00001eb270950	B73 Zm00001eb.1	protein_coding		F-box/LRR-repeat MAX2 homolog A	2710	chr6	83999021	84001730	1	Zea mays	Zm-B73-REFERENCE-NAM-5.0
Zm00001eb271310	B73 Zm00001eb.1	protein_coding		Calcium binding EGF domain containing protein	14109	chr6	86945885	86959993	1	Zea mays	Zm-B73-REFERENCE-NAM-5.0
Zm00001eb271480	B73 Zm00001eb.1	protein_coding		Caffeoyl-CoA O-methyltransferase 2	1921	chr6	88748193	88750113	1	Zea mays	Zm-B73-REFERENCE-NAM-5.0
Zm00001eb271500	B73 Zm00001eb.1	protein_coding		Zinc finger	1312	chr6	89058466	89059777	1	Zea mays	Zm-B73-REFERENCE-NAM-5.0
Zm00001eb271520	B73 Zm00001eb.1	protein_coding		Ethylene-responsive transcription factor ERF008	985	chr6	89117923	89118907	1	Zea mays	Zm-B73-REFERENCE-NAM-5.0
Zm00001eb271760	B73 Zm00001eb.1	protein_coding		Transmembrane protein 53	3073	chr6	91331965	91335037	-1	Zea mays	Zm-B73-REFERENCE-NAM-5.0
Zm00001eb271790	B73 Zm00001eb.1	protein_coding		LysM domain-containing protein	1946	chr6	91345662	91347607	-1	Zea mays	Zm-B73-REFERENCE-NAM-5.0
Zm00001eb271820	B73 Zm00001eb.1	protein_coding		Photosystem II stability/assembly factor	1963	chr6	91358457	91360419	1	Zea mays	Zm-B73-REFERENCE-NAM-5.0
Zm00001eb271880	B73 Zm00001eb.1	protein_coding		RING-H2 finger protein ATL80	879	chr6	91665214	91666092	-1	Zea mays	Zm-B73-REFERENCE-NAM-5.0
Zm00001eb272190	B73 Zm00001eb.1	protein_coding			3383	chr6	92928051	92931433	-1	Zea mays	Zm-B73-REFERENCE-NAM-5.0
Zm00001eb272290	B73 Zm00001eb.1	protein_coding		endoplasmin homolog	5622	chr6	93476676	93482297	1	Zea mays	Zm-B73-REFERENCE-NAM-5.0
Zm00001eb272400	B73 Zm00001eb.1	protein_coding		Auxin-responsive protein SAUR32	1180	chr6	94002413	94003592	1	Zea mays	Zm-B73-REFERENCE-NAM-5.0
Zm00001eb272550	B73 Zm00001eb.1	protein_coding		PMEI domain-containing protein	1193	chr6	94725224	94726416	1	Zea mays	Zm-B73-REFERENCE-NAM-5.0
Zm00001eb272720	B73 Zm00001eb.1	protein_coding		Protein DETOXIFICATION	5840	chr6	95492882	95498721	1	Zea mays	Zm-B73-REFERENCE-NAM-5.0
Zm00001eb272780	B73 Zm00001eb.1	protein_coding		Leucine-rich repeat extensin-like protein 3	2796	chr6	95642068	95644863	-1	Zea mays	Zm-B73-REFERENCE-NAM-5.0
Zm00001eb273480	B73 Zm00001eb.1	protein_coding		Putative methyltransferase PMT9	4214	chr6	98697022	98701235	1	Zea mays	Zm-B73-REFERENCE-NAM-5.0
Zm00001eb274010	B73 Zm00001eb.1	protein_coding			982	chr6	101685995	101686976	1	Zea mays	Zm-B73-REFERENCE-NAM-5.0
Zm00001eb274360	B73 Zm00001eb.1	protein_coding		VQ domain-containing protein	2147	chr6	103352943	103355089	-1	Zea mays	Zm-B73-REFERENCE-NAM-5.0
Zm00001eb274690	B73 Zm00001eb.1	protein_coding			1113	chr6	104429916	104431028	1	Zea mays	Zm-B73-REFERENCE-NAM-5.0
Zm00001eb275080	B73 Zm00001eb.1	protein_coding		WRKY domain-containing protein	1779	chr6	106223799	106225577	1	Zea mays	Zm-B73-REFERENCE-NAM-5.0
Zm00001eb275130	B73 Zm00001eb.1	protein_coding		BZIP transcription factor (Fragment)	7534	chr6	106454421	106461954	1	Zea mays	Zm-B73-REFERENCE-NAM-5.0
Zm00001eb275160	B73 Zm00001eb.1	protein_coding		Plasma membrane fusion protein	3789	chr6	106563466	106567254	1	Zea mays	Zm-B73-REFERENCE-NAM-5.0
Zm00001eb275400	B73 Zm00001eb.1	protein_coding		Ubiquitin system component Cue protein	2238	chr6	107009546	107011783	-1	Zea mays	Zm-B73-REFERENCE-NAM-5.0
Zm00001eb275650	B73 Zm00001eb.1	protein_coding		TMV response protein	886	chr6	107916318	107917203	-1	Zea mays	Zm-B73-REFERENCE-NAM-5.0
Zm00001eb275670	B73 Zm00001eb.1	protein_coding		Subtilisin-like protease	3997	chr6	107927410	107931406	-1	Zea mays	Zm-B73-REFERENCE-NAM-5.0
Zm00001eb275710	B73 Zm00001eb.1	protein_coding		VQ domain-containing protein	1069	chr6	108157720	108158788	1	Zea mays	Zm-B73-REFERENCE-NAM-5.0
Zm00001eb276270	B73 Zm00001eb.1	protein_coding		HIG1 domain-containing protein	881	chr6	110370875	110371755	1	Zea mays	Zm-B73-REFERENCE-NAM-5.0
Zm00001eb276590	B73 Zm00001eb.1	protein_coding		EIN3-binding F-box protein 1	3252	chr6	112528729	112531980	-1	Zea mays	Zm-B73-REFERENCE-NAM-5.0
Zm00001eb276760	B73 Zm00001eb.1	protein_coding		Acetylglucosaminyltransferase	4726	chr6	112849137	112853862	-1	Zea mays	Zm-B73-REFERENCE-NAM-5.0
Zm00001eb276990	B73 Zm00001eb.1	protein_coding		Auxin-responsive protein	1737	chr6	113376861	113378597	-1	Zea mays	Zm-B73-REFERENCE-NAM-5.0
Zm00001eb277180	B73 Zm00001eb.1	protein_coding		UDP-galactose/UDP-glucose transporter 3	11278	chr6	113868868	113880145	1	Zea mays	Zm-B73-REFERENCE-NAM-5.0
Zm00001eb277300	B73 Zm00001eb.1	protein_coding		Tetraspanin-2	2262	chr6	114293042	114295303	1	Zea mays	Zm-B73-REFERENCE-NAM-5.0
Zm00001eb277780	B73 Zm00001eb.1	protein_coding		FAD-binding Berberine family protein	1862	chr6	115874914	115876775	1	Zea mays	Zm-B73-REFERENCE-NAM-5.0
Zm00001eb277960	B73 Zm00001eb.1	protein_coding		Pentatricopeptide repeat-containing protein	2916	chr6	116812972	116815887	1	Zea mays	Zm-B73-REFERENCE-NAM-5.0
Zm00001eb278070	B73 Zm00001eb.1	protein_coding		Ubiquitin-conjugating enzyme E2-17 kDa	3176	chr6	117591468	117594643	1	Zea mays	Zm-B73-REFERENCE-NAM-5.0
Zm00001eb278150	B73 Zm00001eb.1	protein_coding		DNAJ heat shock N-terminal domain-containing protein	1587	chr6	117954786	117956372	1	Zea mays	Zm-B73-REFERENCE-NAM-5.0
Zm00001eb278310	B73 Zm00001eb.1	protein_coding		putative leucine-rich repeat receptor-like serine/threonine-protein kinase At2g24130	3847	chr6	118587034	118590880	1	Zea mays	Zm-B73-REFERENCE-NAM-5.0
Zm00001eb278680	B73 Zm00001eb.1	protein_coding		Anthocyanin regulatory C1 protein	1641	chr6	119938912	119940552	1	Zea mays	Zm-B73-REFERENCE-NAM-5.0
Zm00001eb279680	B73 Zm00001eb.1	protein_coding		vacuolar amino acid transporter 1-like	7303	chr6	123833803	123841105	1	Zea mays	Zm-B73-REFERENCE-NAM-5.0
Zm00001eb279820	B73 Zm00001eb.1	protein_coding		NHL repeat-containing protein-like	1053	chr6	124545732	124546784	1	Zea mays	Zm-B73-REFERENCE-NAM-5.0
Zm00001eb279830	B73 Zm00001eb.1	protein_coding		RING-H2 finger protein ATL5I	1818	chr6	124608515	124610332	-1	Zea mays	Zm-B73-REFERENCE-NAM-5.0
Zm00001eb280060	B73 Zm00001eb.1	protein_coding		Microtubule-associated protein TORTIFOLIA1	5129	chr6	125791139	125796267	1	Zea mays	Zm-B73-REFERENCE-NAM-5.0
Zm00001eb280520	B73 Zm00001eb.1	protein_coding		Putative acyl-activating enzyme 5	2216	chr6	127693459	127695674	-1	Zea mays	Zm-B73-REFERENCE-NAM-5.0
Zm00001eb280700	B73 Zm00001eb.1	protein_coding			1939	chr6	128979759	128981697	-1	Zea mays	Zm-B73-REFERENCE-NAM-5.0
Zm00001eb280720	B73 Zm00001eb.1	protein_coding		Cysteine-rich repeat secretory protein 60	3507	chr6	129034798	129038304	-1	Zea mays	Zm-B73-REFERENCE-NAM-5.0
Zm00001eb280840	B73 Zm00001eb.1	protein_coding		O-fucosyltransferase family protein	4778	chr6	129935642	129940419	1	Zea mays	Zm-B73-REFERENCE-NAM-5.0
Zm00001eb280920	B73 Zm00001eb.1	protein_coding		Glycosyltransferase	2829	chr6	130691016	130693844	-1	Zea mays	Zm-B73-REFERENCE-NAM-5.0
Zm00001eb280970	B73 Zm00001eb.1	protein_coding		U-box domain-containing protein 33 (Fragment)	2669	chr6	130866266	130868934	1	Zea mays	Zm-B73-REFERENCE-NAM-5.0
Zm00001eb281270	B73 Zm00001eb.1	protein_coding			6586	chr6	131871740	131878325	1	Zea mays	Zm-B73-REFERENCE-NAM-5.0
Zm00001eb281500	B73 Zm00001eb.1	protein_coding		Reticulon-like protein (Fragment)	2661	chr6	132735590	132738250	1	Zea mays	Zm-B73-REFERENCE-NAM-5.0
Zm00001eb281690	B73 Zm00001eb.1	protein_coding		Pentatricopeptide repeat-containing protein	2773	chr6	133354678	133357450	1	Zea mays	Zm-B73-REFERENCE-NAM-5.0
Zm00001eb281870	B73 Zm00001eb.1	protein_coding		Sterile alpha motif (SAM) domain-containing protein	1156	chr6	134123412	134124567	1	Zea mays	Zm-B73-REFERENCE-NAM-5.0
Zm00001eb282360	B73 Zm00001eb.1	protein_coding		Receptor-like protein kinase HERK 1	4002	chr6	135648220	135652221	-1	Zea mays	Zm-B73-REFERENCE-NAM-5.0
Zm00001eb282430	B73 Zm00001eb.1	protein_coding		Peroxidase	1686	chr6	135946028	135947713	1	Zea mays	Zm-B73-REFERENCE-NAM-5.0
Zm00001eb282850	B73 Zm00001eb.1	protein_coding			1340	chr6	138442586	138443925	-1	Zea mays	Zm-B73-REFERENCE-NAM-5.0
Zm00001eb283080	B73 Zm00001eb.1	protein_coding		SH3 and FCH domain-containing protein	874	chr6	139286714	139287587	1	Zea mays	Zm-B73-REFERENCE-NAM-5.0
Zm00001eb283110	B73 Zm00001eb.1	protein_coding		Cellulose synthase	6802	chr6	139381927	139388728	1	Zea mays	Zm-B73-REFERENCE-NAM-5.0
Zm00001eb283160	B73 Zm00001eb.1	protein_coding		ATP-dependent RNA helicase	1365	chr6	139555470	139556834	-1	Zea mays	Zm-B73-REFERENCE-NAM-5.0
Zm00001eb283230	B73 Zm00001eb.1	protein_coding		Subtilisin-like serine endopeptidase family protein	5886	chr6	139855686	139861571	1	Zea mays	Zm-B73-REFERENCE-NAM-5.0
Zm00001eb283380	B73 Zm00001eb.1	protein_coding		LRR receptor-like serine/threonine-protein kinase GSO1	3799	chr6	140350561	140354359	-1	Zea mays	Zm-B73-REFERENCE-NAM-5.0
Zm00001eb283480	B73 Zm00001eb.1	protein_coding			772	chr6	140782986	140783757	1	Zea mays	Zm-B73-REFERENCE-NAM-5.0
Zm00001eb283510	B73 Zm00001eb.1	protein_coding		Derlin	4747	chr6	140800696	140805442	1	Zea mays	Zm-B73-REFERENCE-NAM-5.0
Zm00001eb283590	B73 Zm00001eb.1	protein_coding		histidine-containing phosphotransfer protein 4-like	1934	chr6	141061118	141063051	1	Zea mays	Zm-B73-REFERENCE-NAM-5.0
Zm00001eb283770	B73 Zm00001eb.1	protein_coding		FLZ-type domain-containing protein	2736	chr6	141742962	141745697	-1	Zea mays	Zm-B73-REFERENCE-NAM-5.0
Zm00001eb283800	B73 Zm00001eb.1	protein_coding		Heat shock 70 kDa protein 14	11325	chr6	141862893	141874217	-1	Zea mays	Zm-B73-REFERENCE-NAM-5.0
Zm00001eb283860	B73 Zm00001eb.1	protein_coding		Gibberellin 2-beta-dioxygenase	4042	chr6	142049192	142053233	1	Zea mays	Zm-B73-REFERENCE-NAM-5.0
Zm00001eb284170	B73 Zm00001eb.1	protein_coding		Monothiol glutaredoxin-S2	1334	chr6	143208027	143209360	-1	Zea mays	Zm-B73-REFERENCE-NAM-5.0
Zm00001eb284230	B73 Zm00001eb.1	protein_coding		Pollen-specific protein SF21	3207	chr6	143560892	143564098	1	Zea mays	Zm-B73-REFERENCE-NAM-5.0
Zm00001eb284350	B73 Zm00001eb.1	protein_coding		Aquaporin TIP4-1	2843	chr6	144262714	144265556	1	Zea mays	Zm-B73-REFERENCE-NAM-5.0
Zm00001eb284520	B73 Zm00001eb.1	protein_coding		Carboxypeptidase	4365	chr6	144921339	144925703	1	Zea mays	Zm-B73-REFERENCE-NAM-5.0
Zm00001eb285030	B73 Zm00001eb.1	protein_coding		Cinnamate 4-hydroxylase	2287	chr6	146507219	146509505	1	Zea mays	Zm-B73-REFERENCE-NAM-5.0
Zm00001eb285100	B73 Zm00001eb.1	protein_coding	LOC109708592	tRNA (guanine(26)-N(2))-dimethyltransferase	4219	chr6	146907085	146911303	-1	Zea mays	Zm-B73-REFERENCE-NAM-5.0
Zm00001eb285200	B73 Zm00001eb.1	protein_coding		Calcium-dependent phospholipid-binding Copine family protein	9531	chr6	147374282	147383812	-1	Zea mays	Zm-B73-REFERENCE-NAM-5.0
Zm00001eb285360	B73 Zm00001eb.1	protein_coding		Dehydrin	1153	chr6	148134643	148135795	-1	Zea mays	Zm-B73-REFERENCE-NAM-5.0
Zm00001eb285470	B73 Zm00001eb.1	protein_coding			2966	chr6	148549553	148552518	-1	Zea mays	Zm-B73-REFERENCE-NAM-5.0
Zm00001eb285500	B73 Zm00001eb.1	protein_coding		Thiamine pyrophosphokinase	3882	chr6	148643062	148646943	1	Zea mays	Zm-B73-REFERENCE-NAM-5.0
Zm00001eb285760	B73 Zm00001eb.1	protein_coding		Ethylene-responsive transcription factor 7	1282	chr6	149622474	149623755	-1	Zea mays	Zm-B73-REFERENCE-NAM-5.0
Zm00001eb285830	B73 Zm00001eb.1	protein_coding		Protein-serine/threonine phosphatase	3719	chr6	149955406	149959124	1	Zea mays	Zm-B73-REFERENCE-NAM-5.0
Zm00001eb286490	B73 Zm00001eb.1	protein_coding		WRKY53-superfamily of TFs having WRKY and zinc finger domains	2203	chr6	152580226	152582428	-1	Zea mays	Zm-B73-REFERENCE-NAM-5.0
Zm00001eb286540	B73 Zm00001eb.1	protein_coding		Senescence associated gene 20	906	chr6	152679501	152680406	1	Zea mays	Zm-B73-REFERENCE-NAM-5.0
Zm00001eb286560	B73 Zm00001eb.1	protein_coding			992	chr6	152778187	152779178	1	Zea mays	Zm-B73-REFERENCE-NAM-5.0
Zm00001eb286760	B73 Zm00001eb.1	protein_coding		Lichenase-2	4521	chr6	153451995	153456515	-1	Zea mays	Zm-B73-REFERENCE-NAM-5.0
Zm00001eb286930	B73 Zm00001eb.1	protein_coding		Annexin	2356	chr6	153790284	153792639	1	Zea mays	Zm-B73-REFERENCE-NAM-5.0
Zm00001eb286940	B73 Zm00001eb.1	protein_coding			1257	chr6	153795119	153796375	-1	Zea mays	Zm-B73-REFERENCE-NAM-5.0
Zm00001eb287680	B73 Zm00001eb.1	protein_coding		Ph-response transcription factor	3712	chr6	156767750	156771461	-1	Zea mays	Zm-B73-REFERENCE-NAM-5.0
Zm00001eb287790	B73 Zm00001eb.1	protein_coding		small EDRK-rich factor 2-like	1199	chr6	157127169	157128367	1	Zea mays	Zm-B73-REFERENCE-NAM-5.0
Zm00001eb287810	B73 Zm00001eb.1	protein_coding			2406	chr6	157211148	157213553	-1	Zea mays	Zm-B73-REFERENCE-NAM-5.0
Zm00001eb287830	B73 Zm00001eb.1	protein_coding		Lipase	4250	chr6	157319362	157323611	-1	Zea mays	Zm-B73-REFERENCE-NAM-5.0
Zm00001eb287860	B73 Zm00001eb.1	protein_coding		1-deoxy-D-xylulose-5-phosphate synthase	4333	chr6	157470014	157474346	-1	Zea mays	Zm-B73-REFERENCE-NAM-5.0
Zm00001eb287900	B73 Zm00001eb.1	protein_coding		65-kDa microtubule-associated protein 5	5618	chr6	157588072	157593689	1	Zea mays	Zm-B73-REFERENCE-NAM-5.0
Zm00001eb288250	B73 Zm00001eb.1	protein_coding			19499	chr6	158521442	158540940	-1	Zea mays	Zm-B73-REFERENCE-NAM-5.0
Zm00001eb288360	B73 Zm00001eb.1	protein_coding		NAC domain-containing protein	2019	chr6	158980372	158982390	1	Zea mays	Zm-B73-REFERENCE-NAM-5.0
Zm00001eb288410	B73 Zm00001eb.1	protein_coding		Bidirectional sugar transporter SWEET	2774	chr6	159025680	159028453	-1	Zea mays	Zm-B73-REFERENCE-NAM-5.0
Zm00001eb288550	B73 Zm00001eb.1	protein_coding		HSP40/DnaJ peptide-binding protein	2326	chr6	159408954	159411279	-1	Zea mays	Zm-B73-REFERENCE-NAM-5.0
Zm00001eb288890	B73 Zm00001eb.1	protein_coding		Transcription factor DIVARICATA	1241	chr6	160476634	160477874	-1	Zea mays	Zm-B73-REFERENCE-NAM-5.0
Zm00001eb289010	B73 Zm00001eb.1	protein_coding			2444	chr6	160846114	160848557	1	Zea mays	Zm-B73-REFERENCE-NAM-5.0
Zm00001eb289180	B73 Zm00001eb.1	protein_coding		S-acyltransferase	4343	chr6	161430522	161434864	-1	Zea mays	Zm-B73-REFERENCE-NAM-5.0
Zm00001eb289320	B73 Zm00001eb.1	protein_coding		Transcription repressor MYB4	1256	chr6	161849746	161851001	1	Zea mays	Zm-B73-REFERENCE-NAM-5.0
Zm00001eb289430	B73 Zm00001eb.1	protein_coding	LOC109727968	myb-related transcription factor	2654	chr6	161960775	161963428	-1	Zea mays	Zm-B73-REFERENCE-NAM-5.0
Zm00001eb289500	B73 Zm00001eb.1	protein_coding		Delta-1-pyrroline-5-carboxylate synthase	8348	chr6	162315308	162323655	-1	Zea mays	Zm-B73-REFERENCE-NAM-5.0
Zm00001eb289770	B73 Zm00001eb.1	protein_coding		Putative angiotensin-converting enzyme 2	1281	chr6	163129130	163130410	-1	Zea mays	Zm-B73-REFERENCE-NAM-5.0
Zm00001eb289910	B73 Zm00001eb.1	protein_coding			3276	chr6	163405396	163408671	1	Zea mays	Zm-B73-REFERENCE-NAM-5.0
Zm00001eb290310	B73 Zm00001eb.1	protein_coding			2963	chr6	164433841	164436803	1	Zea mays	Zm-B73-REFERENCE-NAM-5.0
Zm00001eb290370	B73 Zm00001eb.1	protein_coding		Alanine--glyoxylate aminotransferase 2 3	4388	chr6	164536615	164541002	-1	Zea mays	Zm-B73-REFERENCE-NAM-5.0
Zm00001eb290550	B73 Zm00001eb.1	protein_coding		RING-type E3 ubiquitin transferase	2454	chr6	164981182	164983635	1	Zea mays	Zm-B73-REFERENCE-NAM-5.0
Zm00001eb290700	B73 Zm00001eb.1	protein_coding		Protein kinase domain-containing protein	23437	chr6	165490528	165513964	1	Zea mays	Zm-B73-REFERENCE-NAM-5.0
Zm00001eb291070	B73 Zm00001eb.1	protein_coding		probable leucine-rich repeat receptor-like protein kinase At5g49770	6177	chr6	166459444	166465620	-1	Zea mays	Zm-B73-REFERENCE-NAM-5.0
Zm00001eb291130	B73 Zm00001eb.1	protein_coding			1165	chr6	166630005	166631169	1	Zea mays	Zm-B73-REFERENCE-NAM-5.0
Zm00001eb291260	B73 Zm00001eb.1	protein_coding		F-box domain containing protein	2272	chr6	166864680	166866951	-1	Zea mays	Zm-B73-REFERENCE-NAM-5.0
Zm00001eb291270	B73 Zm00001eb.1	protein_coding		Ulp1 protease family C-terminal catalytic domain containing protein expressed	3132	chr6	166911472	166914603	-1	Zea mays	Zm-B73-REFERENCE-NAM-5.0
Zm00001eb291420	B73 Zm00001eb.1	protein_coding		Glycosyltransferase	1805	chr6	167093344	167095148	-1	Zea mays	Zm-B73-REFERENCE-NAM-5.0
Zm00001eb291730	B73 Zm00001eb.1	protein_coding		Ethylene-responsive transcription factor 4	1028	chr6	167854260	167855287	-1	Zea mays	Zm-B73-REFERENCE-NAM-5.0
Zm00001eb292110	B73 Zm00001eb.1	protein_coding			2634	chr6	168492654	168495287	-1	Zea mays	Zm-B73-REFERENCE-NAM-5.0
Zm00001eb292230	B73 Zm00001eb.1	protein_coding		Protein SULFUR DEFICIENCY-INDUCED 1	2554	chr6	168861515	168864068	1	Zea mays	Zm-B73-REFERENCE-NAM-5.0
Zm00001eb292320	B73 Zm00001eb.1	protein_coding		Mannose-binding lectin superfamily protein	3906	chr6	169121824	169125729	1	Zea mays	Zm-B73-REFERENCE-NAM-5.0
Zm00001eb292430	B73 Zm00001eb.1	protein_coding			1084	chr6	169413002	169414085	1	Zea mays	Zm-B73-REFERENCE-NAM-5.0
Zm00001eb292590	B73 Zm00001eb.1	protein_coding		Putative xyloglucan glycosyltransferase 12	4156	chr6	169699871	169704026	1	Zea mays	Zm-B73-REFERENCE-NAM-5.0
Zm00001eb292680	B73 Zm00001eb.1	protein_coding		X8 domain-containing protein	2396	chr6	169768672	169771067	1	Zea mays	Zm-B73-REFERENCE-NAM-5.0
Zm00001eb292850	B73 Zm00001eb.1	protein_coding		O-methyltransferase ZRP4	1938	chr6	170164812	170166749	-1	Zea mays	Zm-B73-REFERENCE-NAM-5.0
Zm00001eb292890	B73 Zm00001eb.1	protein_coding		O-methyltransferase ZRP4	1409	chr6	170311911	170313319	-1	Zea mays	Zm-B73-REFERENCE-NAM-5.0
Zm00001eb292950	B73 Zm00001eb.1	protein_coding			925	chr6	170534173	170535097	1	Zea mays	Zm-B73-REFERENCE-NAM-5.0
Zm00001eb292990	B73 Zm00001eb.1	protein_coding			1281	chr6	170592781	170594061	1	Zea mays	Zm-B73-REFERENCE-NAM-5.0
Zm00001eb293010	B73 Zm00001eb.1	protein_coding		GLOBIN domain-containing protein	1472	chr6	170637061	170638532	-1	Zea mays	Zm-B73-REFERENCE-NAM-5.0
Zm00001eb293190	B73 Zm00001eb.1	protein_coding		Protein strawberry notch	5228	chr6	170901924	170907151	-1	Zea mays	Zm-B73-REFERENCE-NAM-5.0
Zm00001eb293210	B73 Zm00001eb.1	protein_coding		Non-classical arabinogalactan protein 31	1277	chr6	170964142	170965418	-1	Zea mays	Zm-B73-REFERENCE-NAM-5.0
Zm00001eb293480	B73 Zm00001eb.1	protein_coding		Reticulon-like protein (Fragment)	2312	chr6	171475087	171477398	1	Zea mays	Zm-B73-REFERENCE-NAM-5.0
Zm00001eb293570	B73 Zm00001eb.1	protein_coding		Oxidative stress 3	1685	chr6	171610375	171612059	-1	Zea mays	Zm-B73-REFERENCE-NAM-5.0
Zm00001eb293780	B73 Zm00001eb.1	protein_coding		chaperone protein ClpB1	3825	chr6	172120888	172124712	1	Zea mays	Zm-B73-REFERENCE-NAM-5.0
Zm00001eb294200	B73 Zm00001eb.1	protein_coding		Protein-serine/threonine phosphatase	4028	chr6	173043093	173047120	-1	Zea mays	Zm-B73-REFERENCE-NAM-5.0
Zm00001eb294310	B73 Zm00001eb.1	protein_coding	GROL1	Chaperonin CPN60-2	5383	chr6	173220518	173225900	-1	Zea mays	Zm-B73-REFERENCE-NAM-5.0
Zm00001eb294350	B73 Zm00001eb.1	protein_coding			2039	chr6	173309060	173311098	-1	Zea mays	Zm-B73-REFERENCE-NAM-5.0
Zm00001eb294480	B73 Zm00001eb.1	protein_coding	LEA3	Late embryogenesis abundant protein 3	1292	chr6	173472907	173474198	1	Zea mays	Zm-B73-REFERENCE-NAM-5.0
Zm00001eb294560	B73 Zm00001eb.1	protein_coding		Transcription factor MYB86	1929	chr6	173614872	173616800	1	Zea mays	Zm-B73-REFERENCE-NAM-5.0
Zm00001eb294610	B73 Zm00001eb.1	protein_coding		Protein kinase domain-containing protein	1617	chr6	173647432	173649048	-1	Zea mays	Zm-B73-REFERENCE-NAM-5.0
Zm00001eb294690	B73 Zm00001eb.1	protein_coding		Phosphoethanolamine N-methyltransferase 3	6133	chr6	173813966	173820098	-1	Zea mays	Zm-B73-REFERENCE-NAM-5.0
Zm00001eb294830	B73 Zm00001eb.1	protein_coding		AP2/ERF and B3 domain-containing transcription repressor TEM1	1695	chr6	174089156	174090850	1	Zea mays	Zm-B73-REFERENCE-NAM-5.0
Zm00001eb294870	B73 Zm00001eb.1	protein_coding		Non-specific lipid-transfer protein 2	743	chr6	174168437	174169179	1	Zea mays	Zm-B73-REFERENCE-NAM-5.0
Zm00001eb294880	B73 Zm00001eb.1	protein_coding		AAI domain-containing protein	673	chr6	174185272	174185944	1	Zea mays	Zm-B73-REFERENCE-NAM-5.0
Zm00001eb295010	B73 Zm00001eb.1	protein_coding			4444	chr6	174459148	174463591	1	Zea mays	Zm-B73-REFERENCE-NAM-5.0
Zm00001eb295440	B73 Zm00001eb.1	protein_coding		Peptidase A1 domain-containing protein	3289	chr6	175302242	175305530	-1	Zea mays	Zm-B73-REFERENCE-NAM-5.0
Zm00001eb295470	B73 Zm00001eb.1	protein_coding		MACPF domain-containing protein	3487	chr6	175315558	175319044	-1	Zea mays	Zm-B73-REFERENCE-NAM-5.0
Zm00001eb295500	B73 Zm00001eb.1	protein_coding		50S ribosomal protein L21	3061	chr6	175344462	175347522	-1	Zea mays	Zm-B73-REFERENCE-NAM-5.0
Zm00001eb295740	B73 Zm00001eb.1	protein_coding		Hydroxyproline-rich glycoprotein family protein	4540	chr6	175823319	175827858	1	Zea mays	Zm-B73-REFERENCE-NAM-5.0
Zm00001eb295790	B73 Zm00001eb.1	protein_coding			1533	chr6	175843449	175844981	-1	Zea mays	Zm-B73-REFERENCE-NAM-5.0
Zm00001eb295830	B73 Zm00001eb.1	protein_coding		Auxin response factor	5710	chr6	175975687	175981396	1	Zea mays	Zm-B73-REFERENCE-NAM-5.0
Zm00001eb295900	B73 Zm00001eb.1	protein_coding		E3 ubiquitin-protein ligase MBR1-like	6625	chr6	176034161	176040785	1	Zea mays	Zm-B73-REFERENCE-NAM-5.0
Zm00001eb296060	B73 Zm00001eb.1	protein_coding		Mitogen-activated protein kinase	5153	chr6	176323317	176328469	-1	Zea mays	Zm-B73-REFERENCE-NAM-5.0
Zm00001eb296430	B73 Zm00001eb.1	protein_coding		ethylene-responsive transcription factor ERF061	1377	chr6	176943641	176945017	-1	Zea mays	Zm-B73-REFERENCE-NAM-5.0
Zm00001eb296480	B73 Zm00001eb.1	protein_coding		CTP synthase	6553	chr6	177009468	177016020	-1	Zea mays	Zm-B73-REFERENCE-NAM-5.0
Zm00001eb296740	B73 Zm00001eb.1	protein_coding		Putative calcium-binding protein CML14	942	chr6	177468126	177469067	-1	Zea mays	Zm-B73-REFERENCE-NAM-5.0
Zm00001eb296760	B73 Zm00001eb.1	protein_coding			1921	chr6	177560607	177562527	-1	Zea mays	Zm-B73-REFERENCE-NAM-5.0
Zm00001eb297110	B73 Zm00001eb.1	protein_coding		Mitogen-activated protein kinase	4866	chr6	178288229	178293094	-1	Zea mays	Zm-B73-REFERENCE-NAM-5.0
Zm00001eb297190	B73 Zm00001eb.1	protein_coding		Harpin-induced protein	1520	chr6	178367781	178369300	1	Zea mays	Zm-B73-REFERENCE-NAM-5.0
Zm00001eb297250	B73 Zm00001eb.1	protein_coding		Protein EARLY FLOWERING 3	4216	chr6	178498374	178502589	-1	Zea mays	Zm-B73-REFERENCE-NAM-5.0
Zm00001eb297330	B73 Zm00001eb.1	protein_coding		Cysteine dioxygenase	2728	chr6	178933071	178935798	-1	Zea mays	Zm-B73-REFERENCE-NAM-5.0
Zm00001eb297410	B73 Zm00001eb.1	protein_coding		Strigolactone esterase D14	1347	chr6	179141223	179142569	1	Zea mays	Zm-B73-REFERENCE-NAM-5.0
Zm00001eb297430	B73 Zm00001eb.1	protein_coding		probable inactive leucine-rich repeat receptor kinase XIAO	2408	chr6	179185033	179187440	-1	Zea mays	Zm-B73-REFERENCE-NAM-5.0
Zm00001eb297870	B73 Zm00001eb.1	protein_coding		CCT domain-containing protein	2927	chr6	180480194	180483120	-1	Zea mays	Zm-B73-REFERENCE-NAM-5.0
Zm00001eb298190	B73 Zm00001eb.1	protein_coding		Gibberellin 2-beta-dioxygenase 8	4188	chr7	1103231	1107418	1	Zea mays	Zm-B73-REFERENCE-NAM-5.0
Zm00001eb298220	B73 Zm00001eb.1	protein_coding		Peroxidase	1559	chr7	1176244	1177802	1	Zea mays	Zm-B73-REFERENCE-NAM-5.0
Zm00001eb298270	B73 Zm00001eb.1	protein_coding		photosynthetic NDH subunit of lumenal location 3	1399	chr7	1246996	1248394	1	Zea mays	Zm-B73-REFERENCE-NAM-5.0
Zm00001eb298670	B73 Zm00001eb.1	protein_coding		Putative LRR receptor-like serine/threonine-protein kinase RPK1	2866	chr7	2079598	2082463	1	Zea mays	Zm-B73-REFERENCE-NAM-5.0
Zm00001eb299000	B73 Zm00001eb.1	protein_coding		Golgi apparatus membrane protein TVP15	2474	chr7	2679977	2682450	-1	Zea mays	Zm-B73-REFERENCE-NAM-5.0
Zm00001eb299090	B73 Zm00001eb.1	protein_coding			3017	chr7	2820381	2823397	-1	Zea mays	Zm-B73-REFERENCE-NAM-5.0
Zm00001eb299280	B73 Zm00001eb.1	protein_coding		BZIP domain-containing protein	906	chr7	3148276	3149181	1	Zea mays	Zm-B73-REFERENCE-NAM-5.0
Zm00001eb299540	B73 Zm00001eb.1	protein_coding		transcription termination factor MTERF2	17770	chr7	4226689	4244458	1	Zea mays	Zm-B73-REFERENCE-NAM-5.0
Zm00001eb299940	B73 Zm00001eb.1	protein_coding		GlcNAc kinase	2516	chr7	5238765	5241280	1	Zea mays	Zm-B73-REFERENCE-NAM-5.0
Zm00001eb300010	B73 Zm00001eb.1	protein_coding		Non-specific serine/threonine protein kinase	4480	chr7	5311902	5316381	-1	Zea mays	Zm-B73-REFERENCE-NAM-5.0
Zm00001eb300040	B73 Zm00001eb.1	protein_coding			282	chr7	5513948	5514229	-1	Zea mays	Zm-B73-REFERENCE-NAM-5.0
Zm00001eb300240	B73 Zm00001eb.1	protein_coding		9-cis-epoxycarotenoid dioxygenase	2203	chr7	6245553	6247755	1	Zea mays	Zm-B73-REFERENCE-NAM-5.0
Zm00001eb300260	B73 Zm00001eb.1	protein_coding		33 kDa ribonucleoprotein	2929	chr7	6337730	6340658	-1	Zea mays	Zm-B73-REFERENCE-NAM-5.0
Zm00001eb300270	B73 Zm00001eb.1	protein_coding		GCK domain-containing protein	906	chr7	6340756	6341661	1	Zea mays	Zm-B73-REFERENCE-NAM-5.0
Zm00001eb300490	B73 Zm00001eb.1	protein_coding		Flavonoid 3'-monooxygenase	2062	chr7	6867785	6869846	-1	Zea mays	Zm-B73-REFERENCE-NAM-5.0
Zm00001eb300620	B73 Zm00001eb.1	protein_coding		Putative carboxylesterase 15	1328	chr7	7275456	7276783	1	Zea mays	Zm-B73-REFERENCE-NAM-5.0
Zm00001eb300630	B73 Zm00001eb.1	protein_coding		Putative carboxylesterase 15	1613	chr7	7298309	7299921	-1	Zea mays	Zm-B73-REFERENCE-NAM-5.0
Zm00001eb300670	B73 Zm00001eb.1	protein_coding		probable carboxylesterase 15	1277	chr7	7404934	7406210	-1	Zea mays	Zm-B73-REFERENCE-NAM-5.0
Zm00001eb301100	B73 Zm00001eb.1	protein_coding		FLZ-type domain-containing protein	3056	chr7	9236767	9239822	-1	Zea mays	Zm-B73-REFERENCE-NAM-5.0
Zm00001eb301280	B73 Zm00001eb.1	protein_coding		Heat stress transcription factor A-2b	4199	chr7	9867770	9871968	-1	Zea mays	Zm-B73-REFERENCE-NAM-5.0
Zm00001eb301450	B73 Zm00001eb.1	protein_coding		Plant-specific domain TIGR01615 family protein	2072	chr7	10707941	10710012	1	Zea mays	Zm-B73-REFERENCE-NAM-5.0
Zm00001eb301590	B73 Zm00001eb.1	protein_coding		Auxin-responsive protein	2474	chr7	11123942	11126415	-1	Zea mays	Zm-B73-REFERENCE-NAM-5.0
Zm00001eb301680	B73 Zm00001eb.1	protein_coding	HIS5	H15 domain-containing protein	4212	chr7	11631053	11635264	1	Zea mays	Zm-B73-REFERENCE-NAM-5.0
Zm00001eb302270	B73 Zm00001eb.1	protein_coding		DUF295 domain-containing protein	3122	chr7	13950715	13953836	-1	Zea mays	Zm-B73-REFERENCE-NAM-5.0
Zm00001eb302300	B73 Zm00001eb.1	protein_coding		Nodulin-like domain-containing protein	4579	chr7	13964091	13968669	-1	Zea mays	Zm-B73-REFERENCE-NAM-5.0
Zm00001eb302900	B73 Zm00001eb.1	protein_coding			2144	chr7	17662074	17664217	1	Zea mays	Zm-B73-REFERENCE-NAM-5.0
Zm00001eb302910	B73 Zm00001eb.1	protein_coding			1916	chr7	17757471	17759386	1	Zea mays	Zm-B73-REFERENCE-NAM-5.0
Zm00001eb302950	B73 Zm00001eb.1	protein_coding		NEP-interacting protein 1	3939	chr7	18007891	18011829	1	Zea mays	Zm-B73-REFERENCE-NAM-5.0
Zm00001eb303110	B73 Zm00001eb.1	protein_coding		Cellulose synthase	6134	chr7	19134797	19140930	-1	Zea mays	Zm-B73-REFERENCE-NAM-5.0
Zm00001eb303410	B73 Zm00001eb.1	protein_coding		pentatricopeptide repeat-containing protein At1g80270	6954	chr7	20526456	20533409	1	Zea mays	Zm-B73-REFERENCE-NAM-5.0
Zm00001eb303580	B73 Zm00001eb.1	protein_coding	UTP15	Small nucleolar ribonucleoprotein complex subunit	2954	chr7	21358186	21361139	1	Zea mays	Zm-B73-REFERENCE-NAM-5.0
Zm00001eb303690	B73 Zm00001eb.1	protein_coding		Ethylene-responsive transcription factor CRF3	1812	chr7	21959514	21961325	-1	Zea mays	Zm-B73-REFERENCE-NAM-5.0
Zm00001eb304080	B73 Zm00001eb.1	protein_coding			1009	chr7	24342692	24343700	-1	Zea mays	Zm-B73-REFERENCE-NAM-5.0
Zm00001eb304250	B73 Zm00001eb.1	protein_coding		guanosine deaminase	3189	chr7	25113181	25116369	1	Zea mays	Zm-B73-REFERENCE-NAM-5.0
Zm00001eb304540	B73 Zm00001eb.1	protein_coding		Dirigent protein (Fragment)	1751	chr7	27053877	27055627	-1	Zea mays	Zm-B73-REFERENCE-NAM-5.0
Zm00001eb304560	B73 Zm00001eb.1	protein_coding		Cellulose synthase	5762	chr7	27379012	27384773	1	Zea mays	Zm-B73-REFERENCE-NAM-5.0
Zm00001eb304750	B73 Zm00001eb.1	protein_coding		Retrotransposon protein putative Ty1-copia subclass	1956	chr7	28656079	28658034	1	Zea mays	Zm-B73-REFERENCE-NAM-5.0
Zm00001eb305200	B73 Zm00001eb.1	protein_coding		AAI domain-containing protein	745	chr7	31825131	31825875	1	Zea mays	Zm-B73-REFERENCE-NAM-5.0
Zm00001eb305330	B73 Zm00001eb.1	protein_coding		4-hydroxyphenylacetaldehyde oxime monooxygenase	11554	chr7	32556415	32567968	-1	Zea mays	Zm-B73-REFERENCE-NAM-5.0
Zm00001eb305660	B73 Zm00001eb.1	protein_coding			1542	chr7	34348254	34349795	-1	Zea mays	Zm-B73-REFERENCE-NAM-5.0
Zm00001eb305810	B73 Zm00001eb.1	protein_coding		Starch synthase	7357	chr7	35887579	35894935	-1	Zea mays	Zm-B73-REFERENCE-NAM-5.0
Zm00001eb306020	B73 Zm00001eb.1	protein_coding		SNAP25 homologous protein SNAP33	2976	chr7	37859010	37861985	-1	Zea mays	Zm-B73-REFERENCE-NAM-5.0
Zm00001eb306330	B73 Zm00001eb.1	protein_coding		Two-component response regulator ORR5	1683	chr7	41822415	41824097	1	Zea mays	Zm-B73-REFERENCE-NAM-5.0
Zm00001eb306470	B73 Zm00001eb.1	protein_coding		ORMDL family	2952	chr7	43503520	43506471	-1	Zea mays	Zm-B73-REFERENCE-NAM-5.0
Zm00001eb306580	B73 Zm00001eb.1	protein_coding	LOC100281697	ABC1 domain-containing protein	12843	chr7	44737236	44750078	-1	Zea mays	Zm-B73-REFERENCE-NAM-5.0
Zm00001eb306760	B73 Zm00001eb.1	protein_coding		ABC transmembrane type-1 domain-containing protein	38206	chr7	46214862	46253067	1	Zea mays	Zm-B73-REFERENCE-NAM-5.0
Zm00001eb306790	B73 Zm00001eb.1	protein_coding		Alkyl transferase	1561	chr7	46506660	46508220	-1	Zea mays	Zm-B73-REFERENCE-NAM-5.0
Zm00001eb308670	B73 Zm00001eb.1	protein_coding		Heavy metal-associated isoprenylated plant protein 16	1212	chr7	79172297	79173508	1	Zea mays	Zm-B73-REFERENCE-NAM-5.0
Zm00001eb309010	B73 Zm00001eb.1	protein_coding		Histidine phosphatase	2699	chr7	83171112	83173810	-1	Zea mays	Zm-B73-REFERENCE-NAM-5.0
Zm00001eb309040	B73 Zm00001eb.1	protein_coding		GDSL esterase/lipase	1758	chr7	84254765	84256522	1	Zea mays	Zm-B73-REFERENCE-NAM-5.0
Zm00001eb309310	B73 Zm00001eb.1	protein_coding		E3 ubiquitin-protein ligase WAV3	9376	chr7	86973683	86983058	-1	Zea mays	Zm-B73-REFERENCE-NAM-5.0
Zm00001eb309910	B73 Zm00001eb.1	protein_coding		NADPH-dependent aldehyde reductase-like protein	1137	chr7	93292688	93293824	-1	Zea mays	Zm-B73-REFERENCE-NAM-5.0
Zm00001eb310220	B73 Zm00001eb.1	protein_coding		leucine-rich repeat extensin-like protein 3	776	chr7	96353591	96354366	1	Zea mays	Zm-B73-REFERENCE-NAM-5.0
Zm00001eb310450	B73 Zm00001eb.1	protein_coding		Membrane protein-like	4553	chr7	98546514	98551066	1	Zea mays	Zm-B73-REFERENCE-NAM-5.0
Zm00001eb311280	B73 Zm00001eb.1	protein_coding		MFS domain-containing protein	4736	chr7	105458653	105463388	-1	Zea mays	Zm-B73-REFERENCE-NAM-5.0
Zm00001eb311420	B73 Zm00001eb.1	protein_coding		F-box domain-containing protein	4280	chr7	106376230	106380509	-1	Zea mays	Zm-B73-REFERENCE-NAM-5.0
Zm00001eb311590	B73 Zm00001eb.1	protein_coding		RING-type E3 ubiquitin transferase	2486	chr7	108555570	108558055	1	Zea mays	Zm-B73-REFERENCE-NAM-5.0
Zm00001eb311620	B73 Zm00001eb.1	protein_coding		Endo-1	3529	chr7	108815084	108818612	1	Zea mays	Zm-B73-REFERENCE-NAM-5.0
Zm00001eb311700	B73 Zm00001eb.1	protein_coding			2052	chr7	109732590	109734641	1	Zea mays	Zm-B73-REFERENCE-NAM-5.0
Zm00001eb311740	B73 Zm00001eb.1	protein_coding	LOC100836992	Cyclin N-terminal domain-containing protein	4737	chr7	110040058	110044794	-1	Zea mays	Zm-B73-REFERENCE-NAM-5.0
Zm00001eb312000	B73 Zm00001eb.1	protein_coding		Xyloglucan endotransglucosylase/hydrolase	2210	chr7	112407710	112409919	-1	Zea mays	Zm-B73-REFERENCE-NAM-5.0
Zm00001eb312020	B73 Zm00001eb.1	protein_coding		Alpha	4520	chr7	112627167	112631686	1	Zea mays	Zm-B73-REFERENCE-NAM-5.0
Zm00001eb312110	B73 Zm00001eb.1	protein_coding			270	chr7	113048399	113048668	1	Zea mays	Zm-B73-REFERENCE-NAM-5.0
Zm00001eb312170	B73 Zm00001eb.1	protein_coding		Tify domain-containing protein	3016	chr7	113400399	113403414	-1	Zea mays	Zm-B73-REFERENCE-NAM-5.0
Zm00001eb312190	B73 Zm00001eb.1	protein_coding		H15 domain-containing protein	1605	chr7	113589300	113590904	-1	Zea mays	Zm-B73-REFERENCE-NAM-5.0
Zm00001eb312470	B73 Zm00001eb.1	protein_coding			1210	chr7	116028662	116029871	1	Zea mays	Zm-B73-REFERENCE-NAM-5.0
Zm00001eb312600	B73 Zm00001eb.1	protein_coding		MYB transcription factor 31	2033	chr7	117111316	117113348	1	Zea mays	Zm-B73-REFERENCE-NAM-5.0
Zm00001eb312700	B73 Zm00001eb.1	protein_coding			2447	chr7	118277160	118279606	-1	Zea mays	Zm-B73-REFERENCE-NAM-5.0
Zm00001eb312870	B73 Zm00001eb.1	protein_coding		WRKY domain-containing protein	2107	chr7	120042917	120045023	-1	Zea mays	Zm-B73-REFERENCE-NAM-5.0
Zm00001eb312890	B73 Zm00001eb.1	protein_coding		WRKY domain-containing protein	1598	chr7	120285678	120287275	-1	Zea mays	Zm-B73-REFERENCE-NAM-5.0
Zm00001eb313050	B73 Zm00001eb.1	protein_coding		Zinc finger protein 385B	2366	chr7	121761558	121763923	-1	Zea mays	Zm-B73-REFERENCE-NAM-5.0
Zm00001eb313070	B73 Zm00001eb.1	protein_coding		C2H2-type domain-containing protein	1519	chr7	121997824	121999342	-1	Zea mays	Zm-B73-REFERENCE-NAM-5.0
Zm00001eb313140	B73 Zm00001eb.1	protein_coding		Zinc finger protein 385B	1945	chr7	122364102	122366046	-1	Zea mays	Zm-B73-REFERENCE-NAM-5.0
Zm00001eb313400	B73 Zm00001eb.1	protein_coding		S-adenosylmethionine decarboxylase proenzyme	1418	chr7	123207787	123209204	-1	Zea mays	Zm-B73-REFERENCE-NAM-5.0
Zm00001eb313440	B73 Zm00001eb.1	protein_coding		Silk fibroin (Fragment)	1128	chr7	123466803	123467930	-1	Zea mays	Zm-B73-REFERENCE-NAM-5.0
Zm00001eb313460	B73 Zm00001eb.1	protein_coding		Tetraspanin-8	2725	chr7	123472033	123474757	1	Zea mays	Zm-B73-REFERENCE-NAM-5.0
Zm00001eb313530	B73 Zm00001eb.1	protein_coding		Cellulose-synthase-like C5	4048	chr7	123748307	123752354	-1	Zea mays	Zm-B73-REFERENCE-NAM-5.0
Zm00001eb313600	B73 Zm00001eb.1	protein_coding		Pentatricopeptide repeat-containing protein	916	chr7	124278841	124279756	1	Zea mays	Zm-B73-REFERENCE-NAM-5.0
Zm00001eb313690	B73 Zm00001eb.1	protein_coding			824	chr7	125110070	125110893	1	Zea mays	Zm-B73-REFERENCE-NAM-5.0
Zm00001eb313960	B73 Zm00001eb.1	protein_coding		Respiratory burst oxidase E	12311	chr7	126371894	126384204	1	Zea mays	Zm-B73-REFERENCE-NAM-5.0
Zm00001eb313970	B73 Zm00001eb.1	protein_coding			969	chr7	126401539	126402507	-1	Zea mays	Zm-B73-REFERENCE-NAM-5.0
Zm00001eb314010	B73 Zm00001eb.1	protein_coding		Tify domain-containing protein	2167	chr7	126579990	126582156	-1	Zea mays	Zm-B73-REFERENCE-NAM-5.0
Zm00001eb314050	B73 Zm00001eb.1	protein_coding		Lung seven transmembrane receptor family protein	3296	chr7	126669217	126672512	-1	Zea mays	Zm-B73-REFERENCE-NAM-5.0
Zm00001eb314060	B73 Zm00001eb.1	protein_coding		Deeper rooting 1	3425	chr7	126705896	126709320	-1	Zea mays	Zm-B73-REFERENCE-NAM-5.0
Zm00001eb314090	B73 Zm00001eb.1	protein_coding		Copper transporter	1205	chr7	126767874	126769078	1	Zea mays	Zm-B73-REFERENCE-NAM-5.0
Zm00001eb314130	B73 Zm00001eb.1	protein_coding		Flavonoid 3'-monooxygenase	2434	chr7	126956402	126958835	1	Zea mays	Zm-B73-REFERENCE-NAM-5.0
Zm00001eb314180	B73 Zm00001eb.1	protein_coding		Serine/threonine-protein kinase RIPK	3059	chr7	127105092	127108150	-1	Zea mays	Zm-B73-REFERENCE-NAM-5.0
Zm00001eb314220	B73 Zm00001eb.1	protein_coding		Thiol protease aleurain	5909	chr7	127283698	127289606	1	Zea mays	Zm-B73-REFERENCE-NAM-5.0
Zm00001eb314330	B73 Zm00001eb.1	protein_coding		Plant viral-response family protein-like	1282	chr7	128021860	128023141	-1	Zea mays	Zm-B73-REFERENCE-NAM-5.0
Zm00001eb314570	B73 Zm00001eb.1	protein_coding			844	chr7	129259602	129260445	-1	Zea mays	Zm-B73-REFERENCE-NAM-5.0
Zm00001eb314620	B73 Zm00001eb.1	protein_coding		Protein disulfide-isomerase	5141	chr7	129803588	129808728	1	Zea mays	Zm-B73-REFERENCE-NAM-5.0
Zm00001eb314810	B73 Zm00001eb.1	protein_coding		Transcription factor HEC1	1986	chr7	130842160	130844145	1	Zea mays	Zm-B73-REFERENCE-NAM-5.0
Zm00001eb315010	B73 Zm00001eb.1	protein_coding		Protein-serine/threonine phosphatase	5404	chr7	131676591	131681994	-1	Zea mays	Zm-B73-REFERENCE-NAM-5.0
Zm00001eb315050	B73 Zm00001eb.1	protein_coding			1315	chr7	131848557	131849871	1	Zea mays	Zm-B73-REFERENCE-NAM-5.0
Zm00001eb315140	B73 Zm00001eb.1	protein_coding		Tuliposide A-converting enzyme 2	1584	chr7	132149806	132151389	1	Zea mays	Zm-B73-REFERENCE-NAM-5.0
Zm00001eb315750	B73 Zm00001eb.1	protein_coding		Homeobox-leucine zipper protein ATHB-6	2087	chr7	134721438	134723524	1	Zea mays	Zm-B73-REFERENCE-NAM-5.0
Zm00001eb315770	B73 Zm00001eb.1	protein_coding		Peroxidase	4547	chr7	134826875	134831421	-1	Zea mays	Zm-B73-REFERENCE-NAM-5.0
Zm00001eb315790	B73 Zm00001eb.1	protein_coding		ABC transporter domain-containing protein	4956	chr7	135083852	135088807	1	Zea mays	Zm-B73-REFERENCE-NAM-5.0
Zm00001eb315880	B73 Zm00001eb.1	protein_coding		Heat shock protein 90-5	4858	chr7	135311473	135316330	-1	Zea mays	Zm-B73-REFERENCE-NAM-5.0
Zm00001eb315970	B73 Zm00001eb.1	protein_coding		Movement protein binding protein 2C	3248	chr7	135700566	135703813	1	Zea mays	Zm-B73-REFERENCE-NAM-5.0
Zm00001eb316070	B73 Zm00001eb.1	protein_coding		Cellulose synthase-like protein E6	5061	chr7	136033844	136038904	-1	Zea mays	Zm-B73-REFERENCE-NAM-5.0
Zm00001eb316280	B73 Zm00001eb.1	protein_coding		GPI-anchored protein LLG1	1391	chr7	136533569	136534959	1	Zea mays	Zm-B73-REFERENCE-NAM-5.0
Zm00001eb316410	B73 Zm00001eb.1	protein_coding		Heat shock protein 90	3728	chr7	137154149	137157876	1	Zea mays	Zm-B73-REFERENCE-NAM-5.0
Zm00001eb316420	B73 Zm00001eb.1	protein_coding		Ribonuclease Z	3758	chr7	137201528	137205285	-1	Zea mays	Zm-B73-REFERENCE-NAM-5.0
Zm00001eb316870	B73 Zm00001eb.1	protein_coding		Splicing factor U2af small subunit A	1883	chr7	138892530	138894412	1	Zea mays	Zm-B73-REFERENCE-NAM-5.0
Zm00001eb317010	B73 Zm00001eb.1	protein_coding			1582	chr7	139415429	139417010	1	Zea mays	Zm-B73-REFERENCE-NAM-5.0
Zm00001eb317020	B73 Zm00001eb.1	protein_coding			1043	chr7	139439541	139440583	1	Zea mays	Zm-B73-REFERENCE-NAM-5.0
Zm00001eb317110	B73 Zm00001eb.1	protein_coding			1803	chr7	139616726	139618528	-1	Zea mays	Zm-B73-REFERENCE-NAM-5.0
Zm00001eb317310	B73 Zm00001eb.1	protein_coding			1442	chr7	141184638	141186079	-1	Zea mays	Zm-B73-REFERENCE-NAM-5.0
Zm00001eb317350	B73 Zm00001eb.1	protein_coding		KID-containing protein	1598	chr7	141448199	141449796	-1	Zea mays	Zm-B73-REFERENCE-NAM-5.0
Zm00001eb317380	B73 Zm00001eb.1	protein_coding		Putative GPI-anchored protein 58	868	chr7	141579279	141580146	1	Zea mays	Zm-B73-REFERENCE-NAM-5.0
Zm00001eb317410	B73 Zm00001eb.1	protein_coding		Type II inositol polyphosphate 5-phosphatase 15	6164	chr7	141738901	141745064	1	Zea mays	Zm-B73-REFERENCE-NAM-5.0
Zm00001eb317430	B73 Zm00001eb.1	protein_coding		Cytochrome b561 and DOMON domain-containing protein	1709	chr7	141766558	141768266	-1	Zea mays	Zm-B73-REFERENCE-NAM-5.0
Zm00001eb317760	B73 Zm00001eb.1	protein_coding		Teosinte glume architecture 1	4600	chr7	142908402	142913001	1	Zea mays	Zm-B73-REFERENCE-NAM-5.0
Zm00001eb317820	B73 Zm00001eb.1	protein_coding		Auxin-responsive protein SAUR71	843	chr7	143104362	143105204	-1	Zea mays	Zm-B73-REFERENCE-NAM-5.0
Zm00001eb318080	B73 Zm00001eb.1	protein_coding			1111	chr7	143848204	143849314	1	Zea mays	Zm-B73-REFERENCE-NAM-5.0
Zm00001eb318890	B73 Zm00001eb.1	protein_coding		Dehydration-responsive element-binding protein 1H	1514	chr7	147249446	147250959	-1	Zea mays	Zm-B73-REFERENCE-NAM-5.0
Zm00001eb318910	B73 Zm00001eb.1	protein_coding		Dehydration-responsive element-binding protein 1A	1391	chr7	147261646	147263036	-1	Zea mays	Zm-B73-REFERENCE-NAM-5.0
Zm00001eb318990	B73 Zm00001eb.1	protein_coding		BCL-2-associated athanogene	2637	chr7	147715244	147717880	-1	Zea mays	Zm-B73-REFERENCE-NAM-5.0
Zm00001eb319140	B73 Zm00001eb.1	protein_coding		Homer	1952	chr7	147973341	147975292	-1	Zea mays	Zm-B73-REFERENCE-NAM-5.0
Zm00001eb319240	B73 Zm00001eb.1	protein_coding		LRAT domain-containing protein	2485	chr7	148039685	148042169	1	Zea mays	Zm-B73-REFERENCE-NAM-5.0
Zm00001eb319350	B73 Zm00001eb.1	protein_coding		Heat stress transcription factor B-2b	2092	chr7	148373290	148375381	1	Zea mays	Zm-B73-REFERENCE-NAM-5.0
Zm00001eb319460	B73 Zm00001eb.1	protein_coding		B-box zinc finger protein 19	4500	chr7	148842830	148847329	1	Zea mays	Zm-B73-REFERENCE-NAM-5.0
Zm00001eb319590	B73 Zm00001eb.1	protein_coding		Two-component response regulator-like PRR95	6177	chr7	149275677	149281853	-1	Zea mays	Zm-B73-REFERENCE-NAM-5.0
Zm00001eb319770	B73 Zm00001eb.1	protein_coding		Triose phosphate isomerase2	3982	chr7	149671226	149675207	-1	Zea mays	Zm-B73-REFERENCE-NAM-5.0
Zm00001eb319820	B73 Zm00001eb.1	protein_coding		PLCXc domain-containing protein	1737	chr7	149969321	149971057	-1	Zea mays	Zm-B73-REFERENCE-NAM-5.0
Zm00001eb319990	B73 Zm00001eb.1	protein_coding		6-hydroxymethyl-7	3493	chr7	150457882	150461374	1	Zea mays	Zm-B73-REFERENCE-NAM-5.0
Zm00001eb320070	B73 Zm00001eb.1	protein_coding		Basic helix-loop-helix (BHLH) DNA-binding superfamily protein	6069	chr7	150666968	150673036	-1	Zea mays	Zm-B73-REFERENCE-NAM-5.0
Zm00001eb320160	B73 Zm00001eb.1	protein_coding		Alkyl transferase	5446	chr7	150979264	150984709	-1	Zea mays	Zm-B73-REFERENCE-NAM-5.0
Zm00001eb320540	B73 Zm00001eb.1	protein_coding		probable anion transporter 6	7418	chr7	152120926	152128343	1	Zea mays	Zm-B73-REFERENCE-NAM-5.0
Zm00001eb320650	B73 Zm00001eb.1	protein_coding	PSY1	15-cis-phytoene synthase	3367	chr7	152669320	152672686	1	Zea mays	Zm-B73-REFERENCE-NAM-5.0
Zm00001eb320790	B73 Zm00001eb.1	protein_coding		Nudix hydrolase domain-containing protein	3197	chr7	152889117	152892313	1	Zea mays	Zm-B73-REFERENCE-NAM-5.0
Zm00001eb320950	B73 Zm00001eb.1	protein_coding		RWP-RK domain-containing protein	5574	chr7	153524147	153529720	-1	Zea mays	Zm-B73-REFERENCE-NAM-5.0
Zm00001eb320970	B73 Zm00001eb.1	protein_coding		Flavin-containing monooxygenase	2320	chr7	153537206	153539525	1	Zea mays	Zm-B73-REFERENCE-NAM-5.0
Zm00001eb321100	B73 Zm00001eb.1	protein_coding		SAUR55-auxin-responsive SAUR family member	1194	chr7	153814613	153815806	-1	Zea mays	Zm-B73-REFERENCE-NAM-5.0
Zm00001eb321140	B73 Zm00001eb.1	protein_coding		Auxin-responsive protein SAUR36	893	chr7	153890002	153890894	1	Zea mays	Zm-B73-REFERENCE-NAM-5.0
Zm00001eb321780	B73 Zm00001eb.1	protein_coding		Zeaxanthin epoxidase	2118	chr7	156375127	156377244	-1	Zea mays	Zm-B73-REFERENCE-NAM-5.0
Zm00001eb321890	B73 Zm00001eb.1	protein_coding		Protein trichome birefringence-like 13	4858	chr7	156485227	156490084	-1	Zea mays	Zm-B73-REFERENCE-NAM-5.0
Zm00001eb322180	B73 Zm00001eb.1	protein_coding		Protein DETOXIFICATION	5707	chr7	159990423	159996129	-1	Zea mays	Zm-B73-REFERENCE-NAM-5.0
Zm00001eb322580	B73 Zm00001eb.1	protein_coding		Cathepsin B	4327	chr7	161769053	161773379	-1	Zea mays	Zm-B73-REFERENCE-NAM-5.0
Zm00001eb322660	B73 Zm00001eb.1	protein_coding		Senescence regulator	990	chr7	162177632	162178621	-1	Zea mays	Zm-B73-REFERENCE-NAM-5.0
Zm00001eb322670	B73 Zm00001eb.1	protein_coding			705	chr7	162185107	162185811	1	Zea mays	Zm-B73-REFERENCE-NAM-5.0
Zm00001eb322740	B73 Zm00001eb.1	protein_coding		15.4 kDa class V heat shock protein	791	chr7	162303093	162303883	1	Zea mays	Zm-B73-REFERENCE-NAM-5.0
Zm00001eb322790	B73 Zm00001eb.1	protein_coding		AAA domain-containing protein	2041	chr7	162433418	162435458	-1	Zea mays	Zm-B73-REFERENCE-NAM-5.0
Zm00001eb322810	B73 Zm00001eb.1	protein_coding		Taxane 13-alpha-hydroxylase	2137	chr7	162438594	162440730	-1	Zea mays	Zm-B73-REFERENCE-NAM-5.0
Zm00001eb322980	B73 Zm00001eb.1	protein_coding			3095	chr7	162845850	162848944	-1	Zea mays	Zm-B73-REFERENCE-NAM-5.0
Zm00001eb323000	B73 Zm00001eb.1	protein_coding			2917	chr7	162920672	162923588	-1	Zea mays	Zm-B73-REFERENCE-NAM-5.0
Zm00001eb323070	B73 Zm00001eb.1	protein_coding			932	chr7	163142057	163142988	-1	Zea mays	Zm-B73-REFERENCE-NAM-5.0
Zm00001eb323110	B73 Zm00001eb.1	protein_coding		SUI1 domain-containing protein	2447	chr7	163225275	163227721	-1	Zea mays	Zm-B73-REFERENCE-NAM-5.0
Zm00001eb323150	B73 Zm00001eb.1	protein_coding			2569	chr7	163353549	163356117	-1	Zea mays	Zm-B73-REFERENCE-NAM-5.0
Zm00001eb323690	B73 Zm00001eb.1	protein_coding		Receptor-like serine/threonine-protein kinase	5888	chr7	165152102	165157989	-1	Zea mays	Zm-B73-REFERENCE-NAM-5.0
Zm00001eb323710	B73 Zm00001eb.1	protein_coding		Putative mixed-linked glucan synthase 8	4883	chr7	165182615	165187497	-1	Zea mays	Zm-B73-REFERENCE-NAM-5.0
Zm00001eb323730	B73 Zm00001eb.1	protein_coding		Mixed-linked glucan synthase 2	5045	chr7	165192113	165197157	-1	Zea mays	Zm-B73-REFERENCE-NAM-5.0
Zm00001eb323760	B73 Zm00001eb.1	protein_coding		Mixed-linked glucan synthase 2	3314	chr7	165345119	165348432	-1	Zea mays	Zm-B73-REFERENCE-NAM-5.0
Zm00001eb324150	B73 Zm00001eb.1	protein_coding			728	chr7	166418570	166419297	1	Zea mays	Zm-B73-REFERENCE-NAM-5.0
Zm00001eb324160	B73 Zm00001eb.1	protein_coding			962	chr7	166435750	166436711	1	Zea mays	Zm-B73-REFERENCE-NAM-5.0
Zm00001eb324200	B73 Zm00001eb.1	protein_coding		Vacuolar protein 8	2256	chr7	166520098	166522353	-1	Zea mays	Zm-B73-REFERENCE-NAM-5.0
Zm00001eb324690	B73 Zm00001eb.1	protein_coding		Calcium-dependent protein kinase 7	3623	chr7	167817037	167820659	-1	Zea mays	Zm-B73-REFERENCE-NAM-5.0
Zm00001eb324700	B73 Zm00001eb.1	protein_coding	FOR1	Floral organ regulator 1 (Fragment)	2330	chr7	167824142	167826471	-1	Zea mays	Zm-B73-REFERENCE-NAM-5.0
Zm00001eb324720	B73 Zm00001eb.1	protein_coding		Remorin	1657	chr7	167971771	167973427	-1	Zea mays	Zm-B73-REFERENCE-NAM-5.0
Zm00001eb325020	B73 Zm00001eb.1	protein_coding		LisH domain-containing protein C1289.10c	2581	chr7	168619157	168621737	1	Zea mays	Zm-B73-REFERENCE-NAM-5.0
Zm00001eb325120	B73 Zm00001eb.1	protein_coding		Carboxyl-terminal peptidase	3837	chr7	168911479	168915315	1	Zea mays	Zm-B73-REFERENCE-NAM-5.0
Zm00001eb325180	B73 Zm00001eb.1	protein_coding		Receptor-kinase isolog	2421	chr7	168940033	168942453	-1	Zea mays	Zm-B73-REFERENCE-NAM-5.0
Zm00001eb325330	B73 Zm00001eb.1	protein_coding		Vacuolar protein sorting-associated protein 62	2618	chr7	169218633	169221250	1	Zea mays	Zm-B73-REFERENCE-NAM-5.0
Zm00001eb325390	B73 Zm00001eb.1	protein_coding		Constitutive photomorphogenesis protein 10	1356	chr7	169317970	169319325	1	Zea mays	Zm-B73-REFERENCE-NAM-5.0
Zm00001eb325710	B73 Zm00001eb.1	protein_coding		stress-associated endoplasmic reticulum protein 2-like	3509	chr7	170203363	170206871	-1	Zea mays	Zm-B73-REFERENCE-NAM-5.0
Zm00001eb325750	B73 Zm00001eb.1	protein_coding		Chitin-inducible gibberellin-responsive protein 2	3548	chr7	170355730	170359277	1	Zea mays	Zm-B73-REFERENCE-NAM-5.0
Zm00001eb325840	B73 Zm00001eb.1	protein_coding		cysteine-rich and transmembrane domain-containing protein A-like	1919	chr7	170637959	170639877	1	Zea mays	Zm-B73-REFERENCE-NAM-5.0
Zm00001eb325930	B73 Zm00001eb.1	protein_coding		Peroxidase	1915	chr7	170806387	170808301	1	Zea mays	Zm-B73-REFERENCE-NAM-5.0
Zm00001eb325950	B73 Zm00001eb.1	protein_coding			1098	chr7	170818408	170819505	-1	Zea mays	Zm-B73-REFERENCE-NAM-5.0
Zm00001eb326190	B73 Zm00001eb.1	protein_coding			1477	chr7	171251781	171253257	-1	Zea mays	Zm-B73-REFERENCE-NAM-5.0
Zm00001eb326320	B73 Zm00001eb.1	protein_coding		Pentatricopeptide repeat-containing protein	7162	chr7	171390812	171397973	1	Zea mays	Zm-B73-REFERENCE-NAM-5.0
Zm00001eb326330	B73 Zm00001eb.1	protein_coding			2847	chr7	171397738	171400584	-1	Zea mays	Zm-B73-REFERENCE-NAM-5.0
Zm00001eb326420	B73 Zm00001eb.1	protein_coding		Indole-3-acetic acid amido synthetase	2541	chr7	171731535	171734075	-1	Zea mays	Zm-B73-REFERENCE-NAM-5.0
Zm00001eb326800	B73 Zm00001eb.1	protein_coding		Early nodulin 75 protein	1636	chr7	172686231	172687866	-1	Zea mays	Zm-B73-REFERENCE-NAM-5.0
Zm00001eb326850	B73 Zm00001eb.1	protein_coding			795	chr7	172768269	172769063	1	Zea mays	Zm-B73-REFERENCE-NAM-5.0
Zm00001eb326990	B73 Zm00001eb.1	protein_coding		COBRA-like protein 2	2912	chr7	173290229	173293140	1	Zea mays	Zm-B73-REFERENCE-NAM-5.0
Zm00001eb327230	B73 Zm00001eb.1	protein_coding		Nuclear transcription factor Y subunit	5640	chr7	174111435	174117074	-1	Zea mays	Zm-B73-REFERENCE-NAM-5.0
Zm00001eb327420	B73 Zm00001eb.1	protein_coding		Inter-alpha-trypsin inhibitor heavy chain-related	8638	chr7	174480785	174489422	1	Zea mays	Zm-B73-REFERENCE-NAM-5.0
Zm00001eb327450	B73 Zm00001eb.1	protein_coding		Tify domain-containing protein	2491	chr7	174581159	174583649	1	Zea mays	Zm-B73-REFERENCE-NAM-5.0
Zm00001eb327670	B73 Zm00001eb.1	protein_coding		Calmodulin binding protein	1477	chr7	175019765	175021241	1	Zea mays	Zm-B73-REFERENCE-NAM-5.0
Zm00001eb327780	B73 Zm00001eb.1	protein_coding		Serine/threonine-protein kinase SAPK2	6246	chr7	175481404	175487649	1	Zea mays	Zm-B73-REFERENCE-NAM-5.0
Zm00001eb327900	B73 Zm00001eb.1	protein_coding		Trehalose 6-phosphate phosphatase	3153	chr7	175971614	175974766	1	Zea mays	Zm-B73-REFERENCE-NAM-5.0
Zm00001eb328280	B73 Zm00001eb.1	protein_coding		HTH myb-type domain-containing protein	2129	chr7	176663838	176665966	-1	Zea mays	Zm-B73-REFERENCE-NAM-5.0
Zm00001eb328340	B73 Zm00001eb.1	protein_coding			1666	chr7	176864060	176865725	-1	Zea mays	Zm-B73-REFERENCE-NAM-5.0
Zm00001eb328350	B73 Zm00001eb.1	protein_coding		Putative calcium-binding protein CML45	1112	chr7	176872044	176873155	1	Zea mays	Zm-B73-REFERENCE-NAM-5.0
Zm00001eb328390	B73 Zm00001eb.1	protein_coding		RNA recognition motif	2005	chr7	176877420	176879424	1	Zea mays	Zm-B73-REFERENCE-NAM-5.0
Zm00001eb328450	B73 Zm00001eb.1	protein_coding		serine/arginine-rich SC35-like splicing factor SCL33	3236	chr7	176990660	176993895	1	Zea mays	Zm-B73-REFERENCE-NAM-5.0
Zm00001eb328560	B73 Zm00001eb.1	protein_coding	LOC100284091	phosphate metabolism protein 8 isoform X2	3011	chr7	177211007	177214017	-1	Zea mays	Zm-B73-REFERENCE-NAM-5.0
Zm00001eb328730	B73 Zm00001eb.1	protein_coding		Protein-serine/threonine kinase	3340	chr7	177639422	177642761	-1	Zea mays	Zm-B73-REFERENCE-NAM-5.0
Zm00001eb329030	B73 Zm00001eb.1	protein_coding		Chaperonin	2004	chr7	178343373	178345376	1	Zea mays	Zm-B73-REFERENCE-NAM-5.0
Zm00001eb329550	B73 Zm00001eb.1	protein_coding		R3H domain-containing protein 1 (Fragment)	1594	chr7	179751710	179753303	1	Zea mays	Zm-B73-REFERENCE-NAM-5.0
Zm00001eb329720	B73 Zm00001eb.1	protein_coding			830	chr7	180095254	180096083	1	Zea mays	Zm-B73-REFERENCE-NAM-5.0
Zm00001eb329730	B73 Zm00001eb.1	protein_coding		Aspartic proteinase nepenthesin-1	2172	chr7	180105705	180107876	1	Zea mays	Zm-B73-REFERENCE-NAM-5.0
Zm00001eb329900	B73 Zm00001eb.1	protein_coding		Protein EARLY RESPONSIVE TO DEHYDRATION 15	2070	chr7	180618966	180621035	-1	Zea mays	Zm-B73-REFERENCE-NAM-5.0
Zm00001eb329950	B73 Zm00001eb.1	protein_coding		Pentatricopeptide repeat-containing protein	3519	chr7	180764752	180768270	-1	Zea mays	Zm-B73-REFERENCE-NAM-5.0
Zm00001eb330310	B73 Zm00001eb.1	protein_coding		Flowering-promoting factor 1-like protein 5	861	chr7	181572879	181573739	1	Zea mays	Zm-B73-REFERENCE-NAM-5.0
Zm00001eb330490	B73 Zm00001eb.1	protein_coding		Ethylene-responsive transcription factor RAP2-3	1261	chr7	181792450	181793710	-1	Zea mays	Zm-B73-REFERENCE-NAM-5.0
Zm00001eb330520	B73 Zm00001eb.1	protein_coding			973	chr7	181805410	181806382	1	Zea mays	Zm-B73-REFERENCE-NAM-5.0
Zm00001eb330540	B73 Zm00001eb.1	protein_coding		Peroxidase	1641	chr7	181831453	181833093	1	Zea mays	Zm-B73-REFERENCE-NAM-5.0
Zm00001eb330610	B73 Zm00001eb.1	protein_coding		Potassium transporter	4133	chr7	181993814	181997946	-1	Zea mays	Zm-B73-REFERENCE-NAM-5.0
Zm00001eb330710	B73 Zm00001eb.1	protein_coding		WRKY domain-containing protein	2542	chr7	182242663	182245204	-1	Zea mays	Zm-B73-REFERENCE-NAM-5.0
Zm00001eb330730	B73 Zm00001eb.1	protein_coding		Protein ENHANCED DISEASE RESISTANCE 4	3732	chr7	182271140	182274871	-1	Zea mays	Zm-B73-REFERENCE-NAM-5.0
Zm00001eb330920	B73 Zm00001eb.1	protein_coding		Thioredoxin-like 1-1	1913	chr7	182741326	182743238	1	Zea mays	Zm-B73-REFERENCE-NAM-5.0
Zm00001eb331270	B73 Zm00001eb.1	protein_coding		Transcription factor bHLH148	964	chr7	183327454	183328417	-1	Zea mays	Zm-B73-REFERENCE-NAM-5.0
Zm00001eb331390	B73 Zm00001eb.1	protein_coding		dnaJ homolog subfamily C member 3 homolog	2428	chr7	183511730	183514157	1	Zea mays	Zm-B73-REFERENCE-NAM-5.0
Zm00001eb331450	B73 Zm00001eb.1	protein_coding		Senescence associated gene 20	863	chr7	183567469	183568331	1	Zea mays	Zm-B73-REFERENCE-NAM-5.0
Zm00001eb331500	B73 Zm00001eb.1	protein_coding		Putative methyltransferase PMT28	2323	chr7	183672151	183674473	1	Zea mays	Zm-B73-REFERENCE-NAM-5.0
Zm00001eb331770	B73 Zm00001eb.1	protein_coding		Universal stress family protein	3054	chr7	184288826	184291879	-1	Zea mays	Zm-B73-REFERENCE-NAM-5.0
Zm00001eb331940	B73 Zm00001eb.1	protein_coding		E3 ubiquitin ligase complex SCF subunit	2244	chr7	184623104	184625347	1	Zea mays	Zm-B73-REFERENCE-NAM-5.0
Zm00001eb331990	B73 Zm00001eb.1	protein_coding			1086	chr7	184836442	184837527	-1	Zea mays	Zm-B73-REFERENCE-NAM-5.0
Zm00001eb332100	B73 Zm00001eb.1	protein_coding		Thaumatin-like protein 1	1835	chr7	185403999	185405833	-1	Zea mays	Zm-B73-REFERENCE-NAM-5.0
Zm00001eb332340	B73 Zm00001eb.1	protein_coding		Myb-related transcription activator	11732	chr8	1130567	1142298	1	Zea mays	Zm-B73-REFERENCE-NAM-5.0
Zm00001eb332450	B73 Zm00001eb.1	protein_coding		Peptidyl-prolyl cis-trans isomerase	4843	chr8	1411141	1415983	-1	Zea mays	Zm-B73-REFERENCE-NAM-5.0
Zm00001eb332500	B73 Zm00001eb.1	protein_coding		rhomboid-like protein 14	1895	chr8	1617872	1619766	1	Zea mays	Zm-B73-REFERENCE-NAM-5.0
Zm00001eb332560	B73 Zm00001eb.1	protein_coding			2087	chr8	1824595	1826681	1	Zea mays	Zm-B73-REFERENCE-NAM-5.0
Zm00001eb333250	B73 Zm00001eb.1	protein_coding			1952	chr8	4563919	4565870	1	Zea mays	Zm-B73-REFERENCE-NAM-5.0
Zm00001eb333260	B73 Zm00001eb.1	protein_coding		Protein PHYTOCHROME KINASE SUBSTRATE 4	1928	chr8	4585154	4587081	-1	Zea mays	Zm-B73-REFERENCE-NAM-5.0
Zm00001eb333330	B73 Zm00001eb.1	protein_coding		TLC domain-containing protein	2202	chr8	4822675	4824876	1	Zea mays	Zm-B73-REFERENCE-NAM-5.0
Zm00001eb333350	B73 Zm00001eb.1	protein_coding		NAC4 transcription factor	20144	chr8	4893195	4913338	-1	Zea mays	Zm-B73-REFERENCE-NAM-5.0
Zm00001eb333470	B73 Zm00001eb.1	protein_coding		Zinc finger CCCH domain-containing protein 58	6440	chr8	5301499	5307938	1	Zea mays	Zm-B73-REFERENCE-NAM-5.0
Zm00001eb333620	B73 Zm00001eb.1	protein_coding		Transcription initiation factor TFIID subunit 13-like isoform X1	4161	chr8	5879551	5883711	-1	Zea mays	Zm-B73-REFERENCE-NAM-5.0
Zm00001eb333900	B73 Zm00001eb.1	protein_coding		Geranyl diphosphate synthase large subunit	2169	chr8	6706603	6708771	-1	Zea mays	Zm-B73-REFERENCE-NAM-5.0
Zm00001eb334140	B73 Zm00001eb.1	protein_coding		Cold induced 16	812	chr8	7323087	7323898	1	Zea mays	Zm-B73-REFERENCE-NAM-5.0
Zm00001eb334230	B73 Zm00001eb.1	protein_coding			1416	chr8	8052925	8054340	-1	Zea mays	Zm-B73-REFERENCE-NAM-5.0
Zm00001eb334350	B73 Zm00001eb.1	protein_coding			995	chr8	8421560	8422554	1	Zea mays	Zm-B73-REFERENCE-NAM-5.0
Zm00001eb334360	B73 Zm00001eb.1	protein_coding	LOC100843545	Exostosin domain-containing protein	3841	chr8	8428288	8432128	-1	Zea mays	Zm-B73-REFERENCE-NAM-5.0
Zm00001eb334430	B73 Zm00001eb.1	protein_coding		acetyl-CoA acetyltransferase	7795	chr8	8695876	8703670	1	Zea mays	Zm-B73-REFERENCE-NAM-5.0
Zm00001eb334600	B73 Zm00001eb.1	protein_coding		U-box domain-containing protein 4	3438	chr8	9249898	9253335	-1	Zea mays	Zm-B73-REFERENCE-NAM-5.0
Zm00001eb334770	B73 Zm00001eb.1	protein_coding		alpha-1	3840	chr8	10430655	10434494	-1	Zea mays	Zm-B73-REFERENCE-NAM-5.0
Zm00001eb334780	B73 Zm00001eb.1	protein_coding		alpha-1	2058	chr8	10442562	10444619	-1	Zea mays	Zm-B73-REFERENCE-NAM-5.0
Zm00001eb335560	B73 Zm00001eb.1	protein_coding		Glutamine amidotransferase type-1 domain-containing protein	3678	chr8	13728846	13732523	1	Zea mays	Zm-B73-REFERENCE-NAM-5.0
Zm00001eb335710	B73 Zm00001eb.1	protein_coding	PTR1	Peptide transporter PTR1	7215	chr8	14319884	14327098	1	Zea mays	Zm-B73-REFERENCE-NAM-5.0
Zm00001eb335970	B73 Zm00001eb.1	protein_coding		Gamma-glutamyltranspeptidase 3	5295	chr8	15236630	15241924	1	Zea mays	Zm-B73-REFERENCE-NAM-5.0
Zm00001eb336020	B73 Zm00001eb.1	protein_coding		Protein kinase domain-containing protein	3880	chr8	15295553	15299432	-1	Zea mays	Zm-B73-REFERENCE-NAM-5.0
Zm00001eb336190	B73 Zm00001eb.1	protein_coding		Pyruvate decarboxylase	3449	chr8	15996920	16000368	-1	Zea mays	Zm-B73-REFERENCE-NAM-5.0
Zm00001eb336370	B73 Zm00001eb.1	protein_coding		cell wall protein RBR3	1195	chr8	16891298	16892492	-1	Zea mays	Zm-B73-REFERENCE-NAM-5.0
Zm00001eb336790	B73 Zm00001eb.1	protein_coding		Embryo-specific protein ATS3A	1229	chr8	17967501	17968729	1	Zea mays	Zm-B73-REFERENCE-NAM-5.0
Zm00001eb336820	B73 Zm00001eb.1	protein_coding		cAMP response element binding (CREB) protein	1301	chr8	18244343	18245643	-1	Zea mays	Zm-B73-REFERENCE-NAM-5.0
Zm00001eb336960	B73 Zm00001eb.1	protein_coding		Transcription factor bHLH147	1434	chr8	19038043	19039476	-1	Zea mays	Zm-B73-REFERENCE-NAM-5.0
Zm00001eb337270	B73 Zm00001eb.1	protein_coding		WRKY10 transcription factor	1417	chr8	20447561	20448977	1	Zea mays	Zm-B73-REFERENCE-NAM-5.0
Zm00001eb337410	B73 Zm00001eb.1	protein_coding		Transcription factor MYBS3	1879	chr8	21157918	21159796	1	Zea mays	Zm-B73-REFERENCE-NAM-5.0
[truncated: 556 more rows]

## Sheet: Biotic_stress-DEGs
Gene ID	Gene Source	Gene Biotype	Gene Symbol	Gene Description	Gene Length	Gene Chromosome ID	Gene Chromosome Location Start	Chromosome Location End		Gene Organism	Gene Assembly
Zm00001eb001760	B73 Zm00001eb.1	protein_coding		MENTAL domain-containing protein	2914	chr1	5112320	5115233	1	Zea mays	Zm-B73-REFERENCE-NAM-5.0
Zm00001eb003460	B73 Zm00001eb.1	protein_coding		Zinc finger (C3HC4-type RING finger) family protein	4559	chr1	9164434	9168992	1	Zea mays	Zm-B73-REFERENCE-NAM-5.0
Zm00001eb003760	B73 Zm00001eb.1	protein_coding		Pheophorbide a oxygenase	4260	chr1	10197232	10201491	1	Zea mays	Zm-B73-REFERENCE-NAM-5.0
Zm00001eb004180	B73 Zm00001eb.1	protein_coding		Heavy metal-associated isoprenylated plant protein 6	2834	chr1	11559724	11562557	-1	Zea mays	Zm-B73-REFERENCE-NAM-5.0
Zm00001eb006430	B73 Zm00001eb.1	protein_coding		Tryptamine benzoyltransferase 1	1833	chr1	18042294	18044126	1	Zea mays	Zm-B73-REFERENCE-NAM-5.0
Zm00001eb006940	B73 Zm00001eb.1	protein_coding		GTPase Rab6/YPT6/Ryh1	3361	chr1	20149035	20152395	1	Zea mays	Zm-B73-REFERENCE-NAM-5.0
Zm00001eb009540	B73 Zm00001eb.1	protein_coding		Branched-chain-amino-acid aminotransferase	3306	chr1	29507709	29511014	-1	Zea mays	Zm-B73-REFERENCE-NAM-5.0
Zm00001eb009570	B73 Zm00001eb.1	protein_coding		Poly [ADP-ribose] polymerase	3695	chr1	29679851	29683545	-1	Zea mays	Zm-B73-REFERENCE-NAM-5.0
Zm00001eb009930	B73 Zm00001eb.1	protein_coding		Peroxidase	1769	chr1	31206107	31207875	1	Zea mays	Zm-B73-REFERENCE-NAM-5.0
Zm00001eb010210	B73 Zm00001eb.1	protein_coding		RING-type E3 ubiquitin transferase	1822	chr1	32194614	32196435	-1	Zea mays	Zm-B73-REFERENCE-NAM-5.0
Zm00001eb010360	B73 Zm00001eb.1	protein_coding		subtilisin-like protease SBT1.6	3487	chr1	32807258	32810744	-1	Zea mays	Zm-B73-REFERENCE-NAM-5.0
Zm00001eb012080	B73 Zm00001eb.1	protein_coding		AT-hook motif nuclear-localized protein	1499	chr1	39254119	39255617	1	Zea mays	Zm-B73-REFERENCE-NAM-5.0
Zm00001eb012470	B73 Zm00001eb.1	protein_coding		Heat shock cognate 70 kDa protein 2	2605	chr1	41028685	41031289	1	Zea mays	Zm-B73-REFERENCE-NAM-5.0
Zm00001eb013340	B73 Zm00001eb.1	protein_coding		Plastidial delta 15 desaturase	3210	chr1	44597578	44600787	1	Zea mays	Zm-B73-REFERENCE-NAM-5.0
Zm00001eb013740	B73 Zm00001eb.1	protein_coding			1529	chr1	45965397	45966925	-1	Zea mays	Zm-B73-REFERENCE-NAM-5.0
Zm00001eb014830	B73 Zm00001eb.1	protein_coding		Putative cytochrome c-552/DMSO reductase-like	4590	chr1	49668126	49672715	-1	Zea mays	Zm-B73-REFERENCE-NAM-5.0
Zm00001eb015320	B73 Zm00001eb.1	protein_coding		WRKY domain-containing protein	1646	chr1	52489256	52490901	1	Zea mays	Zm-B73-REFERENCE-NAM-5.0
Zm00001eb015510	B73 Zm00001eb.1	protein_coding		P-type phospholipid transporter	1129	chr1	53207544	53208672	-1	Zea mays	Zm-B73-REFERENCE-NAM-5.0
Zm00001eb019050	B73 Zm00001eb.1	protein_coding		Phospholipase D	3978	chr1	68197490	68201467	1	Zea mays	Zm-B73-REFERENCE-NAM-5.0
Zm00001eb019620	B73 Zm00001eb.1	protein_coding		serine/threonine-protein kinase RIPK	4059	chr1	71292590	71296648	-1	Zea mays	Zm-B73-REFERENCE-NAM-5.0
Zm00001eb020600	B73 Zm00001eb.1	protein_coding		Polygalacturonase inhibitor	1158	chr1	77051850	77053007	1	Zea mays	Zm-B73-REFERENCE-NAM-5.0
Zm00001eb021200	B73 Zm00001eb.1	protein_coding		Ent-copalyl diphosphate synthase 1	5049	chr1	80515472	80520520	1	Zea mays	Zm-B73-REFERENCE-NAM-5.0
Zm00001eb021550	B73 Zm00001eb.1	protein_coding	LOC100383082	Cytochrome P450 family 704 subfamily A polypeptide 2	4325	chr1	82004639	82008963	-1	Zea mays	Zm-B73-REFERENCE-NAM-5.0
Zm00001eb021640	B73 Zm00001eb.1	protein_coding		Glutathione S-transferase U16	1493	chr1	82369329	82370821	1	Zea mays	Zm-B73-REFERENCE-NAM-5.0
Zm00001eb024180	B73 Zm00001eb.1	protein_coding		Haloacid dehalogenase-like hydrolase domain-containing protein Sgpp	2030	chr1	98081481	98083510	-1	Zea mays	Zm-B73-REFERENCE-NAM-5.0
Zm00001eb026670	B73 Zm00001eb.1	protein_coding		3-ketoacyl-CoA synthase	2281	chr1	123689346	123691626	-1	Zea mays	Zm-B73-REFERENCE-NAM-5.0
Zm00001eb027900	B73 Zm00001eb.1	protein_coding		Tryptamine hydroxycinnamoyl transferase	1967	chr1	143862408	143864374	-1	Zea mays	Zm-B73-REFERENCE-NAM-5.0
Zm00001eb027920	B73 Zm00001eb.1	protein_coding		Hydroxyphenylpyruvate reductase	4014	chr1	144254698	144258711	-1	Zea mays	Zm-B73-REFERENCE-NAM-5.0
Zm00001eb027940	B73 Zm00001eb.1	protein_coding		Fe2OG dioxygenase domain-containing protein	2023	chr1	144450291	144452313	1	Zea mays	Zm-B73-REFERENCE-NAM-5.0
Zm00001eb028860	B73 Zm00001eb.1	protein_coding		F-box domain-containing protein	2161	chr1	154661017	154663177	1	Zea mays	Zm-B73-REFERENCE-NAM-5.0
Zm00001eb031590	B73 Zm00001eb.1	protein_coding		Protein kinase domain-containing protein	4283	chr1	176972516	176976798	-1	Zea mays	Zm-B73-REFERENCE-NAM-5.0
Zm00001eb032580	B73 Zm00001eb.1	protein_coding	PR5	Thaumatin-like protein (Fragment)	835	chr1	181997105	181997939	-1	Zea mays	Zm-B73-REFERENCE-NAM-5.0
Zm00001eb032600	B73 Zm00001eb.1	protein_coding	PR5	Thaumatin-like protein (Fragment)	1069	chr1	182075421	182076489	-1	Zea mays	Zm-B73-REFERENCE-NAM-5.0
Zm00001eb032890	B73 Zm00001eb.1	protein_coding			1122	chr1	183958039	183959160	-1	Zea mays	Zm-B73-REFERENCE-NAM-5.0
Zm00001eb033440	B73 Zm00001eb.1	protein_coding		blue copper protein-like	1175	chr1	186167570	186168744	-1	Zea mays	Zm-B73-REFERENCE-NAM-5.0
Zm00001eb034760	B73 Zm00001eb.1	protein_coding		zinc finger A20 and AN1 domain-containing stress-associated protein 5-like	2086	chr1	191589869	191591954	1	Zea mays	Zm-B73-REFERENCE-NAM-5.0
Zm00001eb038160	B73 Zm00001eb.1	protein_coding	HM2	NADPH HC toxin reductase (Fragment)	2094	chr1	204103565	204105658	1	Zea mays	Zm-B73-REFERENCE-NAM-5.0
Zm00001eb038270	B73 Zm00001eb.1	protein_coding		Patatin	2083	chr1	204520917	204522999	-1	Zea mays	Zm-B73-REFERENCE-NAM-5.0
Zm00001eb040790	B73 Zm00001eb.1	protein_coding		4-coumarate--CoA ligase 1	2387	chr1	214915554	214917940	1	Zea mays	Zm-B73-REFERENCE-NAM-5.0
Zm00001eb042350	B73 Zm00001eb.1	protein_coding		Protein kinase domain-containing protein	4516	chr1	223319287	223323802	-1	Zea mays	Zm-B73-REFERENCE-NAM-5.0
Zm00001eb042870	B73 Zm00001eb.1	protein_coding		Glycosyltransferase	1757	chr1	226122699	226124455	-1	Zea mays	Zm-B73-REFERENCE-NAM-5.0
Zm00001eb043150	B73 Zm00001eb.1	protein_coding		sugar transport protein MST6	4070	chr1	227732454	227736523	-1	Zea mays	Zm-B73-REFERENCE-NAM-5.0
Zm00001eb043620	B73 Zm00001eb.1	protein_coding		Cytochrome P450 family 87 subfamily A polypeptide 6	1728	chr1	229296860	229298587	-1	Zea mays	Zm-B73-REFERENCE-NAM-5.0
Zm00001eb047150	B73 Zm00001eb.1	protein_coding		serine/threonine-protein kinase PCRK1	4087	chr1	242456494	242460580	1	Zea mays	Zm-B73-REFERENCE-NAM-5.0
Zm00001eb047160	B73 Zm00001eb.1	protein_coding		Ent-kaurene synthase	6230	chr1	242517499	242523728	1	Zea mays	Zm-B73-REFERENCE-NAM-5.0
Zm00001eb050630	B73 Zm00001eb.1	protein_coding		Cationic amino acid transporter 1	3787	chr1	257608551	257612337	1	Zea mays	Zm-B73-REFERENCE-NAM-5.0
Zm00001eb051070	B73 Zm00001eb.1	protein_coding		Glycosyltransferase	2273	chr1	259782541	259784813	-1	Zea mays	Zm-B73-REFERENCE-NAM-5.0
Zm00001eb051200	B73 Zm00001eb.1	protein_coding		IPPc domain-containing protein	2503	chr1	260243946	260246448	-1	Zea mays	Zm-B73-REFERENCE-NAM-5.0
Zm00001eb052050	B73 Zm00001eb.1	protein_coding		Translation initiation factor IF-2-like	1279	chr1	263702078	263703356	-1	Zea mays	Zm-B73-REFERENCE-NAM-5.0
Zm00001eb053090	B73 Zm00001eb.1	protein_coding		Nodulin-like domain-containing protein	3230	chr1	267197442	267200671	-1	Zea mays	Zm-B73-REFERENCE-NAM-5.0
Zm00001eb053570	B73 Zm00001eb.1	protein_coding		GSDH domain-containing protein	5781	chr1	269155556	269161336	1	Zea mays	Zm-B73-REFERENCE-NAM-5.0
Zm00001eb054730	B73 Zm00001eb.1	protein_coding		Chemocyanin	940	chr1	273735430	273736369	-1	Zea mays	Zm-B73-REFERENCE-NAM-5.0
Zm00001eb058050	B73 Zm00001eb.1	protein_coding		Isoflavone 2'-hydroxylase	1983	chr1	285580968	285582950	1	Zea mays	Zm-B73-REFERENCE-NAM-5.0
Zm00001eb062560	B73 Zm00001eb.1	protein_coding		Zinc finger protein ZAT5	1148	chr1	300186105	300187252	1	Zea mays	Zm-B73-REFERENCE-NAM-5.0
Zm00001eb063910	B73 Zm00001eb.1	protein_coding		Ammonium transporter	2574	chr1	303643796	303646369	1	Zea mays	Zm-B73-REFERENCE-NAM-5.0
Zm00001eb065380	B73 Zm00001eb.1	protein_coding	LOC103641492	ABC transporter G family member 34	8896	chr1	307575214	307584109	1	Zea mays	Zm-B73-REFERENCE-NAM-5.0
Zm00001eb066210	B73 Zm00001eb.1	protein_coding		Syntaxin-24	1106	chr2	1899747	1900852	1	Zea mays	Zm-B73-REFERENCE-NAM-5.0
Zm00001eb067380	B73 Zm00001eb.1	protein_coding		Flavanone 3-hydroxylase	2274	chr2	3821277	3823550	1	Zea mays	Zm-B73-REFERENCE-NAM-5.0
Zm00001eb067910	B73 Zm00001eb.1	protein_coding			848	chr2	4801613	4802460	1	Zea mays	Zm-B73-REFERENCE-NAM-5.0
Zm00001eb071870	B73 Zm00001eb.1	protein_coding		Ubiquinol oxidase	1544	chr2	12774034	12775577	1	Zea mays	Zm-B73-REFERENCE-NAM-5.0
Zm00001eb071890	B73 Zm00001eb.1	protein_coding		Ubiquinol oxidase	2784	chr2	12846196	12848979	1	Zea mays	Zm-B73-REFERENCE-NAM-5.0
Zm00001eb072230	B73 Zm00001eb.1	protein_coding		S-norcoclaurine synthase	962	chr2	13852411	13853372	-1	Zea mays	Zm-B73-REFERENCE-NAM-5.0
Zm00001eb074330	B73 Zm00001eb.1	protein_coding		Putative cis-zeatin O-glucosyltransferase	1633	chr2	19866206	19867838	-1	Zea mays	Zm-B73-REFERENCE-NAM-5.0
Zm00001eb074370	B73 Zm00001eb.1	protein_coding		Putative cis-zeatin O-glucosyltransferase	1540	chr2	20057564	20059103	-1	Zea mays	Zm-B73-REFERENCE-NAM-5.0
Zm00001eb075530	B73 Zm00001eb.1	protein_coding		Beta-fructofuranosidase	4605	chr2	24293612	24298216	-1	Zea mays	Zm-B73-REFERENCE-NAM-5.0
Zm00001eb075660	B73 Zm00001eb.1	protein_coding		( )-neomenthol dehydrogenase	4113	chr2	24624209	24628321	-1	Zea mays	Zm-B73-REFERENCE-NAM-5.0
Zm00001eb076710	B73 Zm00001eb.1	protein_coding		Coiled-coil-helix-coiled-coil-helix domain-containing protein 4	14949	chr2	28197966	28212914	-1	Zea mays	Zm-B73-REFERENCE-NAM-5.0
Zm00001eb077700	B73 Zm00001eb.1	protein_coding			1167	chr2	31057680	31058846	1	Zea mays	Zm-B73-REFERENCE-NAM-5.0
Zm00001eb078730	B73 Zm00001eb.1	protein_coding	CHIA	Chitinase	1305	chr2	35084623	35085927	1	Zea mays	Zm-B73-REFERENCE-NAM-5.0
Zm00001eb079380	B73 Zm00001eb.1	protein_coding		Protein-methionine-S-oxide reductase	2700	chr2	38447976	38450675	1	Zea mays	Zm-B73-REFERENCE-NAM-5.0
Zm00001eb080680	B73 Zm00001eb.1	protein_coding		30S ribosomal protein 3	1662	chr2	43565816	43567477	-1	Zea mays	Zm-B73-REFERENCE-NAM-5.0
Zm00001eb081260	B73 Zm00001eb.1	protein_coding		WEB family protein At4g27595	2406	chr2	45838219	45840624	1	Zea mays	Zm-B73-REFERENCE-NAM-5.0
Zm00001eb081290	B73 Zm00001eb.1	protein_coding		Pterin-binding domain-containing protein	6047	chr2	45993016	45999062	-1	Zea mays	Zm-B73-REFERENCE-NAM-5.0
Zm00001eb081420	B73 Zm00001eb.1	protein_coding		Steroid nuclear receptor ligand-binding	4360	chr2	46179764	46184123	1	Zea mays	Zm-B73-REFERENCE-NAM-5.0
Zm00001eb081570	B73 Zm00001eb.1	protein_coding		Non-functional NADPH-dependent codeinone reductase 2	2184	chr2	46603332	46605515	-1	Zea mays	Zm-B73-REFERENCE-NAM-5.0
Zm00001eb082050	B73 Zm00001eb.1	protein_coding		12-oxo-phytodienoic acid reductase	3231	chr2	48964493	48967723	1	Zea mays	Zm-B73-REFERENCE-NAM-5.0
Zm00001eb082700	B73 Zm00001eb.1	protein_coding		DELLA protein RGL2	1785	chr2	52564452	52566236	1	Zea mays	Zm-B73-REFERENCE-NAM-5.0
Zm00001eb083490	B73 Zm00001eb.1	protein_coding		RING-type E3 ubiquitin transferase	1809	chr2	57189672	57191480	1	Zea mays	Zm-B73-REFERENCE-NAM-5.0
Zm00001eb085850	B73 Zm00001eb.1	protein_coding		Nitrate-induced NOI protein	4471	chr2	76499148	76503618	-1	Zea mays	Zm-B73-REFERENCE-NAM-5.0
Zm00001eb086100	B73 Zm00001eb.1	protein_coding		Protein DETOXIFICATION	4639	chr2	80185980	80190618	-1	Zea mays	Zm-B73-REFERENCE-NAM-5.0
Zm00001eb086200	B73 Zm00001eb.1	protein_coding		Purple acid phosphatase	5843	chr2	80878644	80884486	1	Zea mays	Zm-B73-REFERENCE-NAM-5.0
Zm00001eb086220	B73 Zm00001eb.1	protein_coding		Putative receptor-type protein kinase LRK1	20139	chr2	81116907	81137045	1	Zea mays	Zm-B73-REFERENCE-NAM-5.0
Zm00001eb088090	B73 Zm00001eb.1	protein_coding		ABC transporter C family member 4	9204	chr2	106458621	106467824	1	Zea mays	Zm-B73-REFERENCE-NAM-5.0
Zm00001eb088150	B73 Zm00001eb.1	protein_coding		Glycosyltransferase	5500	chr2	106799177	106804676	-1	Zea mays	Zm-B73-REFERENCE-NAM-5.0
Zm00001eb089480	B73 Zm00001eb.1	protein_coding		Protein REDUCED WALL ACETYLATION 3	3815	chr2	116648155	116651969	-1	Zea mays	Zm-B73-REFERENCE-NAM-5.0
Zm00001eb092770	B73 Zm00001eb.1	protein_coding		O-metyltransferase	1444	chr2	148461814	148463257	1	Zea mays	Zm-B73-REFERENCE-NAM-5.0
Zm00001eb094860	B73 Zm00001eb.1	protein_coding		Putative alpha-1	2377	chr2	162040565	162042941	-1	Zea mays	Zm-B73-REFERENCE-NAM-5.0
Zm00001eb095750	B73 Zm00001eb.1	protein_coding		Dynamin-related protein 1E	4407	chr2	168627694	168632100	-1	Zea mays	Zm-B73-REFERENCE-NAM-5.0
Zm00001eb096490	B73 Zm00001eb.1	protein_coding		Lecithin-cholesterol acyltransferase-like 1	2467	chr2	171770582	171773048	1	Zea mays	Zm-B73-REFERENCE-NAM-5.0
Zm00001eb098620	B73 Zm00001eb.1	protein_coding			1284	chr2	181783798	181785081	1	Zea mays	Zm-B73-REFERENCE-NAM-5.0
Zm00001eb099810	B73 Zm00001eb.1	protein_coding		Glutamate receptor	7722	chr2	187671972	187679693	1	Zea mays	Zm-B73-REFERENCE-NAM-5.0
Zm00001eb099820	B73 Zm00001eb.1	protein_coding		Glutamate receptor	6671	chr2	187696222	187702892	1	Zea mays	Zm-B73-REFERENCE-NAM-5.0
Zm00001eb101180	B73 Zm00001eb.1	protein_coding		E3 ubiquitin-protein ligase ATL6	1570	chr2	192942607	192944176	-1	Zea mays	Zm-B73-REFERENCE-NAM-5.0
Zm00001eb101980	B73 Zm00001eb.1	protein_coding		AT-hook motif nuclear-localized protein	4451	chr2	195304931	195309381	-1	Zea mays	Zm-B73-REFERENCE-NAM-5.0
Zm00001eb103980	B73 Zm00001eb.1	protein_coding		Syringolide-induced protein 14-1-1	1415	chr2	203054268	203055682	1	Zea mays	Zm-B73-REFERENCE-NAM-5.0
Zm00001eb112460	B73 Zm00001eb.1	protein_coding		NADP-dependent oxidoreductase P1	1555	chr2	226787051	226788605	1	Zea mays	Zm-B73-REFERENCE-NAM-5.0
Zm00001eb112840	B73 Zm00001eb.1	protein_coding		WRKY domain-containing protein	4779	chr2	228234191	228238969	1	Zea mays	Zm-B73-REFERENCE-NAM-5.0
Zm00001eb117000	B73 Zm00001eb.1	protein_coding		AAI domain-containing protein	1255	chr2	239840329	239841583	-1	Zea mays	Zm-B73-REFERENCE-NAM-5.0
Zm00001eb117890	B73 Zm00001eb.1	protein_coding		FKBP-type peptidyl-prolyl cis-trans isomerase family protein	1428	chr2	241778594	241780021	1	Zea mays	Zm-B73-REFERENCE-NAM-5.0
Zm00001eb119840	B73 Zm00001eb.1	protein_coding		GDSL esterase/lipase	1671	chr3	3257147	3258817	1	Zea mays	Zm-B73-REFERENCE-NAM-5.0
Zm00001eb119920	B73 Zm00001eb.1	protein_coding		UDP-N-acetylmuramoylalanyl-D-glutamate--L-lysine ligase (Fragment)	2628	chr3	3449771	3452398	-1	Zea mays	Zm-B73-REFERENCE-NAM-5.0
Zm00001eb120380	B73 Zm00001eb.1	protein_coding		enoyl-CoA delta isomerase 2	1611	chr3	4414469	4416079	-1	Zea mays	Zm-B73-REFERENCE-NAM-5.0
Zm00001eb120960	B73 Zm00001eb.1	protein_coding		Putative transcription factor bHLH041	3061	chr3	5718725	5721785	-1	Zea mays	Zm-B73-REFERENCE-NAM-5.0
Zm00001eb121500	B73 Zm00001eb.1	protein_coding		Cytokinin dehydrogenase	2303	chr3	7530427	7532729	1	Zea mays	Zm-B73-REFERENCE-NAM-5.0
Zm00001eb123910	B73 Zm00001eb.1	protein_coding		Putative carboxylesterase 15	1526	chr3	15841327	15842852	1	Zea mays	Zm-B73-REFERENCE-NAM-5.0
Zm00001eb125950	B73 Zm00001eb.1	protein_coding		alpha-1	3127	chr3	26360187	26363313	-1	Zea mays	Zm-B73-REFERENCE-NAM-5.0
Zm00001eb127310	B73 Zm00001eb.1	protein_coding			680	chr3	33993145	33993824	1	Zea mays	Zm-B73-REFERENCE-NAM-5.0
Zm00001eb129690	B73 Zm00001eb.1	protein_coding		WRKY domain-containing protein	4101	chr3	49965120	49969220	1	Zea mays	Zm-B73-REFERENCE-NAM-5.0
Zm00001eb131000	B73 Zm00001eb.1	protein_coding		Peroxidase	2166	chr3	59884545	59886710	1	Zea mays	Zm-B73-REFERENCE-NAM-5.0
Zm00001eb134820	B73 Zm00001eb.1	protein_coding		Putative LRR receptor-like serine/threonine-protein kinase	2795	chr3	113494193	113496987	1	Zea mays	Zm-B73-REFERENCE-NAM-5.0
Zm00001eb137020	B73 Zm00001eb.1	protein_coding		Phosphatidic acid phosphatase-like protein	3896	chr3	130586935	130590830	-1	Zea mays	Zm-B73-REFERENCE-NAM-5.0
Zm00001eb137880	B73 Zm00001eb.1	protein_coding		t-SNARE coiled-coil homology domain-containing protein	5390	chr3	135700551	135705940	1	Zea mays	Zm-B73-REFERENCE-NAM-5.0
Zm00001eb140320	B73 Zm00001eb.1	protein_coding		Peroxidase	2148	chr3	148431186	148433333	-1	Zea mays	Zm-B73-REFERENCE-NAM-5.0
Zm00001eb141010	B73 Zm00001eb.1	protein_coding		Glutathione transferase GST 23	3680	chr3	151341442	151345121	-1	Zea mays	Zm-B73-REFERENCE-NAM-5.0
Zm00001eb141040	B73 Zm00001eb.1	protein_coding		Glutathione S-transferase GST 24	1303	chr3	151447736	151449038	-1	Zea mays	Zm-B73-REFERENCE-NAM-5.0
Zm00001eb141080	B73 Zm00001eb.1	protein_coding		Glutathione S-transferase GST 21	1064	chr3	151516481	151517544	-1	Zea mays	Zm-B73-REFERENCE-NAM-5.0
Zm00001eb141210	B73 Zm00001eb.1	protein_coding		U-box domain-containing protein 43	4345	chr3	152232409	152236753	1	Zea mays	Zm-B73-REFERENCE-NAM-5.0
Zm00001eb141470	B73 Zm00001eb.1	protein_coding		Serine/arginine repetitive matrix protein 2 isoform 4	3686	chr3	153746551	153750236	1	Zea mays	Zm-B73-REFERENCE-NAM-5.0
Zm00001eb142090	B73 Zm00001eb.1	protein_coding		AB hydrolase-1 domain-containing protein	1294	chr3	156796429	156797722	1	Zea mays	Zm-B73-REFERENCE-NAM-5.0
Zm00001eb142370	B73 Zm00001eb.1	protein_coding		Potassium transporter	5296	chr3	158072022	158077317	-1	Zea mays	Zm-B73-REFERENCE-NAM-5.0
Zm00001eb146780	B73 Zm00001eb.1	protein_coding		Actin-7	2759	chr3	180680107	180682865	-1	Zea mays	Zm-B73-REFERENCE-NAM-5.0
Zm00001eb146860	B73 Zm00001eb.1	protein_coding		Glycosyltransferase	1961	chr3	180824047	180826007	1	Zea mays	Zm-B73-REFERENCE-NAM-5.0
Zm00001eb146910	B73 Zm00001eb.1	protein_coding			1017	chr3	181095946	181096962	1	Zea mays	Zm-B73-REFERENCE-NAM-5.0
Zm00001eb147400	B73 Zm00001eb.1	protein_coding		GABA transporter 1	5229	chr3	182485165	182490393	1	Zea mays	Zm-B73-REFERENCE-NAM-5.0
Zm00001eb147900	B73 Zm00001eb.1	protein_coding		Putative sphingomyelin synthase-like domain-containing protein	6061	chr3	184270723	184276783	-1	Zea mays	Zm-B73-REFERENCE-NAM-5.0
Zm00001eb148040	B73 Zm00001eb.1	protein_coding			647	chr3	184794115	184794761	-1	Zea mays	Zm-B73-REFERENCE-NAM-5.0
Zm00001eb148570	B73 Zm00001eb.1	protein_coding		C2H2L domain class transcription factor	938	chr3	186668293	186669230	-1	Zea mays	Zm-B73-REFERENCE-NAM-5.0
Zm00001eb148580	B73 Zm00001eb.1	protein_coding		Zinc finger protein ZAT11	1522	chr3	186675599	186677120	1	Zea mays	Zm-B73-REFERENCE-NAM-5.0
Zm00001eb149000	B73 Zm00001eb.1	protein_coding		Protein trichome birefringence-like	5055	chr3	188227201	188232255	-1	Zea mays	Zm-B73-REFERENCE-NAM-5.0
Zm00001eb149420	B73 Zm00001eb.1	protein_coding		RING-type E3 ubiquitin transferase	2566	chr3	189399504	189402069	1	Zea mays	Zm-B73-REFERENCE-NAM-5.0
Zm00001eb149810	B73 Zm00001eb.1	protein_coding		NAC domain-containing protein	2567	chr3	191284856	191287422	1	Zea mays	Zm-B73-REFERENCE-NAM-5.0
Zm00001eb150050	B73 Zm00001eb.1	protein_coding		Pathogenesis-related protein-like	1018	chr3	191894868	191895885	-1	Zea mays	Zm-B73-REFERENCE-NAM-5.0
Zm00001eb150470	B73 Zm00001eb.1	protein_coding		UDP-glycosyltransferase 87A2	4010	chr3	192567391	192571400	-1	Zea mays	Zm-B73-REFERENCE-NAM-5.0
Zm00001eb151190	B73 Zm00001eb.1	protein_coding		Peroxidase	2544	chr3	194913027	194915570	1	Zea mays	Zm-B73-REFERENCE-NAM-5.0
Zm00001eb151340	B73 Zm00001eb.1	protein_coding	LOC100828872	Receptor-like serine/threonine-protein kinase	18976	chr3	195630064	195649039	-1	Zea mays	Zm-B73-REFERENCE-NAM-5.0
Zm00001eb151750	B73 Zm00001eb.1	protein_coding		PSII 6.1 kDa protein (Fragment)	987	chr3	197117870	197118856	1	Zea mays	Zm-B73-REFERENCE-NAM-5.0
Zm00001eb152480	B73 Zm00001eb.1	protein_coding		Dynein light chain	352	chr3	200489673	200490024	-1	Zea mays	Zm-B73-REFERENCE-NAM-5.0
Zm00001eb153020	B73 Zm00001eb.1	protein_coding		Plant-specific domain TIGR01615 family protein expressed	1954	chr3	202472481	202474434	1	Zea mays	Zm-B73-REFERENCE-NAM-5.0
Zm00001eb153370	B73 Zm00001eb.1	protein_coding		Proline-rich receptor-like protein kinase PERK1	4034	chr3	203553738	203557771	-1	Zea mays	Zm-B73-REFERENCE-NAM-5.0
Zm00001eb153470	B73 Zm00001eb.1	protein_coding		Putative ethylene responsive protein	1152	chr3	203762504	203763655	1	Zea mays	Zm-B73-REFERENCE-NAM-5.0
Zm00001eb153630	B73 Zm00001eb.1	protein_coding		Protein kinase domain-containing protein	3979	chr3	204443250	204447228	-1	Zea mays	Zm-B73-REFERENCE-NAM-5.0
Zm00001eb154800	B73 Zm00001eb.1	protein_coding		Tryptophan aminotransferase-related protein 4	2438	chr3	208092722	208095159	-1	Zea mays	Zm-B73-REFERENCE-NAM-5.0
Zm00001eb155060	B73 Zm00001eb.1	protein_coding		Cytidine deaminase	1712	chr3	209052706	209054417	1	Zea mays	Zm-B73-REFERENCE-NAM-5.0
Zm00001eb156230	B73 Zm00001eb.1	protein_coding		Protein kinase domain-containing protein	16519	chr3	212461547	212478065	-1	Zea mays	Zm-B73-REFERENCE-NAM-5.0
Zm00001eb157900	B73 Zm00001eb.1	protein_coding		Ubiquitin-conjugating enzyme E2	3440	chr3	218064363	218067802	1	Zea mays	Zm-B73-REFERENCE-NAM-5.0
Zm00001eb158820	B73 Zm00001eb.1	protein_coding			1773	chr3	220999322	221001094	-1	Zea mays	Zm-B73-REFERENCE-NAM-5.0
Zm00001eb159340	B73 Zm00001eb.1	protein_coding		WRKY domain-containing protein	2895	chr3	222742345	222745239	-1	Zea mays	Zm-B73-REFERENCE-NAM-5.0
Zm00001eb160210	B73 Zm00001eb.1	protein_coding		BHLH domain-containing protein	5412	chr3	225397193	225402604	1	Zea mays	Zm-B73-REFERENCE-NAM-5.0
Zm00001eb160390	B73 Zm00001eb.1	protein_coding		Actin binding protein family	5821	chr3	226258927	226264747	-1	Zea mays	Zm-B73-REFERENCE-NAM-5.0
Zm00001eb163950	B73 Zm00001eb.1	protein_coding		Serine/arginine-rich splicing factor like	411	chr3	236840262	236840672	-1	Zea mays	Zm-B73-REFERENCE-NAM-5.0
Zm00001eb165430	B73 Zm00001eb.1	protein_coding		Carboxypeptidase	1767	chr4	3621962	3623728	1	Zea mays	Zm-B73-REFERENCE-NAM-5.0
Zm00001eb167720	B73 Zm00001eb.1	protein_coding		Barwin domain-containing protein	917	chr4	10736385	10737301	1	Zea mays	Zm-B73-REFERENCE-NAM-5.0
Zm00001eb168350	B73 Zm00001eb.1	protein_coding		Chitinase 1	1102	chr4	13184755	13185856	-1	Zea mays	Zm-B73-REFERENCE-NAM-5.0
Zm00001eb168640	B73 Zm00001eb.1	protein_coding		Cysteine desulfurylase	5106	chr4	14996217	15001322	1	Zea mays	Zm-B73-REFERENCE-NAM-5.0
Zm00001eb169080	B73 Zm00001eb.1	protein_coding		Metallophos domain-containing protein	3835	chr4	17141619	17145453	-1	Zea mays	Zm-B73-REFERENCE-NAM-5.0
Zm00001eb170180	B73 Zm00001eb.1	protein_coding		Somatic embryogenesis receptor kinase 1	1880	chr4	23609969	23611848	-1	Zea mays	Zm-B73-REFERENCE-NAM-5.0
Zm00001eb170360	B73 Zm00001eb.1	protein_coding		coiled-coil domain-containing protein SCD2-like	6475	chr4	24437187	24443661	1	Zea mays	Zm-B73-REFERENCE-NAM-5.0
Zm00001eb170460	B73 Zm00001eb.1	protein_coding		Protein kinase domain-containing protein	5618	chr4	24860053	24865670	-1	Zea mays	Zm-B73-REFERENCE-NAM-5.0
Zm00001eb171490	B73 Zm00001eb.1	protein_coding			1155	chr4	30275373	30276527	-1	Zea mays	Zm-B73-REFERENCE-NAM-5.0
Zm00001eb171500	B73 Zm00001eb.1	protein_coding		Germin-like protein 8-5	1348	chr4	30292998	30294345	-1	Zea mays	Zm-B73-REFERENCE-NAM-5.0
Zm00001eb171510	B73 Zm00001eb.1	protein_coding		Germin-like protein 8-5	1302	chr4	30325979	30327280	-1	Zea mays	Zm-B73-REFERENCE-NAM-5.0
Zm00001eb171520	B73 Zm00001eb.1	protein_coding		Germin-like protein 8-5	1045	chr4	30345199	30346243	1	Zea mays	Zm-B73-REFERENCE-NAM-5.0
Zm00001eb171580	B73 Zm00001eb.1	protein_coding		Germin-like protein 8-5	1142	chr4	30460553	30461694	1	Zea mays	Zm-B73-REFERENCE-NAM-5.0
Zm00001eb171650	B73 Zm00001eb.1	protein_coding		Germin-like protein 8-5	1037	chr4	30636282	30637318	1	Zea mays	Zm-B73-REFERENCE-NAM-5.0
Zm00001eb174070	B73 Zm00001eb.1	protein_coding		Putative acetyltransferase	1955	chr4	40995820	40997774	1	Zea mays	Zm-B73-REFERENCE-NAM-5.0
Zm00001eb174340	B73 Zm00001eb.1	protein_coding		Acidic endochitinase	2562	chr4	41871333	41873894	-1	Zea mays	Zm-B73-REFERENCE-NAM-5.0
Zm00001eb176160	B73 Zm00001eb.1	protein_coding		Monodehydroascorbate reductase	4436	chr4	55570189	55574624	-1	Zea mays	Zm-B73-REFERENCE-NAM-5.0
Zm00001eb177830	B73 Zm00001eb.1	protein_coding		Wall-associated receptor kinase-like 20	3741	chr4	70416884	70420624	-1	Zea mays	Zm-B73-REFERENCE-NAM-5.0
Zm00001eb179760	B73 Zm00001eb.1	protein_coding		Chorismate mutase	2483	chr4	86824526	86827008	-1	Zea mays	Zm-B73-REFERENCE-NAM-5.0
Zm00001eb182740	B73 Zm00001eb.1	protein_coding		Gibberellin receptor GID1L2	1213	chr4	127600085	127601297	1	Zea mays	Zm-B73-REFERENCE-NAM-5.0
Zm00001eb184610	B73 Zm00001eb.1	protein_coding		Adenine phosphoribosyltransferase	3471	chr4	143089490	143092960	1	Zea mays	Zm-B73-REFERENCE-NAM-5.0
Zm00001eb185980	B73 Zm00001eb.1	protein_coding		MSP domain-containing protein	3643	chr4	153657210	153660852	-1	Zea mays	Zm-B73-REFERENCE-NAM-5.0
Zm00001eb190280	B73 Zm00001eb.1	protein_coding			1222	chr4	172122116	172123337	1	Zea mays	Zm-B73-REFERENCE-NAM-5.0
Zm00001eb190410	B73 Zm00001eb.1	protein_coding		Histidine kinase6	6457	chr4	172457826	172464282	1	Zea mays	Zm-B73-REFERENCE-NAM-5.0
Zm00001eb193710	B73 Zm00001eb.1	protein_coding		Calmodulin-like protein 5 (Fragment)	717	chr4	183695776	183696492	1	Zea mays	Zm-B73-REFERENCE-NAM-5.0
Zm00001eb194370	B73 Zm00001eb.1	protein_coding		Laccase	3371	chr4	186460722	186464092	1	Zea mays	Zm-B73-REFERENCE-NAM-5.0
Zm00001eb194450	B73 Zm00001eb.1	protein_coding		F-box/kelch-repeat protein SKIP11	5695	chr4	186803940	186809634	1	Zea mays	Zm-B73-REFERENCE-NAM-5.0
Zm00001eb195200	B73 Zm00001eb.1	protein_coding		Peroxidase	2344	chr4	189320329	189322672	1	Zea mays	Zm-B73-REFERENCE-NAM-5.0
Zm00001eb195420	B73 Zm00001eb.1	protein_coding		WRKY domain-containing protein	3974	chr4	190050858	190054831	-1	Zea mays	Zm-B73-REFERENCE-NAM-5.0
Zm00001eb198660	B73 Zm00001eb.1	protein_coding		CAP10 domain-containing protein	3351	chr4	201347262	201350612	-1	Zea mays	Zm-B73-REFERENCE-NAM-5.0
Zm00001eb199260	B73 Zm00001eb.1	protein_coding		UDP-glycosyltransferase 89B2	1645	chr4	203507981	203509625	-1	Zea mays	Zm-B73-REFERENCE-NAM-5.0
Zm00001eb199500	B73 Zm00001eb.1	protein_coding		Caffeoyl-CoA O-methyltransferase 2	1491	chr4	204201350	204202840	-1	Zea mays	Zm-B73-REFERENCE-NAM-5.0
Zm00001eb199980	B73 Zm00001eb.1	protein_coding		Protein kinase domain-containing protein	2990	chr4	206127027	206130016	1	Zea mays	Zm-B73-REFERENCE-NAM-5.0
Zm00001eb200230	B73 Zm00001eb.1	protein_coding		DUF4220 domain-containing protein (Fragment)	3192	chr4	207278275	207281466	-1	Zea mays	Zm-B73-REFERENCE-NAM-5.0
Zm00001eb202700	B73 Zm00001eb.1	protein_coding		E3 ubiquitin ligase BIG BROTHER-related	4013	chr4	223326425	223330437	1	Zea mays	Zm-B73-REFERENCE-NAM-5.0
Zm00001eb203260	B73 Zm00001eb.1	protein_coding		Calcium-dependent lipid-binding (CaLB domain) family protein	15806	chr4	226930925	226946730	-1	Zea mays	Zm-B73-REFERENCE-NAM-5.0
Zm00001eb206400	B73 Zm00001eb.1	protein_coding		Limonoid UDP-glucosyltransferase	7506	chr4	243100226	243107731	1	Zea mays	Zm-B73-REFERENCE-NAM-5.0
Zm00001eb210490	B73 Zm00001eb.1	protein_coding		S-norcoclaurine synthase 1	1552	chr5	1118363	1119914	-1	Zea mays	Zm-B73-REFERENCE-NAM-5.0
Zm00001eb213200	B73 Zm00001eb.1	protein_coding		GTD-binding domain-containing protein	6065	chr5	4884428	4890492	1	Zea mays	Zm-B73-REFERENCE-NAM-5.0
Zm00001eb217590	B73 Zm00001eb.1	protein_coding		BOI-related E3 ubiquitin-protein ligase 1	2054	chr5	14642845	14644898	1	Zea mays	Zm-B73-REFERENCE-NAM-5.0
Zm00001eb217620	B73 Zm00001eb.1	protein_coding		Receptor-like protein kinase	14425	chr5	14662204	14676628	1	Zea mays	Zm-B73-REFERENCE-NAM-5.0
Zm00001eb220030	B73 Zm00001eb.1	protein_coding		Cytochrome P450 family protein	3261	chr5	22326733	22329993	1	Zea mays	Zm-B73-REFERENCE-NAM-5.0
Zm00001eb221520	B73 Zm00001eb.1	protein_coding		Flotillin-like protein 1	5218	chr5	28569606	28574823	-1	Zea mays	Zm-B73-REFERENCE-NAM-5.0
Zm00001eb222050	B73 Zm00001eb.1	protein_coding		probable leucine-rich repeat receptor-like protein kinase At1g35710 isoform X2	4506	chr5	31511685	31516190	-1	Zea mays	Zm-B73-REFERENCE-NAM-5.0
Zm00001eb222540	B73 Zm00001eb.1	protein_coding		Ent-cassadiene C2-hydroxylase	2024	chr5	33367047	33369070	-1	Zea mays	Zm-B73-REFERENCE-NAM-5.0
Zm00001eb222660	B73 Zm00001eb.1	protein_coding		Ent-cassadiene C2-hydroxylase	1908	chr5	33896202	33898109	1	Zea mays	Zm-B73-REFERENCE-NAM-5.0
Zm00001eb223550	B73 Zm00001eb.1	protein_coding		GDSL-like Lipase/Acylhydrolase family protein	1892	chr5	38020349	38022240	1	Zea mays	Zm-B73-REFERENCE-NAM-5.0
Zm00001eb226380	B73 Zm00001eb.1	protein_coding		Peroxidase	3093	chr5	55194437	55197529	1	Zea mays	Zm-B73-REFERENCE-NAM-5.0
Zm00001eb226700	B73 Zm00001eb.1	protein_coding		Disease resistance protein RPM1	4565	chr5	57355421	57359985	-1	Zea mays	Zm-B73-REFERENCE-NAM-5.0
Zm00001eb227330	B73 Zm00001eb.1	protein_coding		glycosyltransferase family 64 protein C4-like	8008	chr5	60404749	60412756	1	Zea mays	Zm-B73-REFERENCE-NAM-5.0
Zm00001eb227640	B73 Zm00001eb.1	protein_coding		Benzyl alcohol O-benzoyltransferase	1576	chr5	61304629	61306204	-1	Zea mays	Zm-B73-REFERENCE-NAM-5.0
Zm00001eb229190	B73 Zm00001eb.1	protein_coding	ANS	Leucoanthocyanidin dioxygenase	1863	chr5	68086545	68088407	1	Zea mays	Zm-B73-REFERENCE-NAM-5.0
Zm00001eb230820	B73 Zm00001eb.1	protein_coding		Bax inhibitor 1	2315	chr5	75070022	75072336	1	Zea mays	Zm-B73-REFERENCE-NAM-5.0
Zm00001eb233720	B73 Zm00001eb.1	protein_coding		4-coumarate--CoA ligase 1	5052	chr5	91220184	91225235	-1	Zea mays	Zm-B73-REFERENCE-NAM-5.0
Zm00001eb236640	B73 Zm00001eb.1	protein_coding		Proline-rich receptor-like protein kinase PERK9	2325	chr5	128219572	128221896	-1	Zea mays	Zm-B73-REFERENCE-NAM-5.0
Zm00001eb238210	B73 Zm00001eb.1	protein_coding		glycosyltransferase BC10	5005	chr5	144024407	144029411	1	Zea mays	Zm-B73-REFERENCE-NAM-5.0
Zm00001eb239020	B73 Zm00001eb.1	protein_coding		Receptor like protein 7	4423	chr5	150272768	150277190	-1	Zea mays	Zm-B73-REFERENCE-NAM-5.0
Zm00001eb239210	B73 Zm00001eb.1	protein_coding		Non-specific serine/threonine protein kinase	16209	chr5	151541570	151557778	-1	Zea mays	Zm-B73-REFERENCE-NAM-5.0
Zm00001eb241570	B73 Zm00001eb.1	protein_coding		Leucine aminopeptidase 2	3437	chr5	166390799	166394235	1	Zea mays	Zm-B73-REFERENCE-NAM-5.0
Zm00001eb242090	B73 Zm00001eb.1	protein_coding		Ethylene-responsive transcription factor ERF115	2705	chr5	169584314	169587018	1	Zea mays	Zm-B73-REFERENCE-NAM-5.0
Zm00001eb242820	B73 Zm00001eb.1	protein_coding		Beta-fructofuranosidase	5075	chr5	172763735	172768809	1	Zea mays	Zm-B73-REFERENCE-NAM-5.0
Zm00001eb245620	B73 Zm00001eb.1	protein_coding		Glycine-rich cell wall structural protein	881	chr5	182466419	182467299	1	Zea mays	Zm-B73-REFERENCE-NAM-5.0
Zm00001eb245840	B73 Zm00001eb.1	protein_coding		HIG1 domain-containing protein	3132	chr5	183345953	183349084	1	Zea mays	Zm-B73-REFERENCE-NAM-5.0
Zm00001eb248960	B73 Zm00001eb.1	protein_coding		Cytochrome b5 heme-binding domain-containing protein	941	chr5	194703268	194704208	-1	Zea mays	Zm-B73-REFERENCE-NAM-5.0
Zm00001eb251070	B73 Zm00001eb.1	protein_coding			1370	chr5	205959458	205960827	-1	Zea mays	Zm-B73-REFERENCE-NAM-5.0
Zm00001eb252840	B73 Zm00001eb.1	protein_coding		Pollen-specific arabinogalacta protein BAN102	852	chr5	211437912	211438763	-1	Zea mays	Zm-B73-REFERENCE-NAM-5.0
Zm00001eb253380	B73 Zm00001eb.1	protein_coding		LAG1 longevity assurance homolog 3	2696	chr5	212638574	212641269	1	Zea mays	Zm-B73-REFERENCE-NAM-5.0
Zm00001eb253960	B73 Zm00001eb.1	protein_coding		RING-type E3 ubiquitin transferase	1974	chr5	213754366	213756339	-1	Zea mays	Zm-B73-REFERENCE-NAM-5.0
Zm00001eb254120	B73 Zm00001eb.1	protein_coding		Putative CDP-diacylglycerol--glycerol-3-phosphate 3-phosphatidyltransferase	872	chr5	214147515	214148386	-1	Zea mays	Zm-B73-REFERENCE-NAM-5.0
Zm00001eb258220	B73 Zm00001eb.1	protein_coding		Auxin-responsive protein IAA9	1437	chr5	222819625	222821061	1	Zea mays	Zm-B73-REFERENCE-NAM-5.0
Zm00001eb258440	B73 Zm00001eb.1	protein_coding		Rab-GAP TBC domain-containing protein	5228	chr5	223420878	223426105	-1	Zea mays	Zm-B73-REFERENCE-NAM-5.0
Zm00001eb258600	B73 Zm00001eb.1	protein_coding		Glutathione reductase	9078	chr5	223680613	223689690	1	Zea mays	Zm-B73-REFERENCE-NAM-5.0
Zm00001eb259120	B73 Zm00001eb.1	protein_coding		Protein kinase domain-containing protein	1704	chr5	224483225	224484928	1	Zea mays	Zm-B73-REFERENCE-NAM-5.0
Zm00001eb260810	B73 Zm00001eb.1	protein_coding			848	chr6	9277474	9278321	1	Zea mays	Zm-B73-REFERENCE-NAM-5.0
Zm00001eb265830	B73 Zm00001eb.1	protein_coding		ABC transporter domain-containing protein	2437	chr6	39249098	39251534	1	Zea mays	Zm-B73-REFERENCE-NAM-5.0
Zm00001eb266690	B73 Zm00001eb.1	protein_coding		Cysteine-rich repeat secretory protein 55	1446	chr6	44437360	44438805	1	Zea mays	Zm-B73-REFERENCE-NAM-5.0
Zm00001eb267480	B73 Zm00001eb.1	protein_coding		Polygalacturonase inhibitor	1214	chr6	51643650	51644863	-1	Zea mays	Zm-B73-REFERENCE-NAM-5.0
Zm00001eb268650	B73 Zm00001eb.1	protein_coding		probable polygalacturonase	2223	chr6	65405809	65408031	-1	Zea mays	Zm-B73-REFERENCE-NAM-5.0
Zm00001eb270580	B73 Zm00001eb.1	protein_coding		Putative caffeine synthase 2	830	chr6	81913395	81914224	1	Zea mays	Zm-B73-REFERENCE-NAM-5.0
Zm00001eb271980	B73 Zm00001eb.1	protein_coding		Glycosyltransferase family 92 protein	1751	chr6	92129008	92130758	-1	Zea mays	Zm-B73-REFERENCE-NAM-5.0
Zm00001eb273340	B73 Zm00001eb.1	protein_coding	LOC100829989	Protein kinase domain-containing protein	10460	chr6	98416783	98427242	-1	Zea mays	Zm-B73-REFERENCE-NAM-5.0
Zm00001eb273530	B73 Zm00001eb.1	protein_coding	LOC100193410	AAI domain-containing protein	2339	chr6	98776064	98778402	-1	Zea mays	Zm-B73-REFERENCE-NAM-5.0
Zm00001eb273900	B73 Zm00001eb.1	protein_coding		Protein kinase domain-containing protein	9779	chr6	101274315	101284093	-1	Zea mays	Zm-B73-REFERENCE-NAM-5.0
Zm00001eb275000	B73 Zm00001eb.1	protein_coding		Transmembrane 9 superfamily member	3265	chr6	105495552	105498816	-1	Zea mays	Zm-B73-REFERENCE-NAM-5.0
Zm00001eb276150	B73 Zm00001eb.1	protein_coding		Aspartic proteinase nepenthesin-1	3175	chr6	109979859	109983033	-1	Zea mays	Zm-B73-REFERENCE-NAM-5.0
Zm00001eb277710	B73 Zm00001eb.1	protein_coding		Pollen allergen Hor v 4 (Fragment)	1836	chr6	115786544	115788379	1	Zea mays	Zm-B73-REFERENCE-NAM-5.0
Zm00001eb277950	B73 Zm00001eb.1	protein_coding		Cyclic nucleotide-binding domain-containing protein	15719	chr6	116795838	116811556	-1	Zea mays	Zm-B73-REFERENCE-NAM-5.0
Zm00001eb280150	B73 Zm00001eb.1	protein_coding			306	chr6	126212959	126213264	-1	Zea mays	Zm-B73-REFERENCE-NAM-5.0
Zm00001eb281720	B73 Zm00001eb.1	protein_coding		Galactinol--sucrose galactosyltransferase	3702	chr6	133529245	133532946	-1	Zea mays	Zm-B73-REFERENCE-NAM-5.0
Zm00001eb282040	B73 Zm00001eb.1	protein_coding		Germin-like protein 8-14	1350	chr6	134533203	134534552	-1	Zea mays	Zm-B73-REFERENCE-NAM-5.0
Zm00001eb282340	B73 Zm00001eb.1	protein_coding		NAD(P)H dehydrogenase (quinone)	1136	chr6	135625207	135626342	-1	Zea mays	Zm-B73-REFERENCE-NAM-5.0
Zm00001eb283530	B73 Zm00001eb.1	protein_coding		Phosphotransferase	3082	chr6	140882012	140885093	1	Zea mays	Zm-B73-REFERENCE-NAM-5.0
Zm00001eb284130	B73 Zm00001eb.1	protein_coding		Putative transcription factor bHLH041	1108	chr6	143121900	143123007	-1	Zea mays	Zm-B73-REFERENCE-NAM-5.0
Zm00001eb284190	B73 Zm00001eb.1	protein_coding		IQ domain-containing protein IQM1	3601	chr6	143396130	143399730	1	Zea mays	Zm-B73-REFERENCE-NAM-5.0
Zm00001eb284250	B73 Zm00001eb.1	protein_coding		Zinc finger CCCH domain-containing protein 2	1875	chr6	143601465	143603339	1	Zea mays	Zm-B73-REFERENCE-NAM-5.0
Zm00001eb285040	B73 Zm00001eb.1	protein_coding		Mediator of RNA polymerase II transcription subunit 33A	13805	chr6	146617774	146631578	1	Zea mays	Zm-B73-REFERENCE-NAM-5.0
Zm00001eb285920	B73 Zm00001eb.1	protein_coding		Seed coat BURP domain protein 1	2393	chr6	150547269	150549661	-1	Zea mays	Zm-B73-REFERENCE-NAM-5.0
Zm00001eb285970	B73 Zm00001eb.1	protein_coding		Protein DETOXIFICATION	2828	chr6	150693338	150696165	-1	Zea mays	Zm-B73-REFERENCE-NAM-5.0
Zm00001eb286910	B73 Zm00001eb.1	protein_coding		Cytochrome P450-dependent fatty acid hydroxylase	2023	chr6	153776425	153778447	1	Zea mays	Zm-B73-REFERENCE-NAM-5.0
Zm00001eb286920	B73 Zm00001eb.1	protein_coding		Annexin-like protein RJ4	1992	chr6	153781225	153783216	-1	Zea mays	Zm-B73-REFERENCE-NAM-5.0
Zm00001eb287350	B73 Zm00001eb.1	protein_coding		Cysteine-rich receptor-like protein kinase 2	21568	chr6	155535431	155556998	1	Zea mays	Zm-B73-REFERENCE-NAM-5.0
Zm00001eb288020	B73 Zm00001eb.1	protein_coding		Peptide transporter PTR5 (Fragment)	5145	chr6	157898568	157903712	-1	Zea mays	Zm-B73-REFERENCE-NAM-5.0
Zm00001eb288210	B73 Zm00001eb.1	protein_coding		Auxin regulated gene involved in organ size 4	987	chr6	158472784	158473770	1	Zea mays	Zm-B73-REFERENCE-NAM-5.0
Zm00001eb288680	B73 Zm00001eb.1	protein_coding		O-fucosyltransferase family protein	5033	chr6	159684806	159689838	-1	Zea mays	Zm-B73-REFERENCE-NAM-5.0
Zm00001eb288980	B73 Zm00001eb.1	protein_coding		Zinc finger protein WIP6	2260	chr6	160693861	160696120	1	Zea mays	Zm-B73-REFERENCE-NAM-5.0
Zm00001eb289990	B73 Zm00001eb.1	protein_coding		Ammonium transporter	2954	chr6	163680754	163683707	1	Zea mays	Zm-B73-REFERENCE-NAM-5.0
Zm00001eb290350	B73 Zm00001eb.1	protein_coding		WRKY transcription factor WRKY24	3047	chr6	164456110	164459156	-1	Zea mays	Zm-B73-REFERENCE-NAM-5.0
Zm00001eb291630	B73 Zm00001eb.1	protein_coding		Calcium-transporting ATPase	7761	chr6	167660576	167668336	1	Zea mays	Zm-B73-REFERENCE-NAM-5.0
Zm00001eb293660	B73 Zm00001eb.1	protein_coding		receptor-like protein kinase HSL1	4339	chr6	171698140	171702478	1	Zea mays	Zm-B73-REFERENCE-NAM-5.0
Zm00001eb293940	B73 Zm00001eb.1	protein_coding		NSP (Nuclear shuttle protein)-interacting GTPase	7624	chr6	172528155	172535778	1	Zea mays	Zm-B73-REFERENCE-NAM-5.0
Zm00001eb294140	B73 Zm00001eb.1	protein_coding			988	chr6	172942141	172943128	-1	Zea mays	Zm-B73-REFERENCE-NAM-5.0
Zm00001eb294620	B73 Zm00001eb.1	protein_coding		Protein kinase domain-containing protein	1570	chr6	173661545	173663114	-1	Zea mays	Zm-B73-REFERENCE-NAM-5.0
Zm00001eb295690	B73 Zm00001eb.1	protein_coding			381	chr6	175662674	175663054	-1	Zea mays	Zm-B73-REFERENCE-NAM-5.0
Zm00001eb295860	B73 Zm00001eb.1	protein_coding		Monothiol glutaredoxin-S5	2167	chr6	176012964	176015130	1	Zea mays	Zm-B73-REFERENCE-NAM-5.0
Zm00001eb296000	B73 Zm00001eb.1	protein_coding			3405	chr6	176235673	176239077	-1	Zea mays	Zm-B73-REFERENCE-NAM-5.0
Zm00001eb296190	B73 Zm00001eb.1	protein_coding		Sugar transporter ERD6-like 6	5697	chr6	176611274	176616970	1	Zea mays	Zm-B73-REFERENCE-NAM-5.0
Zm00001eb296230	B73 Zm00001eb.1	protein_coding		3-ketoacyl-CoA synthase	2530	chr6	176648625	176651154	-1	Zea mays	Zm-B73-REFERENCE-NAM-5.0
Zm00001eb296620	B73 Zm00001eb.1	protein_coding			656	chr6	177285801	177286456	1	Zea mays	Zm-B73-REFERENCE-NAM-5.0
Zm00001eb298800	B73 Zm00001eb.1	protein_coding		NB-ARC domain-containing protein	1827	chr7	2410761	2412587	-1	Zea mays	Zm-B73-REFERENCE-NAM-5.0
Zm00001eb298810	B73 Zm00001eb.1	protein_coding			876	chr7	2478931	2479806	-1	Zea mays	Zm-B73-REFERENCE-NAM-5.0
Zm00001eb299010	B73 Zm00001eb.1	protein_coding		Fucosyltransferase	1813	chr7	2683865	2685677	1	Zea mays	Zm-B73-REFERENCE-NAM-5.0
Zm00001eb299020	B73 Zm00001eb.1	protein_coding		Fucosyltransferase	2360	chr7	2708633	2710992	-1	Zea mays	Zm-B73-REFERENCE-NAM-5.0
Zm00001eb299050	B73 Zm00001eb.1	protein_coding			534	chr7	2719786	2720319	1	Zea mays	Zm-B73-REFERENCE-NAM-5.0
Zm00001eb299830	B73 Zm00001eb.1	protein_coding		NB-ARC domain-containing protein	7561	chr7	5102705	5110265	1	Zea mays	Zm-B73-REFERENCE-NAM-5.0
Zm00001eb299990	B73 Zm00001eb.1	protein_coding		PSI-K	779	chr7	5295774	5296552	1	Zea mays	Zm-B73-REFERENCE-NAM-5.0
Zm00001eb300140	B73 Zm00001eb.1	protein_coding		Tify domain-containing protein	2690	chr7	5748672	5751361	-1	Zea mays	Zm-B73-REFERENCE-NAM-5.0
Zm00001eb301500	B73 Zm00001eb.1	protein_coding		Xylanase inhibitor protein 1	1346	chr7	10810239	10811584	1	Zea mays	Zm-B73-REFERENCE-NAM-5.0
Zm00001eb304050	B73 Zm00001eb.1	protein_coding		DIMBOA UDP-glucosyltransferase BX8	1806	chr7	24029052	24030857	1	Zea mays	Zm-B73-REFERENCE-NAM-5.0
Zm00001eb305600	B73 Zm00001eb.1	protein_coding		CO(2)-response secreted protease	3438	chr7	34062703	34066140	-1	Zea mays	Zm-B73-REFERENCE-NAM-5.0
Zm00001eb306290	B73 Zm00001eb.1	protein_coding			2155	chr7	41540041	41542195	-1	Zea mays	Zm-B73-REFERENCE-NAM-5.0
Zm00001eb307270	B73 Zm00001eb.1	protein_coding		cyclase-like protein 3	8322	chr7	51275315	51283636	1	Zea mays	Zm-B73-REFERENCE-NAM-5.0
Zm00001eb307480	B73 Zm00001eb.1	protein_coding		Phytocyanin domain-containing protein	1014	chr7	53575988	53577001	1	Zea mays	Zm-B73-REFERENCE-NAM-5.0
Zm00001eb307490	B73 Zm00001eb.1	protein_coding		Phytocyanin domain-containing protein	749	chr7	53583080	53583828	-1	Zea mays	Zm-B73-REFERENCE-NAM-5.0
Zm00001eb307550	B73 Zm00001eb.1	protein_coding		Ethylene-responsive transcription factor 1B	1089	chr7	54058567	54059655	-1	Zea mays	Zm-B73-REFERENCE-NAM-5.0
Zm00001eb308650	B73 Zm00001eb.1	protein_coding			603	chr7	78902044	78902646	1	Zea mays	Zm-B73-REFERENCE-NAM-5.0
Zm00001eb310260	B73 Zm00001eb.1	protein_coding		WRKY domain-containing protein	2050	chr7	96759949	96761998	1	Zea mays	Zm-B73-REFERENCE-NAM-5.0
Zm00001eb312070	B73 Zm00001eb.1	protein_coding		Cinnamyl-alcohol dehydrogenase	1694	chr7	112848205	112849898	-1	Zea mays	Zm-B73-REFERENCE-NAM-5.0
Zm00001eb314230	B73 Zm00001eb.1	protein_coding		Protein GAMETE EXPRESSED 1	3465	chr7	127365737	127369201	1	Zea mays	Zm-B73-REFERENCE-NAM-5.0
Zm00001eb314240	B73 Zm00001eb.1	protein_coding		GTP diphosphokinase	3960	chr7	127372345	127376304	-1	Zea mays	Zm-B73-REFERENCE-NAM-5.0
Zm00001eb314780	B73 Zm00001eb.1	protein_coding		Receptor-like serine/threonine-protein kinase	3214	chr7	130562518	130565731	-1	Zea mays	Zm-B73-REFERENCE-NAM-5.0
Zm00001eb314890	B73 Zm00001eb.1	protein_coding		Heat stress transcription factor B-2b	3738	chr7	131179197	131182934	1	Zea mays	Zm-B73-REFERENCE-NAM-5.0
Zm00001eb315600	B73 Zm00001eb.1	protein_coding		E3 ubiquitin-protein ligase ATL6	1565	chr7	134096843	134098407	-1	Zea mays	Zm-B73-REFERENCE-NAM-5.0
Zm00001eb316540	B73 Zm00001eb.1	protein_coding		pirin-like protein isoform X2	2496	chr7	137747253	137749748	1	Zea mays	Zm-B73-REFERENCE-NAM-5.0
Zm00001eb316860	B73 Zm00001eb.1	protein_coding		Auxin efflux carrier	9548	chr7	138866039	138875586	-1	Zea mays	Zm-B73-REFERENCE-NAM-5.0
Zm00001eb319560	B73 Zm00001eb.1	protein_coding		Senescence-inducible chloroplast stay-green protein 1	1948	chr7	149181028	149182975	-1	Zea mays	Zm-B73-REFERENCE-NAM-5.0
Zm00001eb319660	B73 Zm00001eb.1	protein_coding		Putative inactive purple acid phosphatase 29	3827	chr7	149432598	149436424	1	Zea mays	Zm-B73-REFERENCE-NAM-5.0
Zm00001eb319700	B73 Zm00001eb.1	protein_coding		Protein kinase domain-containing protein	4752	chr7	149542446	149547197	-1	Zea mays	Zm-B73-REFERENCE-NAM-5.0
Zm00001eb321390	B73 Zm00001eb.1	protein_coding		Receptor-like serine/threonine-protein kinase	2722	chr7	154906505	154909226	1	Zea mays	Zm-B73-REFERENCE-NAM-5.0
Zm00001eb323220	B73 Zm00001eb.1	protein_coding		Cysteine-rich receptor-like protein kinase 25	6176	chr7	163584472	163590647	1	Zea mays	Zm-B73-REFERENCE-NAM-5.0
Zm00001eb323230	B73 Zm00001eb.1	protein_coding		Cysteine-rich receptor-like protein kinase 25	3278	chr7	163601805	163605082	1	Zea mays	Zm-B73-REFERENCE-NAM-5.0
Zm00001eb323410	B73 Zm00001eb.1	protein_coding		Cysteine-rich receptor-like protein kinase 15	3766	chr7	164243746	164247511	-1	Zea mays	Zm-B73-REFERENCE-NAM-5.0
Zm00001eb323640	B73 Zm00001eb.1	protein_coding		Receptor-like serine/threonine-protein kinase	4917	chr7	165085575	165090491	-1	Zea mays	Zm-B73-REFERENCE-NAM-5.0
Zm00001eb323920	B73 Zm00001eb.1	protein_coding		equilibrative nucleotide transporter 3-like	4840	chr7	165766393	165771232	-1	Zea mays	Zm-B73-REFERENCE-NAM-5.0
Zm00001eb325290	B73 Zm00001eb.1	protein_coding		Putative receptor-type protein kinase LRK1	2233	chr7	169149206	169151438	-1	Zea mays	Zm-B73-REFERENCE-NAM-5.0
Zm00001eb325300	B73 Zm00001eb.1	protein_coding		Protein kinase domain-containing protein	2396	chr7	169162344	169164739	-1	Zea mays	Zm-B73-REFERENCE-NAM-5.0
Zm00001eb325560	B73 Zm00001eb.1	protein_coding		Geranylgeranyl diphosphate synthase	1840	chr7	169603657	169605496	-1	Zea mays	Zm-B73-REFERENCE-NAM-5.0
Zm00001eb327110	B73 Zm00001eb.1	protein_coding		Sulfotransferase	1359	chr7	173668019	173669377	-1	Zea mays	Zm-B73-REFERENCE-NAM-5.0
Zm00001eb330010	B73 Zm00001eb.1	protein_coding		Sex determination protein tasselseed-2	1120	chr7	180874033	180875152	1	Zea mays	Zm-B73-REFERENCE-NAM-5.0
Zm00001eb331820	B73 Zm00001eb.1	protein_coding		Phytocyanin domain-containing protein	1324	chr7	184382088	184383411	1	Zea mays	Zm-B73-REFERENCE-NAM-5.0
Zm00001eb332820	B73 Zm00001eb.1	protein_coding		Glycosyltransferases	22944	chr8	2819567	2842510	-1	Zea mays	Zm-B73-REFERENCE-NAM-5.0
Zm00001eb334070	B73 Zm00001eb.1	protein_coding		Sphingosine-1-phosphate lyase	5912	chr8	7112060	7117971	1	Zea mays	Zm-B73-REFERENCE-NAM-5.0
Zm00001eb334620	B73 Zm00001eb.1	protein_coding		Protein kinase domain-containing protein	2990	chr8	9278164	9281153	1	Zea mays	Zm-B73-REFERENCE-NAM-5.0
Zm00001eb335510	B73 Zm00001eb.1	protein_coding	LOC100279755	Protein kinase domain-containing protein	9978	chr8	13661389	13671366	1	Zea mays	Zm-B73-REFERENCE-NAM-5.0
Zm00001eb335890	B73 Zm00001eb.1	protein_coding			5417	chr8	14989006	14994422	-1	Zea mays	Zm-B73-REFERENCE-NAM-5.0
Zm00001eb336410	B73 Zm00001eb.1	protein_coding		Ultraviolet-B-repressible protein	618	chr8	16981635	16982252	-1	Zea mays	Zm-B73-REFERENCE-NAM-5.0
Zm00001eb338170	B73 Zm00001eb.1	protein_coding		Receptor-like serine/threonine-protein kinase	4993	chr8	24041175	24046167	-1	Zea mays	Zm-B73-REFERENCE-NAM-5.0
Zm00001eb340280	B73 Zm00001eb.1	protein_coding		USP-like protein isoform 3	1359	chr8	37492103	37493461	-1	Zea mays	Zm-B73-REFERENCE-NAM-5.0
Zm00001eb340990	B73 Zm00001eb.1	protein_coding		H( )-exporting diphosphatase	8675	chr8	44190719	44199393	-1	Zea mays	Zm-B73-REFERENCE-NAM-5.0
Zm00001eb341220	B73 Zm00001eb.1	protein_coding		ABC transporter Tap-like	14553	chr8	46433609	46448161	-1	Zea mays	Zm-B73-REFERENCE-NAM-5.0
Zm00001eb344160	B73 Zm00001eb.1	protein_coding		WRKY domain-containing protein	1422	chr8	73725437	73726858	1	Zea mays	Zm-B73-REFERENCE-NAM-5.0
Zm00001eb344410	B73 Zm00001eb.1	protein_coding			474	chr8	74478158	74478631	-1	Zea mays	Zm-B73-REFERENCE-NAM-5.0
Zm00001eb345910	B73 Zm00001eb.1	protein_coding		Protein kinase domain-containing protein	3839	chr8	82818056	82821894	-1	Zea mays	Zm-B73-REFERENCE-NAM-5.0
Zm00001eb346280	B73 Zm00001eb.1	protein_coding		Protein plastid transcriptionally active 16	3138	chr8	86820160	86823297	1	Zea mays	Zm-B73-REFERENCE-NAM-5.0
Zm00001eb350090	B73 Zm00001eb.1	protein_coding	PFK	ATP-dependent 6-phosphofructokinase	2337	chr8	111717309	111719645	1	Zea mays	Zm-B73-REFERENCE-NAM-5.0
Zm00001eb350340	B73 Zm00001eb.1	protein_coding		DNA helicase	6648	chr8	113055374	113062021	-1	Zea mays	Zm-B73-REFERENCE-NAM-5.0
Zm00001eb353600	B73 Zm00001eb.1	protein_coding		C3H1-type domain-containing protein	1731	chr8	127994256	127995986	-1	Zea mays	Zm-B73-REFERENCE-NAM-5.0
Zm00001eb354260	B73 Zm00001eb.1	protein_coding		Glutathione transferase	2565	chr8	131271382	131273946	-1	Zea mays	Zm-B73-REFERENCE-NAM-5.0
Zm00001eb354860	B73 Zm00001eb.1	protein_coding		Cysteine-rich receptor-like protein kinase 42	3033	chr8	134257893	134260925	-1	Zea mays	Zm-B73-REFERENCE-NAM-5.0
Zm00001eb354920	B73 Zm00001eb.1	protein_coding		C3H transcription factor (Fragment)	2817	chr8	134625928	134628744	-1	Zea mays	Zm-B73-REFERENCE-NAM-5.0
Zm00001eb355990	B73 Zm00001eb.1	protein_coding	MPI	Protease inhibitor	618	chr8	138037032	138037649	1	Zea mays	Zm-B73-REFERENCE-NAM-5.0
Zm00001eb356950	B73 Zm00001eb.1	protein_coding		ABC family ABC transporter	840	chr8	142037908	142038747	-1	Zea mays	Zm-B73-REFERENCE-NAM-5.0
Zm00001eb358770	B73 Zm00001eb.1	protein_coding	LOC100384816	Cytochrome P450 family 72 subfamily A polypeptide 8	7297	chr8	149419777	149427073	-1	Zea mays	Zm-B73-REFERENCE-NAM-5.0
Zm00001eb358990	B73 Zm00001eb.1	protein_coding			681	chr8	149863188	149863868	1	Zea mays	Zm-B73-REFERENCE-NAM-5.0
Zm00001eb359030	B73 Zm00001eb.1	protein_coding		Dihydroflavonol-4-reductase	1656	chr8	149935020	149936675	1	Zea mays	Zm-B73-REFERENCE-NAM-5.0
Zm00001eb359410	B73 Zm00001eb.1	protein_coding		CTP synthase	6787	chr8	151469779	151476565	1	Zea mays	Zm-B73-REFERENCE-NAM-5.0
Zm00001eb361230	B73 Zm00001eb.1	protein_coding		Graves disease carrier	4633	chr8	158299426	158304058	-1	Zea mays	Zm-B73-REFERENCE-NAM-5.0
Zm00001eb361640	B73 Zm00001eb.1	protein_coding		Serine O-acetyltransferase	1385	chr8	159516055	159517439	1	Zea mays	Zm-B73-REFERENCE-NAM-5.0
Zm00001eb361870	B73 Zm00001eb.1	protein_coding		DUF92 domain-containing protein (Fragment)	6970	chr8	160056611	160063580	1	Zea mays	Zm-B73-REFERENCE-NAM-5.0
Zm00001eb362290	B73 Zm00001eb.1	protein_coding			521	chr8	162971737	162972257	-1	Zea mays	Zm-B73-REFERENCE-NAM-5.0
Zm00001eb362540	B73 Zm00001eb.1	protein_coding		Bzip transcription factor-like	3592	chr8	163480268	163483859	-1	Zea mays	Zm-B73-REFERENCE-NAM-5.0
Zm00001eb362760	B73 Zm00001eb.1	protein_coding		NAD(P)H dehydrogenase (quinone)	2892	chr8	163970816	163973707	-1	Zea mays	Zm-B73-REFERENCE-NAM-5.0
Zm00001eb365930	B73 Zm00001eb.1	protein_coding		Auxin-inducible protein	812	chr8	171204561	171205372	-1	Zea mays	Zm-B73-REFERENCE-NAM-5.0
Zm00001eb367650	B73 Zm00001eb.1	protein_coding		Heme-binding-like protein	1124	chr8	174516160	174517283	-1	Zea mays	Zm-B73-REFERENCE-NAM-5.0
Zm00001eb368290	B73 Zm00001eb.1	protein_coding		Putative small subunit of serine palmitoyltransferase	3153	chr8	175975503	175978655	-1	Zea mays	Zm-B73-REFERENCE-NAM-5.0
Zm00001eb368640	B73 Zm00001eb.1	protein_coding		Transcription factor WRKY33	3040	chr8	176583215	176586254	-1	Zea mays	Zm-B73-REFERENCE-NAM-5.0
Zm00001eb368700	B73 Zm00001eb.1	protein_coding		Nodulin-like domain-containing protein	2529	chr8	176649013	176651541	1	Zea mays	Zm-B73-REFERENCE-NAM-5.0
Zm00001eb369350	B73 Zm00001eb.1	protein_coding		Cysteine proteinase inhibitor	1911	chr8	177910448	177912358	-1	Zea mays	Zm-B73-REFERENCE-NAM-5.0
Zm00001eb369940	B73 Zm00001eb.1	protein_coding		Aspartic proteinase-like protein 2	4902	chr8	178776972	178781873	-1	Zea mays	Zm-B73-REFERENCE-NAM-5.0
Zm00001eb371290	B73 Zm00001eb.1	protein_coding		Glycosyltransferase	1861	chr8	182064739	182066599	-1	Zea mays	Zm-B73-REFERENCE-NAM-5.0
Zm00001eb371490	B73 Zm00001eb.1	protein_coding	LOC100844376	MACPF domain-containing protein	3596	chr9	2055780	2059375	1	Zea mays	Zm-B73-REFERENCE-NAM-5.0
Zm00001eb373350	B73 Zm00001eb.1	protein_coding		Phospholipase A1-II 1	4167	chr9	9694784	9698950	-1	Zea mays	Zm-B73-REFERENCE-NAM-5.0
Zm00001eb376530	B73 Zm00001eb.1	protein_coding		GDSL esterase/lipase	2453	chr9	20079355	20081807	-1	Zea mays	Zm-B73-REFERENCE-NAM-5.0
Zm00001eb377050	B73 Zm00001eb.1	protein_coding		Protein kinase domain-containing protein	4571	chr9	21436018	21440588	1	Zea mays	Zm-B73-REFERENCE-NAM-5.0
Zm00001eb377060	B73 Zm00001eb.1	protein_coding			643	chr9	21455212	21455854	1	Zea mays	Zm-B73-REFERENCE-NAM-5.0
Zm00001eb378520	B73 Zm00001eb.1	protein_coding		Putative E3 ubiquitin-protein ligase XBOS36	3353	chr9	26586126	26589478	-1	Zea mays	Zm-B73-REFERENCE-NAM-5.0
Zm00001eb379620	B73 Zm00001eb.1	protein_coding		RING-type E3 ubiquitin transferase	2739	chr9	31474729	31477467	1	Zea mays	Zm-B73-REFERENCE-NAM-5.0
Zm00001eb379770	B73 Zm00001eb.1	protein_coding		Tify domain-containing protein	3020	chr9	32735929	32738948	1	Zea mays	Zm-B73-REFERENCE-NAM-5.0
Zm00001eb379920	B73 Zm00001eb.1	protein_coding		Nudix hydrolase domain-containing protein	1212	chr9	33307746	33308957	-1	Zea mays	Zm-B73-REFERENCE-NAM-5.0
Zm00001eb381580	B73 Zm00001eb.1	protein_coding		ADP/ATP translocase	7239	chr9	47334485	47341723	-1	Zea mays	Zm-B73-REFERENCE-NAM-5.0
Zm00001eb383310	B73 Zm00001eb.1	protein_coding		Glucan endo-1	4221	chr9	67811701	67815921	1	Zea mays	Zm-B73-REFERENCE-NAM-5.0
Zm00001eb384900	B73 Zm00001eb.1	protein_coding		Berberine bridge enzyme-like Cyn d 4	1826	chr9	82307207	82309032	1	Zea mays	Zm-B73-REFERENCE-NAM-5.0
Zm00001eb385070	B73 Zm00001eb.1	protein_coding	KO2	Ent-kaurene oxidase	4163	chr9	83815907	83820069	-1	Zea mays	Zm-B73-REFERENCE-NAM-5.0
Zm00001eb388210	B73 Zm00001eb.1	protein_coding			1230	chr9	106016412	106017641	-1	Zea mays	Zm-B73-REFERENCE-NAM-5.0
Zm00001eb388220	B73 Zm00001eb.1	protein_coding			1254	chr9	106075393	106076646	-1	Zea mays	Zm-B73-REFERENCE-NAM-5.0
Zm00001eb389830	B73 Zm00001eb.1	protein_coding		Copper-transporting ATPase RAN1	8420	chr9	114577311	114585730	-1	Zea mays	Zm-B73-REFERENCE-NAM-5.0
Zm00001eb390240	B73 Zm00001eb.1	protein_coding			664	chr9	116696811	116697474	-1	Zea mays	Zm-B73-REFERENCE-NAM-5.0
Zm00001eb391600	B73 Zm00001eb.1	protein_coding		Trehalose 6-phosphate phosphatase	4985	chr9	122331914	122336898	1	Zea mays	Zm-B73-REFERENCE-NAM-5.0
Zm00001eb393490	B73 Zm00001eb.1	protein_coding		Zinc finger protein AZF2	926	chr9	130479704	130480629	-1	Zea mays	Zm-B73-REFERENCE-NAM-5.0
Zm00001eb393630	B73 Zm00001eb.1	protein_coding		Proteasome subunit alpha type 5-1 family protein	2971	chr9	130889667	130892637	1	Zea mays	Zm-B73-REFERENCE-NAM-5.0
Zm00001eb396100	B73 Zm00001eb.1	protein_coding		Calcium-dependent phosphotriesterase superfamily protein	3372	chr9	141337421	141340792	-1	Zea mays	Zm-B73-REFERENCE-NAM-5.0
Zm00001eb397280	B73 Zm00001eb.1	protein_coding		GST N-terminal domain-containing protein	2351	chr9	144831015	144833365	1	Zea mays	Zm-B73-REFERENCE-NAM-5.0
Zm00001eb398250	B73 Zm00001eb.1	protein_coding		Carboxyesterase 17	1594	chr9	147641897	147643490	-1	Zea mays	Zm-B73-REFERENCE-NAM-5.0
Zm00001eb400190	B73 Zm00001eb.1	protein_coding	COMT	Caffeic acid 3-O-methyltransferase	1522	chr9	153266833	153268354	1	Zea mays	Zm-B73-REFERENCE-NAM-5.0
Zm00001eb401100	B73 Zm00001eb.1	protein_coding		High affinity sulfate transporter 2	3987	chr9	155364952	155368938	-1	Zea mays	Zm-B73-REFERENCE-NAM-5.0
Zm00001eb409690	B73 Zm00001eb.1	protein_coding		Glycerophosphoryl diester phosphodiesterase (Fragment)	1970	chr10	19269570	19271539	-1	Zea mays	Zm-B73-REFERENCE-NAM-5.0
Zm00001eb409700	B73 Zm00001eb.1	protein_coding		Omega-6 fatty acid desaturase	1713	chr10	19272477	19274189	1	Zea mays	Zm-B73-REFERENCE-NAM-5.0
Zm00001eb409710	B73 Zm00001eb.1	protein_coding		Ergosterol biosynthetic protein 28	967	chr10	19438632	19439598	1	Zea mays	Zm-B73-REFERENCE-NAM-5.0
Zm00001eb409740	B73 Zm00001eb.1	protein_coding		3-hydroxyisobutyryl-CoA hydrolase 1	6166	chr10	19678758	19684923	1	Zea mays	Zm-B73-REFERENCE-NAM-5.0
Zm00001eb410040	B73 Zm00001eb.1	protein_coding		Major allergen Api g 1	1063	chr10	22620555	22621617	-1	Zea mays	Zm-B73-REFERENCE-NAM-5.0
Zm00001eb412960	B73 Zm00001eb.1	protein_coding		Alpha-humulene/(-)-(E)-beta-caryophyllene synthase	3292	chr10	56564914	56568205	-1	Zea mays	Zm-B73-REFERENCE-NAM-5.0
Zm00001eb412980	B73 Zm00001eb.1	protein_coding		Alpha-humulene/(-)-(E)-beta-caryophyllene synthase	3145	chr10	56730598	56733742	-1	Zea mays	Zm-B73-REFERENCE-NAM-5.0
Zm00001eb413180	B73 Zm00001eb.1	protein_coding		Germin-like protein 12-2	1091	chr10	59434957	59436047	1	Zea mays	Zm-B73-REFERENCE-NAM-5.0
Zm00001eb413190	B73 Zm00001eb.1	protein_coding		Germin-like protein 12-2	1097	chr10	59562731	59563827	-1	Zea mays	Zm-B73-REFERENCE-NAM-5.0
Zm00001eb413930	B73 Zm00001eb.1	protein_coding		Ethylene-responsive transcription factor	932	chr10	66500707	66501638	1	Zea mays	Zm-B73-REFERENCE-NAM-5.0
Zm00001eb416330	B73 Zm00001eb.1	protein_coding		Phloem-specific lectin	2430	chr10	82422967	82425396	1	Zea mays	Zm-B73-REFERENCE-NAM-5.0
Zm00001eb416690	B73 Zm00001eb.1	protein_coding		Aromatic-L-amino-acid decarboxylase-like	2050	chr10	84485092	84487141	1	Zea mays	Zm-B73-REFERENCE-NAM-5.0
Zm00001eb419010	B73 Zm00001eb.1	protein_coding		3	2015	chr10	97908756	97910770	-1	Zea mays	Zm-B73-REFERENCE-NAM-5.0
Zm00001eb419040	B73 Zm00001eb.1	protein_coding		3	2127	chr10	98130426	98132552	1	Zea mays	Zm-B73-REFERENCE-NAM-5.0
Zm00001eb419390	B73 Zm00001eb.1	protein_coding		Bowman-Birk type trypsin inhibitor	878	chr10	100085188	100086065	1	Zea mays	Zm-B73-REFERENCE-NAM-5.0
Zm00001eb419500	B73 Zm00001eb.1	protein_coding	LOC103641492	ABC transporter G family member 34	18245	chr10	101342277	101360521	-1	Zea mays	Zm-B73-REFERENCE-NAM-5.0
Zm00001eb419770	B73 Zm00001eb.1	protein_coding		ABC transporter C family member 4	7540	chr10	102894125	102901664	-1	Zea mays	Zm-B73-REFERENCE-NAM-5.0
Zm00001eb419890	B73 Zm00001eb.1	protein_coding		Non-functional NADPH-dependent codeinone reductase 2	2394	chr10	103713549	103715942	1	Zea mays	Zm-B73-REFERENCE-NAM-5.0
Zm00001eb419980	B73 Zm00001eb.1	protein_coding		Protein kinase domain-containing protein	5883	chr10	104086579	104092461	1	Zea mays	Zm-B73-REFERENCE-NAM-5.0
Zm00001eb419990	B73 Zm00001eb.1	protein_coding			625	chr10	104087469	104088093	1	Zea mays	Zm-B73-REFERENCE-NAM-5.0
Zm00001eb420870	B73 Zm00001eb.1	protein_coding		Indole-2-monooxygenase	2068	chr10	110383137	110385204	1	Zea mays	Zm-B73-REFERENCE-NAM-5.0
Zm00001eb421430	B73 Zm00001eb.1	protein_coding		Putative AP2/EREBP transcription factor superfamily protein	4694	chr10	114029476	114034169	1	Zea mays	Zm-B73-REFERENCE-NAM-5.0
Zm00001eb422170	B73 Zm00001eb.1	protein_coding		RING-type E3 ubiquitin transferase	1890	chr10	117982780	117984669	1	Zea mays	Zm-B73-REFERENCE-NAM-5.0
Zm00001eb422480	B73 Zm00001eb.1	protein_coding		Nicotinate phosphoribosyltransferase	9887	chr10	119372404	119382290	1	Zea mays	Zm-B73-REFERENCE-NAM-5.0
Zm00001eb423470	B73 Zm00001eb.1	protein_coding		Methylecgonone reductase-like protein	1668	chr10	123118921	123120588	1	Zea mays	Zm-B73-REFERENCE-NAM-5.0
Zm00001eb425600	B73 Zm00001eb.1	protein_coding	CHIB	Chitinase	1321	chr10	129884568	129885888	-1	Zea mays	Zm-B73-REFERENCE-NAM-5.0
Zm00001eb426060	B73 Zm00001eb.1	protein_coding		Protein kinase domain-containing protein	5030	chr10	131332095	131337124	1	Zea mays	Zm-B73-REFERENCE-NAM-5.0
Zm00001eb427300	B73 Zm00001eb.1	protein_coding		Salutaridine reductase	1823	chr10	135133720	135135542	-1	Zea mays	Zm-B73-REFERENCE-NAM-5.0
Zm00001eb427460	B73 Zm00001eb.1	protein_coding		Beta-fructofuranosidase 1	4119	chr10	135639689	135643807	1	Zea mays	Zm-B73-REFERENCE-NAM-5.0
Zm00001eb428040	B73 Zm00001eb.1	protein_coding			627	chr10	137432648	137433274	-1	Zea mays	Zm-B73-REFERENCE-NAM-5.0
Zm00001eb428450	B73 Zm00001eb.1	protein_coding		E3 ubiquitin-protein ligase RHA1B	1034	chr10	138642770	138643803	1	Zea mays	Zm-B73-REFERENCE-NAM-5.0
Zm00001eb432490	B73 Zm00001eb.1	protein_coding		Protein kinase domain-containing protein	2311	chr10	148400373	148402683	-1	Zea mays	Zm-B73-REFERENCE-NAM-5.0
Zm00001eb433610	B73 Zm00001eb.1	protein_coding		Magnesium chelatase	6586	chr10	150210945	150217530	-1	Zea mays	Zm-B73-REFERENCE-NAM-5.0
Zm00001eb434180	B73 Zm00001eb.1	protein_coding			1363	chr10	151076219	151077581	1	Zea mays	Zm-B73-REFERENCE-NAM-5.0

## Sheet: Co-DEGs
Gene ID	Gene Source	Gene Biotype	Gene Symbol	Gene Description	Gene Length	Gene Chromosome ID	Gene Chromosome Location Start	Chromosome Location End		Gene Organism	Gene Assembly
Zm00001eb002690	B73 Zm00001eb.1	protein_coding		Chitin elicitor-binding protein	2482	chr1	7506984	7509465	1	Zea mays	Zm-B73-REFERENCE-NAM-5.0
Zm00001eb002950	B73 Zm00001eb.1	protein_coding		Glutathione transferase31	1153	chr1	8064330	8065482	-1	Zea mays	Zm-B73-REFERENCE-NAM-5.0
Zm00001eb003700	B73 Zm00001eb.1	protein_coding	LOC100192089	CHY-type/CTCHY-type/RING-type Zinc finger protein	4033	chr1	10041312	10045344	1	Zea mays	Zm-B73-REFERENCE-NAM-5.0
Zm00001eb005990	B73 Zm00001eb.1	protein_coding		Tify domain-containing protein	2024	chr1	17041688	17043711	1	Zea mays	Zm-B73-REFERENCE-NAM-5.0
Zm00001eb006000	B73 Zm00001eb.1	protein_coding		Tify domain-containing protein	932	chr1	17051276	17052207	1	Zea mays	Zm-B73-REFERENCE-NAM-5.0
Zm00001eb006420	B73 Zm00001eb.1	protein_coding		Tyrosine/DOPA decarboxylase 2	1891	chr1	18027693	18029583	-1	Zea mays	Zm-B73-REFERENCE-NAM-5.0
Zm00001eb006860	B73 Zm00001eb.1	protein_coding		Outer arm dynein light chain 1 protein	3497	chr1	19814662	19818158	-1	Zea mays	Zm-B73-REFERENCE-NAM-5.0
Zm00001eb008070	B73 Zm00001eb.1	protein_coding		Polyol transporter 5	2707	chr1	23820865	23823571	-1	Zea mays	Zm-B73-REFERENCE-NAM-5.0
Zm00001eb008200	B73 Zm00001eb.1	protein_coding		Cytochrome b561 and DOMON domain-containing protein	2310	chr1	24829653	24831962	-1	Zea mays	Zm-B73-REFERENCE-NAM-5.0
Zm00001eb008810	B73 Zm00001eb.1	protein_coding		Sugar transport protein 13	5996	chr1	27060012	27066007	-1	Zea mays	Zm-B73-REFERENCE-NAM-5.0
Zm00001eb009320	B73 Zm00001eb.1	protein_coding		Wall-associated receptor kinase-like 14	6196	chr1	28799325	28805520	1	Zea mays	Zm-B73-REFERENCE-NAM-5.0
Zm00001eb011820	B73 Zm00001eb.1	protein_coding		Maternal effect embryo arrest 59	1451	chr1	38493219	38494669	-1	Zea mays	Zm-B73-REFERENCE-NAM-5.0
Zm00001eb012570	B73 Zm00001eb.1	protein_coding		Cysteine-rich repeat secretory protein 55	1293	chr1	41376153	41377445	-1	Zea mays	Zm-B73-REFERENCE-NAM-5.0
Zm00001eb012930	B73 Zm00001eb.1	protein_coding		Glutathione S-transferase	2110	chr1	42966551	42968660	-1	Zea mays	Zm-B73-REFERENCE-NAM-5.0
Zm00001eb013990	B73 Zm00001eb.1	protein_coding	PR10	Pathogenesis-related protein 10	1161	chr1	46961580	46962740	1	Zea mays	Zm-B73-REFERENCE-NAM-5.0
Zm00001eb014000	B73 Zm00001eb.1	protein_coding	PR10	Pathogenesis-related protein 10	887	chr1	46984481	46985367	1	Zea mays	Zm-B73-REFERENCE-NAM-5.0
Zm00001eb014010	B73 Zm00001eb.1	protein_coding	PR10	Pathogenesis-related protein 10	933	chr1	46990346	46991278	1	Zea mays	Zm-B73-REFERENCE-NAM-5.0
Zm00001eb015160	B73 Zm00001eb.1	protein_coding		VQ domain-containing protein	1067	chr1	51768622	51769688	1	Zea mays	Zm-B73-REFERENCE-NAM-5.0
Zm00001eb018640	B73 Zm00001eb.1	protein_coding		Benzoxazinone synthesis11	2346	chr1	66491965	66494310	-1	Zea mays	Zm-B73-REFERENCE-NAM-5.0
Zm00001eb018660	B73 Zm00001eb.1	protein_coding		5-pentadecatrienyl resorcinol O-methyltransferase	2087	chr1	66575008	66577094	-1	Zea mays	Zm-B73-REFERENCE-NAM-5.0
Zm00001eb021050	B73 Zm00001eb.1	protein_coding			659	chr1	79873519	79874177	-1	Zea mays	Zm-B73-REFERENCE-NAM-5.0
Zm00001eb021600	B73 Zm00001eb.1	protein_coding		Putative glutathione S-transferase GSTU6	1105	chr1	82236192	82237296	1	Zea mays	Zm-B73-REFERENCE-NAM-5.0
Zm00001eb028160	B73 Zm00001eb.1	protein_coding		BZIP domain-containing protein	1771	chr1	146796482	146798252	1	Zea mays	Zm-B73-REFERENCE-NAM-5.0
Zm00001eb030190	B73 Zm00001eb.1	protein_coding		C2H2 zinc finger protein 1	1335	chr1	165959987	165961321	1	Zea mays	Zm-B73-REFERENCE-NAM-5.0
Zm00001eb030550	B73 Zm00001eb.1	protein_coding			718	chr1	169300219	169300936	1	Zea mays	Zm-B73-REFERENCE-NAM-5.0
Zm00001eb032280	B73 Zm00001eb.1	protein_coding		Cysteine dioxygenase	1887	chr1	180825835	180827721	-1	Zea mays	Zm-B73-REFERENCE-NAM-5.0
Zm00001eb035010	B73 Zm00001eb.1	protein_coding		Lipoxygenase	5306	chr1	192314951	192320256	1	Zea mays	Zm-B73-REFERENCE-NAM-5.0
Zm00001eb037000	B73 Zm00001eb.1	protein_coding		probable aldo-keto reductase 2	3324	chr1	200080731	200084054	-1	Zea mays	Zm-B73-REFERENCE-NAM-5.0
Zm00001eb047940	B73 Zm00001eb.1	protein_coding		Chitinase 2	1077	chr1	246418756	246419832	1	Zea mays	Zm-B73-REFERENCE-NAM-5.0
Zm00001eb051970	B73 Zm00001eb.1	protein_coding			321	chr1	263181871	263182191	1	Zea mays	Zm-B73-REFERENCE-NAM-5.0
Zm00001eb052590	B73 Zm00001eb.1	protein_coding		Auxin-responsive protein SAUR40	785	chr1	265322652	265323436	-1	Zea mays	Zm-B73-REFERENCE-NAM-5.0
Zm00001eb054050	B73 Zm00001eb.1	protein_coding		Lipoxygenase	15551	chr1	270833779	270849329	1	Zea mays	Zm-B73-REFERENCE-NAM-5.0
Zm00001eb054680	B73 Zm00001eb.1	protein_coding		Membrane-associated	2818	chr1	273592997	273595814	-1	Zea mays	Zm-B73-REFERENCE-NAM-5.0
Zm00001eb054800	B73 Zm00001eb.1	protein_coding		GLTP domain-containing protein	2319	chr1	273908454	273910772	-1	Zea mays	Zm-B73-REFERENCE-NAM-5.0
Zm00001eb055710	B73 Zm00001eb.1	protein_coding			1306	chr1	277091886	277093191	-1	Zea mays	Zm-B73-REFERENCE-NAM-5.0
Zm00001eb056330	B73 Zm00001eb.1	protein_coding			756	chr1	280056473	280057228	1	Zea mays	Zm-B73-REFERENCE-NAM-5.0
Zm00001eb058800	B73 Zm00001eb.1	protein_coding			894	chr1	288040793	288041686	1	Zea mays	Zm-B73-REFERENCE-NAM-5.0
Zm00001eb059310	B73 Zm00001eb.1	protein_coding		mitochondrial import inner membrane translocase subunit TIM14-3-like	1548	chr1	289992223	289993770	1	Zea mays	Zm-B73-REFERENCE-NAM-5.0
Zm00001eb061350	B73 Zm00001eb.1	protein_coding		Galectin domain-containing protein	3422	chr1	296570537	296573958	-1	Zea mays	Zm-B73-REFERENCE-NAM-5.0
Zm00001eb061410	B73 Zm00001eb.1	protein_coding		Germin-like protein 3-7	1089	chr1	296860423	296861511	1	Zea mays	Zm-B73-REFERENCE-NAM-5.0
Zm00001eb069310	B73 Zm00001eb.1	protein_coding		Wound induced protein	587	chr2	7149737	7150323	1	Zea mays	Zm-B73-REFERENCE-NAM-5.0
Zm00001eb069320	B73 Zm00001eb.1	protein_coding		Wound induced protein	702	chr2	7152074	7152775	1	Zea mays	Zm-B73-REFERENCE-NAM-5.0
Zm00001eb071190	B73 Zm00001eb.1	protein_coding		Ethylene-responsive transcription factor 4	1311	chr2	11182201	11183511	-1	Zea mays	Zm-B73-REFERENCE-NAM-5.0
Zm00001eb072990	B73 Zm00001eb.1	protein_coding		Glycine--tRNA ligase beta subunit	650	chr2	15557372	15558021	-1	Zea mays	Zm-B73-REFERENCE-NAM-5.0
Zm00001eb073030	B73 Zm00001eb.1	protein_coding		Fe2OG dioxygenase domain-containing protein	2913	chr2	15774137	15777049	1	Zea mays	Zm-B73-REFERENCE-NAM-5.0
Zm00001eb077220	B73 Zm00001eb.1	protein_coding		Phenylalanine ammonia-lyase	2807	chr2	29564492	29567298	1	Zea mays	Zm-B73-REFERENCE-NAM-5.0
Zm00001eb077540	B73 Zm00001eb.1	protein_coding		Disease resistance protein RPS2	4559	chr2	30418373	30422931	-1	Zea mays	Zm-B73-REFERENCE-NAM-5.0
Zm00001eb077930	B73 Zm00001eb.1	protein_coding		Sialyltransferase-like protein 3	1871	chr2	31941048	31942918	-1	Zea mays	Zm-B73-REFERENCE-NAM-5.0
Zm00001eb078870	B73 Zm00001eb.1	protein_coding		ATPase 3	1877	chr2	36057865	36059741	-1	Zea mays	Zm-B73-REFERENCE-NAM-5.0
Zm00001eb079490	B73 Zm00001eb.1	protein_coding		tryptamine 5-hydroxylase-like	2061	chr2	38756551	38758611	1	Zea mays	Zm-B73-REFERENCE-NAM-5.0
Zm00001eb080160	B73 Zm00001eb.1	protein_coding		Heavy metal-associated isoprenylated plant protein 16	1246	chr2	41432003	41433248	1	Zea mays	Zm-B73-REFERENCE-NAM-5.0
Zm00001eb081390	B73 Zm00001eb.1	protein_coding		Hepatoma-derived growth factor-related protein 2-like	1128	chr2	46139379	46140506	-1	Zea mays	Zm-B73-REFERENCE-NAM-5.0
Zm00001eb082270	B73 Zm00001eb.1	protein_coding		Serine/threonine-protein kinase-like protein CCR4	2742	chr2	50065595	50068336	1	Zea mays	Zm-B73-REFERENCE-NAM-5.0
Zm00001eb087920	B73 Zm00001eb.1	protein_coding		ABC transporter domain-containing protein	5343	chr2	104338015	104343357	-1	Zea mays	Zm-B73-REFERENCE-NAM-5.0
Zm00001eb088190	B73 Zm00001eb.1	protein_coding		Putative oxaloacetate decarboxylase gamma chain	2195	chr2	107211360	107213554	-1	Zea mays	Zm-B73-REFERENCE-NAM-5.0
Zm00001eb088500	B73 Zm00001eb.1	protein_coding		Cysteine synthase	2360	chr2	110405829	110408188	1	Zea mays	Zm-B73-REFERENCE-NAM-5.0
Zm00001eb089470	B73 Zm00001eb.1	protein_coding		Legume lectins beta domain containing protein	1437	chr2	116645653	116647089	1	Zea mays	Zm-B73-REFERENCE-NAM-5.0
Zm00001eb090620	B73 Zm00001eb.1	protein_coding		Cytochrome P450	2400	chr2	127621470	127623869	-1	Zea mays	Zm-B73-REFERENCE-NAM-5.0
Zm00001eb091470	B73 Zm00001eb.1	protein_coding		Glucan endo-1	4356	chr2	137745876	137750231	1	Zea mays	Zm-B73-REFERENCE-NAM-5.0
Zm00001eb093650	B73 Zm00001eb.1	protein_coding		NAC domain-containing protein	1603	chr2	154371389	154372991	-1	Zea mays	Zm-B73-REFERENCE-NAM-5.0
Zm00001eb099610	B73 Zm00001eb.1	protein_coding		Putative calcium-binding protein CML47	982	chr2	186818146	186819127	1	Zea mays	Zm-B73-REFERENCE-NAM-5.0
Zm00001eb104630	B73 Zm00001eb.1	protein_coding		Peptidase A1 domain-containing protein	2293	chr2	205009173	205011465	1	Zea mays	Zm-B73-REFERENCE-NAM-5.0
Zm00001eb105580	B73 Zm00001eb.1	protein_coding		UDPGT domain-containing protein	1665	chr2	208529035	208530699	-1	Zea mays	Zm-B73-REFERENCE-NAM-5.0
Zm00001eb106310	B73 Zm00001eb.1	protein_coding		Aspartic proteinase nepenthesin-1	1590	chr2	210554756	210556345	-1	Zea mays	Zm-B73-REFERENCE-NAM-5.0
Zm00001eb106410	B73 Zm00001eb.1	protein_coding		Glucan endo-1	2797	chr2	210745847	210748643	1	Zea mays	Zm-B73-REFERENCE-NAM-5.0
Zm00001eb108660	B73 Zm00001eb.1	protein_coding		Benzyl alcohol O-benzoyltransferase	2033	chr2	216867852	216869884	1	Zea mays	Zm-B73-REFERENCE-NAM-5.0
Zm00001eb109480	B73 Zm00001eb.1	protein_coding		Putative Heat stress transcription factor A-2c	1562	chr2	218506584	218508145	1	Zea mays	Zm-B73-REFERENCE-NAM-5.0
Zm00001eb113200	B73 Zm00001eb.1	protein_coding			1241	chr2	229711018	229712258	-1	Zea mays	Zm-B73-REFERENCE-NAM-5.0
Zm00001eb114130	B73 Zm00001eb.1	protein_coding		hydroquinone glucosyltransferase-like	1976	chr2	232266306	232268281	-1	Zea mays	Zm-B73-REFERENCE-NAM-5.0
Zm00001eb115970	B73 Zm00001eb.1	protein_coding		PlsC domain-containing protein	2287	chr2	237369705	237371991	1	Zea mays	Zm-B73-REFERENCE-NAM-5.0
Zm00001eb116230	B73 Zm00001eb.1	protein_coding		Xylanase inhibitor	1470	chr2	238221413	238222882	-1	Zea mays	Zm-B73-REFERENCE-NAM-5.0
Zm00001eb118760	B73 Zm00001eb.1	protein_coding		WRKY transcription factor 6	2669	chr3	1311341	1314009	-1	Zea mays	Zm-B73-REFERENCE-NAM-5.0
Zm00001eb120740	B73 Zm00001eb.1	protein_coding		B-box zinc finger protein 22	2061	chr3	5112776	5114836	1	Zea mays	Zm-B73-REFERENCE-NAM-5.0
Zm00001eb121610	B73 Zm00001eb.1	protein_coding		WRKY domain-containing protein	2498	chr3	8161296	8163793	-1	Zea mays	Zm-B73-REFERENCE-NAM-5.0
Zm00001eb122610	B73 Zm00001eb.1	protein_coding		Glycosyltransferase	2744	chr3	10672744	10675487	-1	Zea mays	Zm-B73-REFERENCE-NAM-5.0
Zm00001eb122890	B73 Zm00001eb.1	protein_coding		Phosphoenolpyruvate/phosphate translocator 3	2574	chr3	12247947	12250520	-1	Zea mays	Zm-B73-REFERENCE-NAM-5.0
Zm00001eb124110	B73 Zm00001eb.1	protein_coding		Usp domain-containing protein	569	chr3	16633157	16633725	-1	Zea mays	Zm-B73-REFERENCE-NAM-5.0
Zm00001eb126150	B73 Zm00001eb.1	protein_coding		Protein kinase domain-containing protein	21058	chr3	27868559	27889616	1	Zea mays	Zm-B73-REFERENCE-NAM-5.0
Zm00001eb127710	B73 Zm00001eb.1	protein_coding		PGG domain-containing protein	1096	chr3	36165761	36166856	-1	Zea mays	Zm-B73-REFERENCE-NAM-5.0
Zm00001eb127770	B73 Zm00001eb.1	protein_coding		Protein induced upon tuberization	799	chr3	36494705	36495503	-1	Zea mays	Zm-B73-REFERENCE-NAM-5.0
Zm00001eb129050	B73 Zm00001eb.1	protein_coding		Major facilitator superfamily antiporter	15156	chr3	45547336	45562491	-1	Zea mays	Zm-B73-REFERENCE-NAM-5.0
Zm00001eb133200	B73 Zm00001eb.1	protein_coding		Ent-kaurene synthase	3999	chr3	97317769	97321767	1	Zea mays	Zm-B73-REFERENCE-NAM-5.0
Zm00001eb134140	B73 Zm00001eb.1	protein_coding		glycosyltransferase BC10	2447	chr3	107319828	107322274	-1	Zea mays	Zm-B73-REFERENCE-NAM-5.0
Zm00001eb134400	B73 Zm00001eb.1	protein_coding			3781	chr3	109878238	109882018	-1	Zea mays	Zm-B73-REFERENCE-NAM-5.0
Zm00001eb135250	B73 Zm00001eb.1	protein_coding		WD repeat-containing protein tag-125	1910	chr3	116229650	116231559	-1	Zea mays	Zm-B73-REFERENCE-NAM-5.0
Zm00001eb144910	B73 Zm00001eb.1	protein_coding		Putative fructokinase-1	3263	chr3	173098034	173101296	1	Zea mays	Zm-B73-REFERENCE-NAM-5.0
Zm00001eb151310	B73 Zm00001eb.1	protein_coding		Receptor-like serine/threonine-protein kinase	4915	chr3	195528266	195533180	-1	Zea mays	Zm-B73-REFERENCE-NAM-5.0
Zm00001eb154990	B73 Zm00001eb.1	protein_coding			787	chr3	208490616	208491402	-1	Zea mays	Zm-B73-REFERENCE-NAM-5.0
Zm00001eb155320	B73 Zm00001eb.1	protein_coding		IAA-amino acid hydrolase ILR1-like 2	4194	chr3	209919790	209923983	1	Zea mays	Zm-B73-REFERENCE-NAM-5.0
Zm00001eb156150	B73 Zm00001eb.1	protein_coding		Glutathione S-transferase GST 20	1176	chr3	212364314	212365489	1	Zea mays	Zm-B73-REFERENCE-NAM-5.0
Zm00001eb156190	B73 Zm00001eb.1	protein_coding		Glutathione S-transferase GST 20	1160	chr3	212410664	212411823	1	Zea mays	Zm-B73-REFERENCE-NAM-5.0
Zm00001eb157820	B73 Zm00001eb.1	protein_coding		Acidic endochitinase	1202	chr3	217635788	217636989	-1	Zea mays	Zm-B73-REFERENCE-NAM-5.0
Zm00001eb157880	B73 Zm00001eb.1	protein_coding		Aldehyde oxygenase (deformylating)	2502	chr3	217905088	217907589	-1	Zea mays	Zm-B73-REFERENCE-NAM-5.0
Zm00001eb158120	B73 Zm00001eb.1	protein_coding		VQ domain-containing protein	470	chr3	219137532	219138001	1	Zea mays	Zm-B73-REFERENCE-NAM-5.0
Zm00001eb159290	B73 Zm00001eb.1	protein_coding		Secologanin synthase	2628	chr3	222637354	222639981	1	Zea mays	Zm-B73-REFERENCE-NAM-5.0
Zm00001eb160050	B73 Zm00001eb.1	protein_coding		IQ domain-containing protein IQM1	2850	chr3	224950376	224953225	-1	Zea mays	Zm-B73-REFERENCE-NAM-5.0
Zm00001eb161780	B73 Zm00001eb.1	protein_coding		ABC transporter G family member 40	7875	chr3	230083178	230091052	-1	Zea mays	Zm-B73-REFERENCE-NAM-5.0
Zm00001eb165000	B73 Zm00001eb.1	protein_coding		Typical P-type R2R3 Myb protein (Fragment)	2698	chr4	2905504	2908201	1	Zea mays	Zm-B73-REFERENCE-NAM-5.0
Zm00001eb167710	B73 Zm00001eb.1	protein_coding		Barwin domain-containing protein	1044	chr4	10718746	10719789	-1	Zea mays	Zm-B73-REFERENCE-NAM-5.0
Zm00001eb168740	B73 Zm00001eb.1	protein_coding		Lipoate-protein ligase A	5003	chr4	15570433	15575435	1	Zea mays	Zm-B73-REFERENCE-NAM-5.0
Zm00001eb169460	B73 Zm00001eb.1	protein_coding		WRKY domain-containing protein	2916	chr4	19556269	19559184	-1	Zea mays	Zm-B73-REFERENCE-NAM-5.0
Zm00001eb169520	B73 Zm00001eb.1	protein_coding		5-pentadecatrienyl resorcinol O-methyltransferase	2105	chr4	19928347	19930451	1	Zea mays	Zm-B73-REFERENCE-NAM-5.0
Zm00001eb169560	B73 Zm00001eb.1	protein_coding		MYND finger family protein	1662	chr4	20207168	20208829	1	Zea mays	Zm-B73-REFERENCE-NAM-5.0
Zm00001eb171200	B73 Zm00001eb.1	protein_coding		CYSTM domain-containing protein	335	chr4	28861610	28861944	-1	Zea mays	Zm-B73-REFERENCE-NAM-5.0
Zm00001eb177520	B73 Zm00001eb.1	protein_coding		Brassinosteroid LRR receptor kinase BRL3	6623	chr4	68455780	68462402	-1	Zea mays	Zm-B73-REFERENCE-NAM-5.0
Zm00001eb178320	B73 Zm00001eb.1	protein_coding		NADPH--cytochrome P450 reductase	5427	chr4	74444139	74449565	1	Zea mays	Zm-B73-REFERENCE-NAM-5.0
Zm00001eb178940	B73 Zm00001eb.1	protein_coding			1668	chr4	80190219	80191886	1	Zea mays	Zm-B73-REFERENCE-NAM-5.0
Zm00001eb180060	B73 Zm00001eb.1	protein_coding		Anthranilate N-benzoyltransferase protein 2	2193	chr4	89740345	89742537	-1	Zea mays	Zm-B73-REFERENCE-NAM-5.0
Zm00001eb183220	B73 Zm00001eb.1	protein_coding		Cell number regulator 2	1232	chr4	130979306	130980537	-1	Zea mays	Zm-B73-REFERENCE-NAM-5.0
Zm00001eb185580	B73 Zm00001eb.1	protein_coding		GRAM domain-containing protein	1219	chr4	150898158	150899376	-1	Zea mays	Zm-B73-REFERENCE-NAM-5.0
Zm00001eb185830	B73 Zm00001eb.1	protein_coding		Salutaridine reductase	2232	chr4	152464219	152466450	1	Zea mays	Zm-B73-REFERENCE-NAM-5.0
Zm00001eb187290	B73 Zm00001eb.1	protein_coding		E3 ubiquitin-protein ligase RHA1B	1326	chr4	161221911	161223236	-1	Zea mays	Zm-B73-REFERENCE-NAM-5.0
Zm00001eb187340	B73 Zm00001eb.1	protein_coding		RING-H2 finger protein ATL2L	1976	chr4	161506594	161508569	-1	Zea mays	Zm-B73-REFERENCE-NAM-5.0
Zm00001eb191590	B73 Zm00001eb.1	protein_coding		5-pentadecatrienyl resorcinol O-methyltransferase	1793	chr4	176927025	176928817	1	Zea mays	Zm-B73-REFERENCE-NAM-5.0
Zm00001eb191610	B73 Zm00001eb.1	protein_coding		Epimerase domain-containing protein	1743	chr4	176940210	176941952	-1	Zea mays	Zm-B73-REFERENCE-NAM-5.0
Zm00001eb192120	B73 Zm00001eb.1	protein_coding		ENTH domain-containing protein	5447	chr4	178380501	178385947	-1	Zea mays	Zm-B73-REFERENCE-NAM-5.0
Zm00001eb193860	B73 Zm00001eb.1	protein_coding		E3 ubiquitin-protein ligase ATL6	1610	chr4	184658855	184660464	-1	Zea mays	Zm-B73-REFERENCE-NAM-5.0
Zm00001eb195020	B73 Zm00001eb.1	protein_coding		Pentatricopeptide repeat-containing protein At5g12100	22598	chr4	188957116	188979713	-1	Zea mays	Zm-B73-REFERENCE-NAM-5.0
Zm00001eb196180	B73 Zm00001eb.1	protein_coding		Carbohydrate transporter/ sugar porter/ transporter	5900	chr4	191927939	191933838	-1	Zea mays	Zm-B73-REFERENCE-NAM-5.0
Zm00001eb198620	B73 Zm00001eb.1	protein_coding		Heat stress transcription factor B-2b	2501	chr4	201250029	201252529	-1	Zea mays	Zm-B73-REFERENCE-NAM-5.0
Zm00001eb198840	B73 Zm00001eb.1	protein_coding		PI-PLC X domain-containing protein	3469	chr4	201895988	201899456	-1	Zea mays	Zm-B73-REFERENCE-NAM-5.0
Zm00001eb200510	B73 Zm00001eb.1	protein_coding		E3 ubiquitin-protein ligase RING1-like	2700	chr4	208159302	208162001	1	Zea mays	Zm-B73-REFERENCE-NAM-5.0
Zm00001eb202570	B73 Zm00001eb.1	protein_coding		Ethylene-responsive transcription factor ABR1	2685	chr4	222112765	222115449	1	Zea mays	Zm-B73-REFERENCE-NAM-5.0
Zm00001eb204960	B73 Zm00001eb.1	protein_coding		Peroxidase	1476	chr4	237290737	237292212	1	Zea mays	Zm-B73-REFERENCE-NAM-5.0
Zm00001eb206730	B73 Zm00001eb.1	protein_coding		WRKY domain-containing protein	1495	chr4	243666888	243668382	1	Zea mays	Zm-B73-REFERENCE-NAM-5.0
Zm00001eb207660	B73 Zm00001eb.1	protein_coding			1503	chr4	245493067	245494569	-1	Zea mays	Zm-B73-REFERENCE-NAM-5.0
Zm00001eb209760	B73 Zm00001eb.1	protein_coding		Hydroperoxide lyase	3001	chr4	249101315	249104315	-1	Zea mays	Zm-B73-REFERENCE-NAM-5.0
Zm00001eb211300	B73 Zm00001eb.1	protein_coding		AB hydrolase-1 domain-containing protein	3440	chr5	2126403	2129842	-1	Zea mays	Zm-B73-REFERENCE-NAM-5.0
Zm00001eb212460	B73 Zm00001eb.1	protein_coding		chaperonin-like RbcX protein 2	1737	chr5	3688676	3690412	-1	Zea mays	Zm-B73-REFERENCE-NAM-5.0
Zm00001eb213190	B73 Zm00001eb.1	protein_coding		Aldehyde oxidase3	6275	chr5	4875355	4881629	1	Zea mays	Zm-B73-REFERENCE-NAM-5.0
Zm00001eb214110	B73 Zm00001eb.1	protein_coding	LOC100275443	CCG-binding protein 1	1529	chr5	6356519	6358047	1	Zea mays	Zm-B73-REFERENCE-NAM-5.0
Zm00001eb214230	B73 Zm00001eb.1	protein_coding		Zinc finger protein AZF2	1357	chr5	6768747	6770103	1	Zea mays	Zm-B73-REFERENCE-NAM-5.0
Zm00001eb214320	B73 Zm00001eb.1	protein_coding		Protein-serine/threonine phosphatase	2906	chr5	6892027	6894932	1	Zea mays	Zm-B73-REFERENCE-NAM-5.0
Zm00001eb215080	B73 Zm00001eb.1	protein_coding		Sulfate adenylyltransferase	3872	chr5	8175723	8179594	1	Zea mays	Zm-B73-REFERENCE-NAM-5.0
Zm00001eb217970	B73 Zm00001eb.1	protein_coding		Pathogenesis-related thaumatin superfamily protein isoform 4 (Fragment)	867	chr5	15489418	15490284	1	Zea mays	Zm-B73-REFERENCE-NAM-5.0
Zm00001eb219770	B73 Zm00001eb.1	protein_coding		Protein DETOXIFICATION	6636	chr5	21577197	21583832	1	Zea mays	Zm-B73-REFERENCE-NAM-5.0
Zm00001eb219790	B73 Zm00001eb.1	protein_coding		Protein DETOXIFICATION	3870	chr5	21638827	21642696	1	Zea mays	Zm-B73-REFERENCE-NAM-5.0
Zm00001eb220050	B73 Zm00001eb.1	protein_coding		26S proteasome regulatory subunit 4 like B	1959	chr5	22349569	22351527	1	Zea mays	Zm-B73-REFERENCE-NAM-5.0
Zm00001eb220390	B73 Zm00001eb.1	protein_coding	F5H	Ferulate-5-hydroxylase	3397	chr5	23623860	23627256	1	Zea mays	Zm-B73-REFERENCE-NAM-5.0
Zm00001eb220550	B73 Zm00001eb.1	protein_coding		Response to low sulfur 3	684	chr5	24137634	24138317	1	Zea mays	Zm-B73-REFERENCE-NAM-5.0
Zm00001eb223590	B73 Zm00001eb.1	protein_coding		ZIM transcription factor (Fragment)	1165	chr5	38261075	38262239	1	Zea mays	Zm-B73-REFERENCE-NAM-5.0
Zm00001eb225410	B73 Zm00001eb.1	protein_coding		EF-hand Ca2 -binding protein CCD1	820	chr5	50201358	50202177	1	Zea mays	Zm-B73-REFERENCE-NAM-5.0
Zm00001eb225520	B73 Zm00001eb.1	protein_coding		synaptotagmin-3 isoform X1	10010	chr5	50575813	50585822	1	Zea mays	Zm-B73-REFERENCE-NAM-5.0
Zm00001eb226690	B73 Zm00001eb.1	protein_coding		Disease resistance protein RPM1	5064	chr5	57233789	57238852	-1	Zea mays	Zm-B73-REFERENCE-NAM-5.0
Zm00001eb228090	B73 Zm00001eb.1	protein_coding		DUF668 domain-containing protein/DUF3475 domain-containing protein	8114	chr5	63257851	63265964	1	Zea mays	Zm-B73-REFERENCE-NAM-5.0
Zm00001eb229440	B73 Zm00001eb.1	protein_coding		L-lactate dehydrogenase	1282	chr5	69448148	69449429	1	Zea mays	Zm-B73-REFERENCE-NAM-5.0
Zm00001eb231720	B73 Zm00001eb.1	protein_coding		Plant regulator RWP-RK family protein	3214	chr5	78778520	78781733	-1	Zea mays	Zm-B73-REFERENCE-NAM-5.0
Zm00001eb233250	B73 Zm00001eb.1	protein_coding		VQ domain-containing protein	1779	chr5	88064992	88066770	1	Zea mays	Zm-B73-REFERENCE-NAM-5.0
Zm00001eb237530	B73 Zm00001eb.1	protein_coding		Putative receptor kinase Lecrk	2418	chr5	138613390	138615807	1	Zea mays	Zm-B73-REFERENCE-NAM-5.0
Zm00001eb241040	B73 Zm00001eb.1	protein_coding		MACPF domain-containing protein	6067	chr5	163838602	163844668	1	Zea mays	Zm-B73-REFERENCE-NAM-5.0
Zm00001eb243190	B73 Zm00001eb.1	protein_coding		RING-type E3 ubiquitin transferase	1651	chr5	173886095	173887745	-1	Zea mays	Zm-B73-REFERENCE-NAM-5.0
Zm00001eb243310	B73 Zm00001eb.1	protein_coding		Abscisic stress-ripening protein 3	802	chr5	174500200	174501001	-1	Zea mays	Zm-B73-REFERENCE-NAM-5.0
Zm00001eb246640	B73 Zm00001eb.1	protein_coding		Chitinase	1218	chr5	186238039	186239256	1	Zea mays	Zm-B73-REFERENCE-NAM-5.0
Zm00001eb247320	B73 Zm00001eb.1	protein_coding		Glutaredoxin-C6	3399	chr5	189089888	189093286	1	Zea mays	Zm-B73-REFERENCE-NAM-5.0
Zm00001eb247660	B73 Zm00001eb.1	protein_coding		Phenylalanine ammonia-lyase	2541	chr5	190560749	190563289	1	Zea mays	Zm-B73-REFERENCE-NAM-5.0
Zm00001eb248540	B73 Zm00001eb.1	protein_coding		( )-neomenthol dehydrogenase-like isoform X2	2014	chr5	192900017	192902030	1	Zea mays	Zm-B73-REFERENCE-NAM-5.0
Zm00001eb249020	B73 Zm00001eb.1	protein_coding		Iron-phytosiderophore transporter yellow stripe 1	3123	chr5	194813417	194816539	-1	Zea mays	Zm-B73-REFERENCE-NAM-5.0
Zm00001eb249290	B73 Zm00001eb.1	protein_coding		Ethylene-responsive transcription factor 2	1238	chr5	195550986	195552223	-1	Zea mays	Zm-B73-REFERENCE-NAM-5.0
Zm00001eb251960	B73 Zm00001eb.1	protein_coding		Abscisic acid 8'-hydroxylase 1	3112	chr5	208740234	208743345	1	Zea mays	Zm-B73-REFERENCE-NAM-5.0
Zm00001eb252800	B73 Zm00001eb.1	protein_coding		tRNA-2-methylthio-N(6)-dimethylallyladenosine synthase	4355	chr5	211334393	211338747	-1	Zea mays	Zm-B73-REFERENCE-NAM-5.0
Zm00001eb253450	B73 Zm00001eb.1	protein_coding		Leaf senescence protein-like	4174	chr5	212688423	212692596	1	Zea mays	Zm-B73-REFERENCE-NAM-5.0
Zm00001eb254050	B73 Zm00001eb.1	protein_coding		Hexosyltransferase	1851	chr5	213966690	213968540	-1	Zea mays	Zm-B73-REFERENCE-NAM-5.0
Zm00001eb254960	B73 Zm00001eb.1	protein_coding		Laccase	2711	chr5	216245847	216248557	-1	Zea mays	Zm-B73-REFERENCE-NAM-5.0
Zm00001eb256380	B73 Zm00001eb.1	protein_coding		Glutathione S-transferase GST 24	1029	chr5	219418923	219419951	-1	Zea mays	Zm-B73-REFERENCE-NAM-5.0
Zm00001eb257080	B73 Zm00001eb.1	protein_coding			4104	chr5	220587532	220591635	1	Zea mays	Zm-B73-REFERENCE-NAM-5.0
Zm00001eb260010	B73 Zm00001eb.1	protein_coding		Indole-2-monooxygenase	2067	chr6	6082226	6084292	1	Zea mays	Zm-B73-REFERENCE-NAM-5.0
Zm00001eb261480	B73 Zm00001eb.1	protein_coding		Lysine histidine transporter 1	2967	chr6	12602918	12605884	1	Zea mays	Zm-B73-REFERENCE-NAM-5.0
Zm00001eb266760	B73 Zm00001eb.1	protein_coding		Phosphoinositide-binding clathrin adaptor	2138	chr6	45031566	45033703	1	Zea mays	Zm-B73-REFERENCE-NAM-5.0
Zm00001eb269500	B73 Zm00001eb.1	protein_coding		C2 domain-containing protein	1373	chr6	72903770	72905142	-1	Zea mays	Zm-B73-REFERENCE-NAM-5.0
Zm00001eb270810	B73 Zm00001eb.1	protein_coding		Anthranilate N-benzoyltransferase protein 1	2682	chr6	83214199	83216880	1	Zea mays	Zm-B73-REFERENCE-NAM-5.0
Zm00001eb272090	B73 Zm00001eb.1	protein_coding		Chitinase	1164	chr6	92474902	92476065	-1	Zea mays	Zm-B73-REFERENCE-NAM-5.0
Zm00001eb279030	B73 Zm00001eb.1	protein_coding			2294	chr6	121271078	121273371	-1	Zea mays	Zm-B73-REFERENCE-NAM-5.0
Zm00001eb284690	B73 Zm00001eb.1	protein_coding		Receptor-like serine/threonine-protein kinase	3104	chr6	145407159	145410262	-1	Zea mays	Zm-B73-REFERENCE-NAM-5.0
Zm00001eb285170	B73 Zm00001eb.1	protein_coding		Eukaryotic peptide chain release factor subunit 1-3	3775	chr6	147313156	147316930	-1	Zea mays	Zm-B73-REFERENCE-NAM-5.0
Zm00001eb285660	B73 Zm00001eb.1	protein_coding		UDP-glucuronate decarboxylase	4403	chr6	149302430	149306832	1	Zea mays	Zm-B73-REFERENCE-NAM-5.0
Zm00001eb285960	B73 Zm00001eb.1	protein_coding		Protein DETOXIFICATION	2627	chr6	150690833	150693459	1	Zea mays	Zm-B73-REFERENCE-NAM-5.0
Zm00001eb286740	B73 Zm00001eb.1	protein_coding		Adenine/guanine permease AZG1	2961	chr6	153338322	153341282	1	Zea mays	Zm-B73-REFERENCE-NAM-5.0
Zm00001eb291400	B73 Zm00001eb.1	protein_coding		Cysteine-rich receptor-like protein kinase 25	3518	chr6	167082121	167085638	-1	Zea mays	Zm-B73-REFERENCE-NAM-5.0
Zm00001eb293450	B73 Zm00001eb.1	protein_coding		Glycosyltransferase	2158	chr6	171371429	171373586	1	Zea mays	Zm-B73-REFERENCE-NAM-5.0
Zm00001eb293510	B73 Zm00001eb.1	protein_coding		C3H1-type domain-containing protein	1460	chr6	171493525	171494984	1	Zea mays	Zm-B73-REFERENCE-NAM-5.0
Zm00001eb294180	B73 Zm00001eb.1	protein_coding		WRKY domain-containing protein	1852	chr6	172967670	172969521	1	Zea mays	Zm-B73-REFERENCE-NAM-5.0
Zm00001eb296020	B73 Zm00001eb.1	protein_coding		WRKY transcription factor	3192	chr6	176262652	176265843	1	Zea mays	Zm-B73-REFERENCE-NAM-5.0
Zm00001eb296220	B73 Zm00001eb.1	protein_coding		Sugar transporter ERD6-like 6	5911	chr6	176638132	176644042	1	Zea mays	Zm-B73-REFERENCE-NAM-5.0
Zm00001eb296670	B73 Zm00001eb.1	protein_coding		Phytochrome interacting factor 3	821	chr6	177424157	177424977	-1	Zea mays	Zm-B73-REFERENCE-NAM-5.0
Zm00001eb302370	B73 Zm00001eb.1	protein_coding		1-deoxy-D-xylulose-5-phosphate synthase	3222	chr7	14390493	14393714	1	Zea mays	Zm-B73-REFERENCE-NAM-5.0
Zm00001eb307720	B73 Zm00001eb.1	protein_coding		Chlorophyllase	1312	chr7	58616232	58617543	-1	Zea mays	Zm-B73-REFERENCE-NAM-5.0
Zm00001eb309340	B73 Zm00001eb.1	protein_coding		Subtilisin-like protease	2845	chr7	87303674	87306518	1	Zea mays	Zm-B73-REFERENCE-NAM-5.0
Zm00001eb310230	B73 Zm00001eb.1	protein_coding	LOC103632597	Pleiotropic drug resistance protein 4	10737	chr7	96457413	96468149	-1	Zea mays	Zm-B73-REFERENCE-NAM-5.0
Zm00001eb310270	B73 Zm00001eb.1	protein_coding		WRKY domain-containing protein	1872	chr7	96856787	96858658	1	Zea mays	Zm-B73-REFERENCE-NAM-5.0
Zm00001eb311060	B73 Zm00001eb.1	protein_coding			1118	chr7	103794124	103795241	1	Zea mays	Zm-B73-REFERENCE-NAM-5.0
Zm00001eb312330	B73 Zm00001eb.1	protein_coding		Protein kinase domain-containing protein	4501	chr7	114876299	114880799	1	Zea mays	Zm-B73-REFERENCE-NAM-5.0
Zm00001eb313950	B73 Zm00001eb.1	protein_coding		dormancy-associated protein homolog 3 isoform X1	1348	chr7	126118126	126119473	1	Zea mays	Zm-B73-REFERENCE-NAM-5.0
Zm00001eb314670	B73 Zm00001eb.1	protein_coding		Hexosyltransferase	3166	chr7	130128551	130131716	-1	Zea mays	Zm-B73-REFERENCE-NAM-5.0
Zm00001eb314770	B73 Zm00001eb.1	protein_coding		Mitochondrial phosphate carrier protein 3	4605	chr7	130545979	130550583	1	Zea mays	Zm-B73-REFERENCE-NAM-5.0
Zm00001eb318470	B73 Zm00001eb.1	protein_coding			276	chr7	145515133	145515408	-1	Zea mays	Zm-B73-REFERENCE-NAM-5.0
Zm00001eb318570	B73 Zm00001eb.1	protein_coding		Glycosyltransferase	1886	chr7	146013215	146015100	1	Zea mays	Zm-B73-REFERENCE-NAM-5.0
Zm00001eb322440	B73 Zm00001eb.1	protein_coding		5'-adenylylsulfate reductase 3	3376	chr7	161352287	161355662	-1	Zea mays	Zm-B73-REFERENCE-NAM-5.0
Zm00001eb322880	B73 Zm00001eb.1	protein_coding	LOC103641492	ABC transporter G family member 34	12053	chr7	162692717	162704769	1	Zea mays	Zm-B73-REFERENCE-NAM-5.0
Zm00001eb323300	B73 Zm00001eb.1	protein_coding		Cysteine-rich receptor-like protein kinase 10	4707	chr7	163725677	163730383	1	Zea mays	Zm-B73-REFERENCE-NAM-5.0
Zm00001eb323660	B73 Zm00001eb.1	protein_coding		Receptor-like serine/threonine-protein kinase	4942	chr7	165091949	165096890	-1	Zea mays	Zm-B73-REFERENCE-NAM-5.0
Zm00001eb324230	B73 Zm00001eb.1	protein_coding		Organic cation/carnitine transporter 2	2086	chr7	166565682	166567767	1	Zea mays	Zm-B73-REFERENCE-NAM-5.0
Zm00001eb325340	B73 Zm00001eb.1	protein_coding		Zeamatin	1128	chr7	169286617	169287744	-1	Zea mays	Zm-B73-REFERENCE-NAM-5.0
Zm00001eb325790	B73 Zm00001eb.1	protein_coding		BTB/POZ domain-containing protein At5g48130	2839	chr7	170426329	170429167	1	Zea mays	Zm-B73-REFERENCE-NAM-5.0
Zm00001eb325890	B73 Zm00001eb.1	protein_coding			1056	chr7	170714146	170715201	1	Zea mays	Zm-B73-REFERENCE-NAM-5.0
Zm00001eb326050	B73 Zm00001eb.1	protein_coding			694	chr7	171021575	171022268	-1	Zea mays	Zm-B73-REFERENCE-NAM-5.0
Zm00001eb326660	B73 Zm00001eb.1	protein_coding		Brassinosteroid LRR receptor kinase	4034	chr7	172116091	172120124	-1	Zea mays	Zm-B73-REFERENCE-NAM-5.0
Zm00001eb328760	B73 Zm00001eb.1	protein_coding		WD40-like protein Beta Propeller	2633	chr7	177792570	177795202	1	Zea mays	Zm-B73-REFERENCE-NAM-5.0
Zm00001eb330590	B73 Zm00001eb.1	protein_coding		Non-specific serine/threonine protein kinase	1617	chr7	181939892	181941508	1	Zea mays	Zm-B73-REFERENCE-NAM-5.0
Zm00001eb330910	B73 Zm00001eb.1	protein_coding		NAC domain-containing protein	1820	chr7	182734869	182736688	1	Zea mays	Zm-B73-REFERENCE-NAM-5.0
Zm00001eb332090	B73 Zm00001eb.1	protein_coding		Nodulin-like domain-containing protein	2594	chr7	185400814	185403407	1	Zea mays	Zm-B73-REFERENCE-NAM-5.0
Zm00001eb335210	B73 Zm00001eb.1	protein_coding	WIP1	Wound-induced protease inhibitor	679	chr8	12720819	12721497	-1	Zea mays	Zm-B73-REFERENCE-NAM-5.0
Zm00001eb335390	B73 Zm00001eb.1	protein_coding		Protein SAR DEFICIENT 1	2696	chr8	13335330	13338025	1	Zea mays	Zm-B73-REFERENCE-NAM-5.0
Zm00001eb337300	B73 Zm00001eb.1	protein_coding		Glycosyltransferase	2255	chr8	20579174	20581428	1	Zea mays	Zm-B73-REFERENCE-NAM-5.0
Zm00001eb339970	B73 Zm00001eb.1	protein_coding		Embryo-abundant family protein	1655	chr8	35511205	35512859	1	Zea mays	Zm-B73-REFERENCE-NAM-5.0
Zm00001eb340140	B73 Zm00001eb.1	protein_coding		Ethylene-responsive factor-like protein 1	1145	chr8	36524918	36526062	1	Zea mays	Zm-B73-REFERENCE-NAM-5.0
Zm00001eb340160	B73 Zm00001eb.1	protein_coding		RING-type E3 ubiquitin transferase	970	chr8	36608259	36609228	1	Zea mays	Zm-B73-REFERENCE-NAM-5.0
Zm00001eb341770	B73 Zm00001eb.1	protein_coding		beta-1	2298	chr8	56885586	56887883	1	Zea mays	Zm-B73-REFERENCE-NAM-5.0
Zm00001eb342040	B73 Zm00001eb.1	protein_coding		Bidirectional sugar transporter SWEET	2428	chr8	60365663	60368090	-1	Zea mays	Zm-B73-REFERENCE-NAM-5.0
Zm00001eb346150	B73 Zm00001eb.1	protein_coding		Cinnamate 4-hydroxylase	3395	chr8	85498616	85502010	-1	Zea mays	Zm-B73-REFERENCE-NAM-5.0
Zm00001eb348520	B73 Zm00001eb.1	protein_coding		Inorganic diphosphatase	1887	chr8	102787888	102789774	1	Zea mays	Zm-B73-REFERENCE-NAM-5.0
Zm00001eb348560	B73 Zm00001eb.1	protein_coding		Ethylene-responsive transcription factor ABR1	1126	chr8	102969638	102970763	-1	Zea mays	Zm-B73-REFERENCE-NAM-5.0
Zm00001eb349490	B73 Zm00001eb.1	protein_coding		probable carboxylesterase 15	1417	chr8	107254778	107256194	-1	Zea mays	Zm-B73-REFERENCE-NAM-5.0
Zm00001eb349810	B73 Zm00001eb.1	protein_coding		Pyruvate	10716	chr8	109314088	109324803	1	Zea mays	Zm-B73-REFERENCE-NAM-5.0
Zm00001eb355980	B73 Zm00001eb.1	protein_coding	MPI	Subtilisin-chymotrypsin inhibitor-2A	530	chr8	137953430	137953959	1	Zea mays	Zm-B73-REFERENCE-NAM-5.0
Zm00001eb356430	B73 Zm00001eb.1	protein_coding		WRKY domain-containing protein	1822	chr8	139630562	139632383	-1	Zea mays	Zm-B73-REFERENCE-NAM-5.0
Zm00001eb356910	B73 Zm00001eb.1	protein_coding	THI1	Thiamine thiazole synthase	1867	chr8	141784302	141786168	-1	Zea mays	Zm-B73-REFERENCE-NAM-5.0
Zm00001eb357950	B73 Zm00001eb.1	protein_coding		ABC transporter G family member 40	7497	chr8	146038462	146045958	-1	Zea mays	Zm-B73-REFERENCE-NAM-5.0
Zm00001eb358580	B73 Zm00001eb.1	protein_coding		S-type anion channel SLAH3	3826	chr8	148938994	148942819	-1	Zea mays	Zm-B73-REFERENCE-NAM-5.0
Zm00001eb360740	B73 Zm00001eb.1	protein_coding		acidPPc domain-containing protein	6208	chr8	156395363	156401570	1	Zea mays	Zm-B73-REFERENCE-NAM-5.0
Zm00001eb361500	B73 Zm00001eb.1	protein_coding		Embryonic abundant protein-like	1518	chr8	159077577	159079094	1	Zea mays	Zm-B73-REFERENCE-NAM-5.0
Zm00001eb364360	B73 Zm00001eb.1	protein_coding		Squamosa promoter-binding protein 15	4556	chr8	167831742	167836297	-1	Zea mays	Zm-B73-REFERENCE-NAM-5.0
Zm00001eb364690	B73 Zm00001eb.1	protein_coding		E3 ubiquitin-protein ligase LUL4	1419	chr8	168497397	168498815	1	Zea mays	Zm-B73-REFERENCE-NAM-5.0
Zm00001eb367120	B73 Zm00001eb.1	protein_coding		Cytochrome P450 family 81 subfamily D polypeptide 8	1980	chr8	173687415	173689394	-1	Zea mays	Zm-B73-REFERENCE-NAM-5.0
Zm00001eb368050	B73 Zm00001eb.1	protein_coding		Zinc finger protein ZAT8	1133	chr8	175564261	175565393	-1	Zea mays	Zm-B73-REFERENCE-NAM-5.0
Zm00001eb368350	B73 Zm00001eb.1	protein_coding		Jasmonate-regulated gene 21	4130	chr8	176088819	176092948	-1	Zea mays	Zm-B73-REFERENCE-NAM-5.0
Zm00001eb369060	B73 Zm00001eb.1	protein_coding		NAC domain-containing protein	2093	chr8	177358893	177360985	1	Zea mays	Zm-B73-REFERENCE-NAM-5.0
Zm00001eb373030	B73 Zm00001eb.1	protein_coding		12-oxophytodienoate reductase 1	1698	chr9	8556872	8558569	1	Zea mays	Zm-B73-REFERENCE-NAM-5.0
Zm00001eb373050	B73 Zm00001eb.1	protein_coding		12-oxophytodienoate reductase 1	1679	chr9	8591208	8592886	-1	Zea mays	Zm-B73-REFERENCE-NAM-5.0
Zm00001eb375640	B73 Zm00001eb.1	protein_coding		Dirigent protein (Fragment)	2954	chr9	18070460	18073413	-1	Zea mays	Zm-B73-REFERENCE-NAM-5.0
Zm00001eb377070	B73 Zm00001eb.1	protein_coding			820	chr9	21497077	21497896	1	Zea mays	Zm-B73-REFERENCE-NAM-5.0
Zm00001eb379120	B73 Zm00001eb.1	protein_coding	KAO	Ent-kaurenoic acid oxidase (Fragment)	4039	chr9	28778514	28782552	-1	Zea mays	Zm-B73-REFERENCE-NAM-5.0
Zm00001eb381280	B73 Zm00001eb.1	protein_coding		Peptidase A1 domain-containing protein	2768	chr9	45191621	45194388	1	Zea mays	Zm-B73-REFERENCE-NAM-5.0
Zm00001eb381410	B73 Zm00001eb.1	protein_coding		Glycosyltransferase	1793	chr9	46177110	46178902	-1	Zea mays	Zm-B73-REFERENCE-NAM-5.0
Zm00001eb382100	B73 Zm00001eb.1	protein_coding		MATE efflux family protein DTX1	22297	chr9	50824626	50846922	1	Zea mays	Zm-B73-REFERENCE-NAM-5.0
Zm00001eb382290	B73 Zm00001eb.1	protein_coding	LOC100273057	Glycosyltransferase	6112	chr9	52816143	52822254	1	Zea mays	Zm-B73-REFERENCE-NAM-5.0
Zm00001eb383830	B73 Zm00001eb.1	protein_coding		Peroxidase	1810	chr9	72300352	72302161	1	Zea mays	Zm-B73-REFERENCE-NAM-5.0
Zm00001eb384280	B73 Zm00001eb.1	protein_coding		Inositol oxygenase	3090	chr9	75842352	75845441	-1	Zea mays	Zm-B73-REFERENCE-NAM-5.0
Zm00001eb384620	B73 Zm00001eb.1	protein_coding		Amino acid permease 6	10921	chr9	79401494	79412414	-1	Zea mays	Zm-B73-REFERENCE-NAM-5.0
Zm00001eb388590	B73 Zm00001eb.1	protein_coding		Lysosomal Pro-X carboxypeptidase	3824	chr9	108314999	108318822	-1	Zea mays	Zm-B73-REFERENCE-NAM-5.0
Zm00001eb388960	B73 Zm00001eb.1	protein_coding		Heptahelical transmembrane protein 2	3791	chr9	110290398	110294188	-1	Zea mays	Zm-B73-REFERENCE-NAM-5.0
Zm00001eb389660	B73 Zm00001eb.1	protein_coding		Basic leucine zipper 9	2665	chr9	113614694	113617358	-1	Zea mays	Zm-B73-REFERENCE-NAM-5.0
Zm00001eb391530	B73 Zm00001eb.1	protein_coding		Putative glucuronosyltransferase PGSIP7	4708	chr9	122127917	122132624	-1	Zea mays	Zm-B73-REFERENCE-NAM-5.0
Zm00001eb397190	B73 Zm00001eb.1	protein_coding		Mitogen-activated protein kinase	3589	chr9	144513290	144516878	-1	Zea mays	Zm-B73-REFERENCE-NAM-5.0
Zm00001eb399340	B73 Zm00001eb.1	protein_coding		Poly [ADP-ribose] polymerase	3422	chr9	150831591	150835012	1	Zea mays	Zm-B73-REFERENCE-NAM-5.0
Zm00001eb399590	B73 Zm00001eb.1	protein_coding		Non-symbiotic hemoglobin	1316	chr9	151555091	151556406	1	Zea mays	Zm-B73-REFERENCE-NAM-5.0
Zm00001eb402440	B73 Zm00001eb.1	protein_coding			2541	chr9	157847637	157850177	-1	Zea mays	Zm-B73-REFERENCE-NAM-5.0
Zm00001eb407710	B73 Zm00001eb.1	protein_coding	ASR1	Abscisic stress ripening	827	chr10	8666596	8667422	-1	Zea mays	Zm-B73-REFERENCE-NAM-5.0
Zm00001eb408860	B73 Zm00001eb.1	protein_coding		NAC domain-containing protein	1880	chr10	14391835	14393714	1	Zea mays	Zm-B73-REFERENCE-NAM-5.0
Zm00001eb410260	B73 Zm00001eb.1	protein_coding	LOC100382268	Calmodulin-binding protein 60 G	4114	chr10	24046919	24051032	-1	Zea mays	Zm-B73-REFERENCE-NAM-5.0
Zm00001eb414540	B73 Zm00001eb.1	protein_coding		E3 ubiquitin-protein ligase MBR2	4589	chr10	71080122	71084710	1	Zea mays	Zm-B73-REFERENCE-NAM-5.0
Zm00001eb417350	B73 Zm00001eb.1	protein_coding		Peroxidase	150537	chr10	87747288	87897824	-1	Zea mays	Zm-B73-REFERENCE-NAM-5.0
Zm00001eb417940	B73 Zm00001eb.1	protein_coding		Sucrose-phosphatase	2986	chr10	91245787	91248772	1	Zea mays	Zm-B73-REFERENCE-NAM-5.0
Zm00001eb418060	B73 Zm00001eb.1	protein_coding		Glutathione transferase	1389	chr10	92016319	92017707	-1	Zea mays	Zm-B73-REFERENCE-NAM-5.0
Zm00001eb421990	B73 Zm00001eb.1	protein_coding		F-box domain containing protein	1572	chr10	117036868	117038439	-1	Zea mays	Zm-B73-REFERENCE-NAM-5.0
Zm00001eb425100	B73 Zm00001eb.1	protein_coding		BTB/POZ and TAZ domain-containing protein 2	2242	chr10	128414600	128416841	1	Zea mays	Zm-B73-REFERENCE-NAM-5.0
Zm00001eb429330	B73 Zm00001eb.1	protein_coding		Anthocyanin regulatory R-S protein	9306	chr10	141187279	141196584	1	Zea mays	Zm-B73-REFERENCE-NAM-5.0
Zm00001eb432320	B73 Zm00001eb.1	protein_coding		UDP-glycosyltransferase	1758	chr10	147987421	147989178	-1	Zea mays	Zm-B73-REFERENCE-NAM-5.0
